# Supplementary material for: Using expression data to fine map QTL associated with fertility in dairy cattle
Source: Genet Sel Evol. 2024 Jun 6;56:42. doi: 10.1186/s12711-024-00912-8 (PMC11154999; doi:10.1186/s12711-024-00912-8)
Supplement: Supplementary file 1 — Additional file 1: Table S1. Title: Descriptive statistics for the New Zealand fertility traits. Description: Trait, description and unit for the New Zealand fertility phenotypes measured as heifer (sheet 1) and during the lactation 1 (sheet 2) and lactation 2 (sheet 3). For each trait, the number of records (n), mean and standard deviation (sd) are given for both the low- and high-fertility cows. [file 12711_2024_912_MOESM1_ESM.xlsx]

## Sheet: heifer
trait	description	unit	n_low	mean_low	sd_low	n_high	mean_high	sd_high
agepub	age at puberity	days	156	378.74	34.76	207	358.27	41.25
co3wk	pregnancy 3 weeks after start of mating	yes = 1, no = 0	175	0.7	0.46	210	0.79	0.41
co6wk	pregnancy 6 weeks after start of mating	yes = 1, no = 0	175	0.93	0.26	210	0.99	0.12
sm3wk	submission 3 weeks after start of mating	yes = 1, no = 0	175	0.9	0.3	210	0.98	0.15
sm6wk	submission 6 weeks after start of mating	yes = 1, no = 0	175	0.98	0.15	210	1	0
tstai1	time from planned start of mating to first mating	days	175	12.8	10.8	210	10.05	5.99
tstconc	time from planned start of mating to conception	days	175	18.21	13.09	210	14.95	10.49

## Sheet: lactation 1
trait	description	unit	n_low	mean_low	sd_low	n_high	mean_high	sd_high
co3wk	pregnancy 3 weeks after start of mating	yes = 1, no = 0	173	0.25	0.44	208	0.57	0.5
co6wk	pregnancy 6 weeks after start of mating	yes = 1, no = 0	173	0.34	0.47	208	0.68	0.47
co9wk	pregnancy 9 weeks after start of mating	yes = 1, no = 0	173	0.53	0.5	208	0.76	0.43
co12wk	pregnancy 12 weeks after start of mating	yes = 1, no = 0	173	0.6	0.49	208	0.84	0.37
ppai	postpartum anovulatory interval determined from twice weekly skim milk progesterone concentrations, using a cut-off of 0.55 ug/ml	days	173	81.76	33.51	208	50.62	25.18
ppaicens	ppai censored	yes = 1, no = 0	173	0.45	0.5	208	0.03	0.18
preg	pregnancy	yes = 1, no = 0	173	0.6	0.49	208	0.84	0.37
sm3wk	submission 3 weeks after start of mating	yes = 1, no = 0	173	0.49	0.5	208	0.86	0.35
sm6wk	submission 6 weeks after start of mating	yes = 1, no = 0	173	0.54	0.5	208	0.93	0.26
tstai1	time from planned start of mating to first mating	days	172	29.53	21.18	205	12.34	12.69
tstconc	time from planned start of mating to conception	days	173	53.5	31.25	208	32.22	30.56
ttai1	time from calving to first insemination	days	172	102.51	24.47	205	89.66	16.75
ttconc	time from calving to conception	days	173	126.45	32.99	208	109.62	32.31
conccens	time from calving to conception censored	yes = 1, no = 0	173	0.4	0.49	208	0.16	0.37

## Sheet: lactation 2
trait	description	unit	n_low	mean_low	sd_low	n_high	mean_high	sd_high
co3wk	pregnancy 3 weeks after start of mating	yes = 1, no = 0	96	0.27	0.45	167	0.49	0.5
co6wk	pregnancy 6 weeks after start of mating	yes = 1, no = 0	96	0.39	0.49	167	0.72	0.45
co9wk	pregnancy 9 weeks after start of mating	yes = 1, no = 0	96	0.51	0.5	167	0.84	0.37
co12wk	pregnancy 12 weeks after start of mating	yes = 1, no = 0	96	0.54	0.5	167	0.86	0.35
ppai	postpartum anovulatory interval determined from twice weekly skim milk progesterone concentrations, using a cut-off of 0.55 ug/ml	days	95	60.79	24.43	167	46.55	19.44
ppaicens	ppai censored	yes = 1, no = 0	96	0.4	0.49	167	0.11	0.32
preg	pregnancy	yes = 1, no = 0	96	0.54	0.5	167	0.86	0.35
sm3wk	submission 3 weeks after start of mating	yes = 1, no = 0	96	0.52	0.5	167	0.88	0.33
sm6wk	submission 6 weeks after start of mating	yes = 1, no = 0	96	0.62	0.49	167	0.92	0.27
tstai1	time from planned start of mating to first mating	days	96	28.32	19.79	167	13.3	13.45
tstconc	time from planned start of mating to conception	days	96	50.25	27.98	167	29.9	24.96
ttai1	time from calving to first insemination	days	95	79.71	23.77	167	76.73	21.56
ttconc	time from calving to conception	days	95	101.86	27.37	167	93.33	25.1
conccens	time from calving to conception censored	yes = 1, no = 0	96	0.46	0.5	167	0.14	0.35
