# Supplementary material for: Using expression data to fine map QTL associated with fertility in dairy cattle
Source: Genet Sel Evol. 2024 Jun 6;56:42. doi: 10.1186/s12711-024-00912-8 (PMC11154999; doi:10.1186/s12711-024-00912-8)
Supplement: Supplementary file 4 — Additional file 4: Table S3. Title: False discovery rates and enrichment analyses for different significance thresholds. Description: False discovery rates for the detection of QTL associated with calving interval, and false discovery rates and enrichment analyses for gene expression QTL, exon expression QTL, gene splicing QTL and allele specific expression QTL, using significance thresholds of 10-4, 10-6, and 10-8. [file 12711_2024_912_MOESM4_ESM.xlsx]

## Sheet: addTable_enrichment
t_CI	fdr_CI	t_Expr	fdr_ge	prop_ge_all	prop_ge_ci	ge_enrichment	p_ge	fdr_ee	prop_ee_all	prop_ee_ci	ee_enrichment	p_ee	fdr_splice	prop_splice_all	prop_splice_ci	splice_enrichment	p_splice	fdr_ase	prop_ase_all	prop_ase_ci	ase_enrichment	p_ase
0.0001	0.0965756	0.0001	0.00372038	0.16006	0.406565	2.54008	0	0.00666691	0.143833	0.407199	2.83106	0	0.0110355	0.266128	0.475875	1.78814	0	0.0165995	0.0540918	0.217863	4.02765	0
0.0001	0.0965756	1e-06	7.51671e-05	0.0872398	0.272311	3.12141	0	0.00014117	0.0743342	0.279073	3.7543	0	0.000247773	0.147304	0.331056	2.24743	0	0.000443663	0.0222812	0.094527	4.24246	0
0.0001	0.0965756	1e-08	1.31626e-06	0.053699	0.167359	3.11662	0	2.57763e-06	0.0445427	0.200113	4.4926	0	4.49128e-06	0.0951184	0.209551	2.20306	0	9.35534e-06	0.0112489	0.0102839	0.91421	0.299139
1e-06	0.00401842	0.0001	0.00372038	0.16006	0.573271	3.58161	0	0.00666691	0.143833	0.672626	4.67645	0	0.0110355	0.266128	0.375733	1.41185	4.50912e-26	0.0165995	0.0540918	0.392145	7.24963	0
1e-06	0.00401842	1e-06	7.51671e-05	0.0872398	0.50381	5.775	0	0.00014117	0.0743342	0.620457	8.34686	0	0.000247773	0.147304	0.238277	1.61758	2.11678e-35	0.000443663	0.0222812	0.177022	7.94492	0
1e-06	0.00401842	1e-08	1.31626e-06	0.053699	0.335873	6.25474	0	2.57763e-06	0.0445427	0.536049	12.0345	0	4.49128e-06	0.0951184	0.174385	1.83334	1.87117e-43	9.35534e-06	0.0112489	0.00146542	0.130272	1.14176e-07
1e-08	6.58858e-05	0.0001	0.00372038	0.16006	0.689572	4.30822	0	0.00666691	0.143833	0.713599	4.96132	0	0.0110355	0.266128	0.363767	1.36689	1.71079e-13	0.0165995	0.0540918	0.536761	9.92315	0
1e-08	6.58858e-05	1e-06	7.51671e-05	0.0872398	0.671312	7.69502	0	0.00014117	0.0743342	0.703027	9.45765	0	0.000247773	0.147304	0.18789	1.27553	1.1046e-05	0.000443663	0.0222812	0.255166	11.4521	0
1e-08	6.58858e-05	1e-08	1.31626e-06	0.053699	0.463719	8.63553	0	2.57763e-06	0.0445427	0.692936	15.5567	0	4.49128e-06	0.0951184	0.119654	1.25795	0.000692302	9.35534e-06	0.0112489	0	0	2.20401e-06
t_CI	significance threshold in GWAS for calving interval
fdr_CI	false discovery rate GWAS for calving interval
t_Expr	significance threshold in expression association analyses
fdr_ge	false discovery rate gene expression analysis
prop_ge_all	proportion of all variants that was significant in the gene expression analysis
prop_ge_ci	proportion of variant significant in the GWAS for calving interval that were also significant in the gene expression analysis
ge_enrichment	enrichment gene expression analysis = prop_ge_ci/prop_ge_all
p_ge	p-value of chi-square test enrichment gene expression analysis
fdr_ee	false discovery rate exon expression analysis
prop_ee_all	proportion of all variants that was significant in the exon expression analysis
prop_ee_ci	proportion of variant significant in the GWAS for calving interval that were also significant in the exon expression analysis
ee_enrichment	enrichment exon expression analysis = prop_ee_ci/prop_ee_all
p_ee	p-value of chi-square test enrichment exon expression analysis
fdr_splice	false discovery rate gene splicing analysis
prop_splice_all	proportion of all variants that was significant in the gene splicing analysis
prop_splice_ci	proportion of variant significant in the GWAS for calving interval that were also significant in the gene splicing analysis
splice_enrichment	enrichment gene splicing analysis = prop_splice_ci/prop_splice_all
p_splice	p-value of chi-square test enrichment gene splicing analysis
fdr_ase	false discovery rate allele specific expression analysis
prop_ase_all	proportion of all variants that was significant in the allele specific expression analysis
prop_ase_ci	proportion of variant significant in the GWAS for calving interval that were also significant in the allele specific expression analysis
ase_enrichment	enrichment allele specific expression analysis = prop_ase_ci/prop_ase_all
p_ase	p-value of chi-square test enrichment allele specific expression analysis
