# Supplementary material for: Using expression data to fine map QTL associated with fertility in dairy cattle
Source: Genet Sel Evol. 2024 Jun 6;56:42. doi: 10.1186/s12711-024-00912-8 (PMC11154999; doi:10.1186/s12711-024-00912-8)
Supplement: Supplementary file 5 — Additional file 5: Table S4. Title: Percentage of variants with a direction of effect on fertility that is consistent in Australia and New Zealand, for New Zealand traits measured as heifer (sheet 1) and during lactation 2 (sheet 2). Description: Trait = New Zealand fertility phenotype, agepub = age at puberty, co3wk/co6wk/co9wk/co12wk = pregnancy rate at 3/6/9/12 weeks, ppai = Prolonged postpartum anovulatory intervals, ppaicens = ppai censored, preg = pregnancy rate, sm3wk/sm6wk = submission rate at 3/6 weeks, tstai1 = time from planned start of mating to 1st AI, tstconc = time from planned start of mating to conception, ttai1 = time from calving to 1st AI, ttconc = time to conception, conccens = ttconc censored, ALL = all variants included in the study, CI = variants significantly associated (p ≤ 10-6) with calving interval in Australia, CI+GE/CI+EE/CI+SPLICE/CI+ASE = variants significantly associated (p ≤ 10-6) with calving interval in Australia and gene expression/exon expression/gene splicing/allele specific expression in New Zealand. [file 12711_2024_912_MOESM5_ESM.xlsx]

## Sheet: heifer
trait	all	CI	CI+GE	CI+EE	CI+SPLICE	CI+ASE			all = all variants
agepub	50.4418	79.4195	88.249	93.3396	69.7417	93.8742			CI = variants significantly associated with calving interval in Australia
co3wk	49.7847	35.551	14.4852	29.8063	45.7565	11.2583			CI + GE = variants significantly assocaited with calving interval in Australia and gene expression in New Zealand
co6wk	50.8131	67.9074	76.9052	85.9707	42.0664	98.0132			CI + EE = variants significantly assocaited with calving interval in Australia and exon expression in New Zealand
sm3wk	50.1887	36.1372	8.26062	25.7912	26.5683	10.596			CI + SPLICE = variants significantly assocaited with calving interval in Australia and gene splicing in New Zealand
sm6wk	50.2524	27.4912	14.3688	11.5257	25.8303	5.96026			CI + ASE = variants significantly assocaited with calving interval in Australia and allele specific expression in New Zealand
tstai1	50.1496	29.5428	7.79523	5.29051	33.8253	5.13245
tstconc	49.8503	42.7315	21.6987	35.5692	52.6445	11.9205

## Sheet: lactation 2
trait	all	CI	CI+GE	CI+EE	CI+SPLICE	CI+ASE				all = all variants
co3wk	50.126	74.1745	84.8749	87.2461	63.8376	98.8411				CI = variants significantly associated with calving interval in Australia
co6wk	50.677	85.4953	84.5841	88.3325	65.9287	98.8411				CI + GE = variants significantly assocaited with calving interval in Australia and gene expression in New Zealand
co9wk	50.4632	66.8927	79.2321	76.3344	82.7798	84.4371				CI + EE = variants significantly assocaited with calving interval in Australia and exon expression in New Zealand
co12wk	50.4255	42.7771	26.4689	31.4124	80.5658	7.61589				CI + SPLICE = variants significantly assocaited with calving interval in Australia and gene splicing in New Zealand
ppai	50.6798	52.7123	54.2176	47.8507	39.8524	87.0861				CI + ASE = variants significantly assocaited with calving interval in Australia and allele specific expression in New Zealand
ppaicens	50.0667	58.4906	56.0209	50.8266	64.0836	73.0132
preg	50.4255	42.7771	26.4689	31.4124	80.5658	7.61589
sm3wk	50.7378	77.9776	91.0995	78.2711	77.6138	90.5629
sm6wk	50.4509	71.3738	78.185	67.6901	49.0775	90.0662
tstai1	50.487	78.2429	89.4706	75.8621	76.1378	88.245
tstconc	50.4282	79.3927	90.1105	91.9698	76.5068	99.1722
ttai1	50.4135	30.1297	15.2414	6.94379	52.1525	2.31788
ttconc	50.4081	30.2476	11.2856	12.2343	49.2005	7.45033
conccens	50.4255	42.7771	26.4689	31.4124	80.5658	7.61589
