# Supplementary material for: Using expression data to fine map QTL associated with fertility in dairy cattle
Source: Genet Sel Evol. 2024 Jun 6;56:42. doi: 10.1186/s12711-024-00912-8 (PMC11154999; doi:10.1186/s12711-024-00912-8)
Supplement: Supplementary file 6 — Additional file 6: Table S5. Title: List of genes significantly differentially expressed between high- and low-fertility cows. Description: genes with a false discovery rate (FDR) < 0.05 were declared significant. ENSEMBL_gene_ID = Ensembl stable gene identifier, gene_name = gene name, chr = chromosome, start = start of gene in base pair (bp), end = end of gene in bp, logFC = logarithm of fold change, topGE = most significant variant in the gene expression GWAS (if there were more than one variant with the smallest p-value, we selected the variant that had the smallest p-value in the meta-analysis for calving interval), pGE = p-value in the gene expression GWAS, effectGE = effect estimated in the gene expression GWAS, pCI = p-value in the meta-analysis for calving interval, effectCI = Z-score estimated in the meta-analysis for calving interval). [file 12711_2024_912_MOESM6_ESM.xlsx]

## Sheet: addFile3_de_sign
ENSEMBL_gene_ID	gene_name	chr	start	end	logFC	FDR	topGE	pGE	effectGE	pCI	effectCI
ENSBTAG00000012412	URB1	1	3103263	3180340	0.252008	0.00183201	3123829	1.77353e-27	0.428461	0.4559	0.746
ENSBTAG00000012908	HSPA13	1	22783876	22794051	-0.248693	0.0294502	22422775	3.70563e-08	0.374425	0.5095	0.66
ENSBTAG00000010462	ROBO2	1	24870588	25065331	-0.451563	0.0156949	24496195	8.41119e-21	1.16267	0.3914	-0.857
ENSBTAG00000013662	COL8A1	1	43902264	44073696	-0.285894	0.00279596	43562182	0.00132087	-0.143092	0.2634	1.118
ENSBTAG00000010987	NFKBIZ	1	46190242	46201247	-0.192114	0.00524914	45762726	1.14307e-06	-0.146197	0.36	0.915
ENSBTAG00000050173	-	1	53901976	53919631	0.292646	0.0292837	53961954	1.33704e-06	-0.276667	0.6224	-0.492
ENSBTAG00000021000	USF3	1	58345399	58392043	-0.303672	0.0479243	57619997	0.00452827	0.482818	0.09621	-1.664
ENSBTAG00000018059	CD80	1	64301489	64323696	-0.239702	0.00729494	65062768	3.46833e-05	0.162914	0.3741	-0.889
ENSBTAG00000009391	ADPRH	1	64334745	64377235	-0.315612	0.000149804	64472385	0.00159631	-0.140678	0.513	-0.654
ENSBTAG00000007577	UBXN7	1	70935047	70987415	-0.23916	0.0486353	70659672	0.00743166	0.571072	0.447	-0.76
ENSBTAG00000054986	ACAP2	1	72278287	72317902	-0.310089	0.00674513	72235977	0.00124579	0.178315	0.07957	-1.753
ENSBTAG00000044001	LPP	1	78452386	79136219	-0.160116	0.0404004	77465864	0.00452132	0.167521	0.1811	-1.338
ENSBTAG00000005091	DGKG	1	80873608	81097089	-0.419151	0.000547756	80849601	3.18047e-11	0.588914	0.343	0.948
ENSBTAG00000014915	ETV5	1	81135305	81194599	-0.343842	0.00763784	81414321	2.78873e-05	0.252458	0.324	-0.986
ENSBTAG00000001535	LIPH	1	81636267	81688516	-0.359047	0.0393216	81800919	8.54737e-36	-1.20219	0.7315	0.343
ENSBTAG00000050181	-	1	88314453	88323208	0.269619	0.00596336	87407975	8.36731e-05	0.177009	0.2802	1.08
ENSBTAG00000035144	PLCXD1	1	88340909	88350179	0.270652	0.0253908	88886926	0.000358543	-0.170864	0.9623	0.047
ENSBTAG00000054315	GTPBP6	1	88354297	88362389	0.131542	0.0446033	89307247	5.50772e-05	0.257655	0.5172	-0.648
ENSBTAG00000007331	PLOD2	1	122349984	122471157	0.187964	0.0417424	122401413	4.52312e-05	-0.158889	0.8869	0.142
ENSBTAG00000006909	PIK3CB	1	130293099	130471254	-0.261476	0.0367245	130187702	1.02392e-12	0.462605	0.177	1.35
ENSBTAG00000018186	PDXK	1	143782380	143810301	-0.166879	0.0216949	143932001	0.0164718	0.0960665	0.1408	-1.473
ENSBTAG00000009942	PLCL2	1	153882096	154095595	-0.199789	0.0301546	154628061	3.98531e-09	-0.227409	0.5075	0.663
ENSBTAG00000000746	KAT2B	1	157277141	157374828	-0.134387	0.0257232	157367177	4.16363e-09	0.15643	0.03584	-2.099
ENSBTAG00000016895	NIPA2	2	1044598	1064844	-0.0968926	0.0413354	1051885	5.3691e-18	0.17122	0.5155	-0.65
ENSBTAG00000011658	PTPN18	2	1322993	1352673	0.295137	2.79942e-05	1213669	6.47483e-12	-0.34898	0.4096	-0.825
ENSBTAG00000050824	HS6ST1	2	4187288	4227153	-0.171211	0.00743071	4161279	3.90583e-05	0.111699	0.2412	1.172
ENSBTAG00000053244	POLR2D	2	4623473	4636747	0.0869745	0.0377884	4649798	1.90711e-18	0.183009	0.7755	0.285
ENSBTAG00000019177	BIN1	2	5418420	5475051	-0.206619	0.0268133	5408335	4.19298e-08	0.215699	0.04159	-2.038
ENSBTAG00000019929	ITGAV	2	9644368	9749556	-0.408304	0.041035	9019371	0.000406178	0.306357	0.8773	0.154
ENSBTAG00000000937	ITPRID2	2	14654230	14751034	-0.1649	0.019074	15522113	2.64913e-05	0.271035	0.9308	-0.087
ENSBTAG00000009257	CERKL	2	14945329	15081254	0.235798	0.0333919	14330809	9.91005e-05	0.215273	0.113	-1.585
ENSBTAG00000014405	OSBPL6	2	18481775	18696841	0.131902	0.0202098	17876366	3.72854e-05	-0.0916818	0.6394	0.469
ENSBTAG00000012966	SCRN3	2	22365327	22397420	-0.277604	0.0350921	22347487	5.50977e-23	0.602116	0.005351	2.785
ENSBTAG00000004555	LRP2	2	26888630	27029783	-0.819258	0.0156458	26828449	1.68523e-49	2.58728	0.08751	1.709
ENSBTAG00000052783	-	2	28359603	28465250	-0.294764	0.0127287	28902282	1.92811e-05	-0.237127	0.8073	-0.244
ENSBTAG00000026882	-	2	29992210	29995675	-0.222608	0.0302665	29332994	0.00930176	0.166275	0.534	0.622
ENSBTAG00000011909	ACVR1	2	38466454	38597910	-0.167983	0.0124826	38487407	8.45059e-12	0.19188	0.708	0.375
ENSBTAG00000010998	CFLAR	2	89703845	89757452	-0.136224	0.0115696	90568826	0.00713702	0.10835	0.7539	-0.314
ENSBTAG00000017437	TMEM237	2	90171834	90195668	0.177552	0.0243146	90509856	0.00198132	-0.137685	0.7426	-0.328
ENSBTAG00000005596	IGFBP2	2	104619851	104649017	-0.362432	0.000175985	104858467	0.000475276	0.177077	0.5954	-0.531
ENSBTAG00000054218	IGFBP5	2	104659123	104680014	-0.245613	0.0179491	104502195	0.000745469	0.15247	0.2118	1.249
ENSBTAG00000003807	CNOT9	2	106532969	106566527	0.133151	0.0337288	106560340	9.45284e-07	0.152842	0.5219	0.64
ENSBTAG00000003809	PLCD4	2	106575924	106598631	0.255791	0.0359897	106596192	5.11438e-06	-0.332233	0.09317	1.679
ENSBTAG00000016951	WDFY1	2	112010456	112064142	-0.0797348	0.0310274	112011274	2.96693e-11	-0.167438	0.916	-0.106
ENSBTAG00000049927	-	2	114323416	114340934	-0.796916	0.00451766	114983237	0.0069819	0.409464	0.8897	-0.139
ENSBTAG00000021323	AGFG1	2	115629949	115704725	-0.237332	0.000386554	115630831	3.52639e-16	0.280169	0.2504	1.149
ENSBTAG00000018062	KIAA1522	2	120883700	120910058	-0.2088	0.0263611	121207269	0.000201155	-0.652073	0.5655	0.575
ENSBTAG00000014390	MTMR9	2	121291040	121298203	0.211247	0.0124599	121075562	0.000186734	-0.12355	0.5714	-0.566
ENSBTAG00000012997	SMPDL3B	2	125401099	125432986	-0.259713	0.0259714	125428979	5.75924e-16	-0.39711	0.2213	-1.223
ENSBTAG00000014885	MYOM3	2	128788187	128839063	-0.263083	0.0411604	128820861	2.47181e-12	0.411211	0.457	0.744
ENSBTAG00000008952	RAP1GAP	2	131095681	131165889	-0.286788	0.0224397	130993363	0.000132255	-0.269396	0.864	0.171
ENSBTAG00000006084	PINK1	2	131986298	132006686	0.182136	0.013017	132161358	6.58954e-08	0.242447	0.5367	-0.618
ENSBTAG00000052516	CDA	2	132018286	132042156	0.36765	0.0362222	132009601	2.3845e-06	-0.356345	0.3631	0.909
ENSBTAG00000007996	HTR6	2	133022950	133035378	0.224452	0.0404262	132913220	5.77974e-10	-0.268344	0.1997	-1.282
ENSBTAG00000039035	HSPA6	3	8031683	8034120	0.865838	0.00974357	8039049	7.61602e-05	0.37868	0.3965	-0.848
ENSBTAG00000013907	CRP	3	9983501	9987619	-0.242288	0.0185676	10572581	0.00438854	0.190849	0.1935	-1.3
ENSBTAG00000053343	-	3	12247672	12253817	-0.62269	0.00136726	11651516	4.41953e-05	0.466522	0.1594	-1.407
ENSBTAG00000012234	RHBG	3	14441107	14453937	0.259761	0.0260364	15072546	0.000120769	-0.294696	0.3709	-0.895
ENSBTAG00000009431	SLC25A44	3	14575798	14592765	-0.130402	0.0443376	13800456	0.00323075	0.240708	0.1514	1.435
ENSBTAG00000003948	FDPS	3	15311058	15320377	0.292742	0.0367245	15203550	8.98588e-05	0.237121	0.03086	-2.159
ENSBTAG00000004552	PBXIP1	3	15627232	15643667	-0.113742	0.0334484	15655256	6.81956e-07	-0.197612	0.3228	-0.989
ENSBTAG00000015304	ANXA9	3	19777160	19786734	-0.169744	0.0273647	19786061	3.02481e-14	-0.362907	0.8305	0.214
ENSBTAG00000001564	PDE4DIP	3	22756471	23031334	-0.246939	0.0016188	22870199	1.6315e-09	0.336477	0.04222	-2.031
ENSBTAG00000001748	TRIM45	3	26099795	26109125	0.294101	0.0318696	26100337	2.0592e-12	0.412024	0.07919	1.755
ENSBTAG00000004849	IGSF3	3	26574398	26704608	-0.219137	0.0260364	26642386	2.39771e-08	-0.237347	0.03533	-2.105
ENSBTAG00000040131	CD58	3	26709589	26773139	-0.225267	0.00279596	26855820	0.00213578	0.178907	0.4887	-0.692
ENSBTAG00000005788	VANGL1	3	27624363	27677204	-0.208627	0.0345496	28056035	0.0067442	-0.170069	0.6185	0.498
ENSBTAG00000018881	SYT6	3	29231274	29297466	0.450041	0.000204345	29232180	7.98345e-07	0.667432	0.01027	2.567
ENSBTAG00000052822	-	3	31834096	31836548	0.317591	0.0403711	31812641	2.37683e-13	-0.654566	0.08642	-1.715
ENSBTAG00000006441	ATP5PB	3	31846429	31863330	-0.11975	0.0252595	31854524	1.83528e-05	0.117295	0.3863	-0.866
ENSBTAG00000013578	CHI3L2	3	32155439	32192735	-1.17307	3.07298e-05	32180704	2.80437e-08	-0.681227	0.6592	0.441
ENSBTAG00000001842	GSTM3	3	33652466	33655778	0.191756	0.0114966	33320515	0.00947326	-0.366347	0.9015	-0.124
ENSBTAG00000018804	CELSR2	3	34131464	34157519	-0.215837	0.011553	34187770	4.58169e-26	0.423069	0.8746	-0.158
ENSBTAG00000017124	GPSM2	3	34431970	34485343	0.196475	0.0367245	34455161	0.0345357	0.0994478	0.1679	-1.379
ENSBTAG00000031575	VAV3	3	35311502	35742106	-0.180716	0.0223081	35328971	0.00738432	0.0897072	0.7468	0.323
ENSBTAG00000024288	-	3	39743213	39756192	-0.137296	0.0393216	39697077	2.72176e-17	-0.389678	0.3312	-0.972
ENSBTAG00000004190	ARHGAP29	3	49238269	49319832	-0.12313	0.0263611	49278013	3.21112e-08	-0.121968	0.3577	0.92
ENSBTAG00000024272	-	3	54620770	54626951	0.938073	0.0175344	54636173	1.13376e-34	1.94718	0.733	0.341
ENSBTAG00000017595	-	3	56965464	57144590	-0.349764	0.039812	57857539	0.00453509	-0.309345	0.4633	0.733
ENSBTAG00000005910	LEPR	3	79741920	79838382	-0.278419	0.0125552	80308075	0.000438838	0.176569	0.6973	-0.389
ENSBTAG00000030671	HOOK1	3	86093399	86163267	-0.303662	0.013017	85106991	0.00663581	-0.431651	0.111	1.594
ENSBTAG00000002555	PDZK1IP1	3	99025649	99050629	-0.607654	0.0131159	99047578	1.57479e-16	1.48833	0.0619	-1.867
ENSBTAG00000011976	CYP4B1	3	99337603	99358612	-0.91521	0.0265358	99357573	4.80036e-40	3.32021	0.4713	-0.72
ENSBTAG00000005583	HYI	3	102573104	102575815	0.167219	0.0414336	102650219	0.000258774	-0.151879	0.3185	0.998
ENSBTAG00000021922	SMAP2	3	105710017	105757346	-0.276322	0.0300265	106450596	0.00143494	-0.505619	0.4705	0.722
ENSBTAG00000013367	PPT1	3	106020188	106037050	-0.104984	0.0456002	105150854	2.82234e-16	-0.731264	0.065	-1.845
ENSBTAG00000045776	C3H1orf122	3	108107987	108109056	0.297587	0.00266685	108533712	0.000935501	0.59817	0.767	-0.296
ENSBTAG00000008942	NGEF	3	112609162	112657496	0.34399	0.0225753	112763926	2.60781e-06	0.328218	0.5661	0.574
ENSBTAG00000053696	-	3	119448835	119463141	-0.271519	0.00854572	119447761	9.96062e-08	0.21786	0.7115	-0.37
ENSBTAG00000001571	LRRD1	4	9488265	9504398	0.461607	0.00983787	9486663	2.74603e-35	-1.08506	0.0489	1.969
ENSBTAG00000021282	SGCE	4	11992415	12063687	0.148043	0.0410882	11107166	0.00259871	0.105864	0.5548	-0.591
ENSBTAG00000024420	COL28A1	4	15425637	15603392	-0.669293	0.00545123	15595431	3.74452e-15	1.25775	0.1038	-1.627
ENSBTAG00000021535	CROT	4	33083035	33144192	-0.247126	0.00743071	32239415	0.000258864	-0.187693	0.2718	-1.099
ENSBTAG00000053714	-	4	41775571	41794763	0.183878	0.0484214	40985915	5.33049e-19	-0.819978	0.9237	-0.096
ENSBTAG00000002332	LSM5	4	64014862	64018569	0.17608	0.00157076	63265043	6.19099e-07	-0.120089	0.8536	0.185
ENSBTAG00000001448	INMT	4	65603906	65608037	-0.481221	0.0414336	65607197	3.63761e-31	-1.42691	0.1879	1.317
ENSBTAG00000019445	C4H7orf31	4	70699194	70727802	-0.346454	0.017446	70713053	2.06697e-26	0.83488	0.3001	-1.036
ENSBTAG00000003994	IGFBP3	4	76116349	76124835	0.260714	0.00270984	75269835	3.47804e-06	-0.278861	0.04917	-1.967
ENSBTAG00000051408	-	4	79279928	79285525	-0.609318	0.0207736	78622558	0.000182801	0.488385	0.01165	2.523
ENSBTAG00000048508	INHBA	4	79288772	79302445	-0.611644	0.00524914	78622558	0.000132367	0.413106	0.01165	2.523
ENSBTAG00000012128	AASS	4	86516905	86594679	-0.271504	0.0125712	86597714	1.37574e-05	-0.214098	0.5365	-0.618
ENSBTAG00000002157	LMOD2	4	87959332	87968300	-0.464025	0.0186521	88412718	9.48167e-05	-0.398049	0.08483	-1.723
ENSBTAG00000049946	-	4	96089025	96270788	-0.318436	0.0346195	96185865	0.00759623	0.295987	0.7684	-0.294
ENSBTAG00000017905	WDR91	4	98822560	98849268	0.184211	0.0286536	97963165	0.00129673	-0.168086	0.2439	-1.165
ENSBTAG00000017860	HIPK2	4	103050523	103242618	-0.332102	0.0048103	103942056	0.0371595	-0.253561	0.7201	-0.358
ENSBTAG00000052726	-	4	105521593	105526003	-0.415795	0.0228481	105734135	2.71812e-07	-0.590212	0.008149	2.646
ENSBTAG00000053109	-	4	105701549	105703934	-0.559899	0.0301546	105802377	7.81737e-26	-1.32478	0.2649	-1.115
ENSBTAG00000002554	TCAF1	4	107019305	107070624	-0.25465	0.00016961	107132152	4.68847e-14	0.33987	0.625	-0.489
ENSBTAG00000001815	ARHGEF5	4	107620189	107650884	-0.219018	0.029375	107638389	3.64486e-06	-0.18273	0.3927	0.855
ENSBTAG00000009426	EZH2	4	112024328	112069782	0.231429	0.0401464	111040153	0.0402178	-0.0862736	0.5567	-0.588
ENSBTAG00000050861	-	4	112184180	112196007	1.45643	2.79942e-05	111932109	4.46721e-05	-0.643557	0.1211	-1.55
ENSBTAG00000008542	SSPO	4	112625941	112677619	0.732621	0.000696067	112670738	2.25983e-32	1.40846	0.7809	-0.278
ENSBTAG00000054649	-	4	113233116	113240464	0.59624	0.0482718	112803144	4.18903e-49	2.18309	0.7845	-0.273
ENSBTAG00000050052	-	4	113262253	113268350	0.53584	0.0236999	112803144	1.35015e-36	1.30917	0.7845	-0.273
ENSBTAG00000016766	TMEM176B	4	113400403	113408319	-0.614919	0.000860381	113410638	3.50958e-31	1.3474	0.4752	0.714
ENSBTAG00000012078	TMEM176A	4	113407642	113413255	-0.448153	0.0132831	113407867	2.23708e-27	-0.972627	0.8607	0.175
ENSBTAG00000005419	AOC1	4	113450547	113463258	-0.350854	0.00928226	113911140	1.60154e-05	-0.345377	0.1407	1.473
ENSBTAG00000013256	LGR5	5	1094237	1220337	0.444457	0.00743071	1918614	0.00877925	0.203215	0.2887	1.061
ENSBTAG00000050623	-	5	5186972	5192249	-0.362291	0.0465558	5197946	2.39126e-40	-1.4708	0.1364	1.489
ENSBTAG00000034985	PHLDA1	5	5573899	5575874	-0.436015	0.0111269	4614408	2.4516e-05	0.311016	0.3532	0.928
ENSBTAG00000043949	PAWR	5	9138248	9257880	-0.210444	0.0309188	10036552	0.00663774	0.115107	0.2149	1.24
ENSBTAG00000001745	LUM	5	20971289	20978528	0.359296	0.0183632	20716594	7.53288e-05	0.249913	0.02759	2.203
ENSBTAG00000007829	CSAD	5	26821653	26847931	0.60244	0.000101125	25852905	0.00443689	0.387633	0.7816	-0.277
ENSBTAG00000012342	LIMA1	5	29637176	29729199	-0.174632	0.0173249	30597206	0.000268005	0.475297	0.8292	-0.216
ENSBTAG00000015024	GXYLT1	5	38545505	38591629	-0.331406	0.0442538	37668655	0.000812376	-0.450812	0.3527	0.929
ENSBTAG00000019155	FRS2	5	43894715	43908506	-0.22	0.0393216	44529105	0.0013384	0.679219	0.4675	-0.727
ENSBTAG00000007636	IRAK3	5	47564309	47624668	-0.364185	0.000396255	48395022	0.000564329	-0.229184	0.2645	-1.116
ENSBTAG00000052954	-	5	47632527	47634494	-0.444297	0.00960572	47780743	0.00265407	0.285702	0.7315	-0.343
ENSBTAG00000002004	LLPH	5	47669190	47673186	0.122092	0.0353941	47353989	1.23706e-07	0.246474	0.2692	1.105
ENSBTAG00000004380	STAT2	5	56997911	57009477	0.136533	0.0313882	57210678	0.007138	0.094105	0.7432	0.328
ENSBTAG00000004378	IL23A	5	57009388	57011422	0.18733	0.0440475	56077633	0.00523384	-0.13194	0.454	0.749
ENSBTAG00000052521	-	5	66733773	66735275	0.473142	0.0276781	66329362	0.00870282	0.321189	0.0707	-1.807
ENSBTAG00000030744	NFYB	5	67769135	67787287	0.353263	0.00142856	67984134	0.000181462	0.220333	0.8054	0.246
ENSBTAG00000020125	RBFOX2	5	73899444	74189188	-0.116346	0.00524914	73265054	0.000886939	0.0651823	0.7504	0.318
ENSBTAG00000026657	IFT27	5	75135020	75158505	0.216954	0.0194182	74154753	0.00516089	0.114341	0.9203	-0.1
ENSBTAG00000008541	MGST1	5	93497064	93521047	0.212222	0.0272421	93522152	1.12245e-14	-0.327852	0.3306	0.973
ENSBTAG00000000369	EPS8	5	94125186	94321587	-0.188682	0.0263611	94275467	0.00708474	0.123281	0.04563	1.999
ENSBTAG00000006256	PTPRO	5	94342435	94455619	-1.02608	0.00321344	93515249	4.46703e-10	2.93748	0.9884	0.015
ENSBTAG00000011761	LRP6	5	97526603	97700083	-0.221787	0.0367876	98252829	0.00268177	0.470852	0.7617	-0.303
ENSBTAG00000012029	KLRB1	5	100504892	100630214	0.310426	0.0484214	100494108	0.000280652	-0.241548	0.2766	-1.088
ENSBTAG00000051330	WC-7	5	102009961	102067015	0.292275	0.0393292	102353390	0.00266225	0.281078	0.4552	0.747
ENSBTAG00000050603	WC1.3	5	102627214	102694488	0.449161	0.018452	103164763	1.18774e-06	0.460576	0.7164	0.363
ENSBTAG00000052374	FBXL14	5	108103411	108113877	-0.298815	0.0484839	109011393	9.47591e-07	-0.344933	0.6481	0.456
ENSBTAG00000021615	LGALS2	5	109432450	109438746	0.52716	0.015949	109414055	1.85979e-06	0.501965	0.8703	-0.163
ENSBTAG00000006588	CBY1	5	110294844	110304271	0.159108	0.0367245	110302460	6.60157e-07	0.148534	0.05426	1.925
ENSBTAG00000017439	MIEF1	5	110930789	110943940	-0.098701	0.0313094	111076483	2.01116e-07	-0.128214	0.529	-0.63
ENSBTAG00000046173	ALG12	5	119303243	119312093	0.141666	0.0393292	119363350	6.83328e-05	0.141146	0.1881	-1.316
ENSBTAG00000002559	MIOX	5	119793804	119796392	-0.306715	0.0476263	119883112	1.8671e-07	0.37774	0.02889	-2.185
ENSBTAG00000004876	RABL2B	5	120037421	120056199	0.107778	0.0414336	120028747	1.03512e-08	-0.154963	0.291	1.056
ENSBTAG00000053871	APELA	6	122360	147131	-0.625249	0.0130188	146852	7.07423e-17	-1.04258	0.6841	0.407
ENSBTAG00000026936	ZGRF1	6	12992269	13044915	0.239778	0.0448214	13119071	0.000104288	0.394396	0.8568	0.18
ENSBTAG00000006686	NPNT	6	19173926	19254856	0.305653	0.00903978	18552522	0.00992713	0.143629	0.03508	-2.107
ENSBTAG00000002084	UNC5C	6	29166321	29361530	0.674111	0.0367245	29376150	1.50844e-40	2.28037	0.1353	-1.493
ENSBTAG00000045966	GPRIN3	6	35563653	35565995	-0.249979	0.0337693	35244330	0.000155863	0.189712	0.6293	-0.483
ENSBTAG00000005754	PPM1K	6	36449102	36471153	-0.225971	0.000824355	36414298	1.08369e-08	-0.181927	0.544	0.607
ENSBTAG00000005932	FAM184B	6	37181075	37301540	-1.03297	8.76646e-11	36628669	1.48334e-06	-0.686147	0.6337	-0.477
ENSBTAG00000004653	ADGRA3	6	41984735	42116814	-0.139469	0.019456	42016898	6.49404e-10	0.168803	0.7912	0.265
ENSBTAG00000003602	RBPJ	6	45773063	45883952	-0.189308	0.0496437	45562903	0.000277271	0.166872	0.2541	1.14
ENSBTAG00000006643	C6H4orf19	6	56850591	56929149	-0.12308	0.0414336	57631443	5.23042e-05	0.100483	0.3012	1.034
ENSBTAG00000006044	KLHL5	6	58266641	58336226	-0.18028	0.0130695	58079938	4.78683e-05	-0.159493	0.03433	2.116
ENSBTAG00000054299	-	6	61240446	61242820	0.202006	0.0393842	61348537	0.000220281	0.194648	0.1753	1.355
ENSBTAG00000000285	GUF1	6	63290365	63314983	0.173573	0.0156458	64055127	6.15492e-08	-0.160013	0.3047	1.027
ENSBTAG00000000473	ATP10D	6	66135880	66272135	-0.189326	0.0097009	66222630	1.6471e-15	0.262009	0.05805	1.895
ENSBTAG00000020647	RASL11B	6	68530371	68534898	-0.635364	1.51718e-05	68788740	7.99693e-05	0.330012	0.6251	0.489
ENSBTAG00000011952	SULT1E1	6	85309030	85365114	-0.827484	0.000169235	85348086	1.63983e-11	-0.873142	0.0004626	3.502
ENSBTAG00000002348	SLC4A4	6	86381836	86809131	-0.498161	0.0290235	87214907	3.09413e-05	0.39366	2.542e-08	-5.57
ENSBTAG00000052772	-	6	88782746	88801372	0.501284	0.0499186	88692954	2.43864e-20	-1.30696	0.5011	-0.673
ENSBTAG00000008887	PAQR3	6	93645075	93677820	-0.254349	0.0484839	93666263	5.82258e-11	-0.340864	0.2221	-1.221
ENSBTAG00000011354	NUDT9	6	102320394	102357766	-0.19028	0.026271	102720461	3.04294e-07	0.181515	0.02134	2.302
ENSBTAG00000004277	EVC2	6	103500611	103662790	-0.654592	0.000377548	103726511	1.81501e-39	1.72244	0.265	1.115
ENSBTAG00000019847	CPEB2	6	110152224	110215989	-0.206199	0.0476263	110737081	0.00195186	-0.166959	0.1794	1.343
ENSBTAG00000003357	CLRN2	6	112942655	112952422	0.416356	0.041866	112927680	1.03179e-15	-0.871794	0.5147	0.651
ENSBTAG00000007986	NSD2	6	116642228	116685495	0.261466	0.00722171	115820084	0.000195789	0.155226	0.6641	0.434
ENSBTAG00000012678	COLGALT1	7	5543272	5566733	-0.133825	0.00524914	5549186	1.36974e-11	-0.141158	0.8828	-0.147
ENSBTAG00000016775	SLC27A1	7	5605375	5646428	-0.265463	0.00331266	5649918	1.19099e-20	0.380621	0.2095	-1.255
ENSBTAG00000011134	USE1	7	5878528	5882165	0.157087	0.0132741	6872893	6.07861e-08	-0.199529	0.01293	2.486
ENSBTAG00000039319	CYP4F2	7	7365805	7426760	-0.184922	0.0285761	7097143	4.37619e-11	0.32781	0.03623	2.094
ENSBTAG00000025748	CYP4F2	7	7532069	7548204	-0.277139	0.0252258	6984474	0.000427462	0.205215	0.4933	-0.685
ENSBTAG00000052522	-	7	9283539	9329484	-0.600131	0.00783438	10116669	3.7732e-19	1.12449	0.2738	1.094
ENSBTAG00000003675	ADGRL1	7	11509948	11560792	0.243482	0.02421	12095314	0.00166611	-0.12786	0.304	1.028
ENSBTAG00000006247	DHPS	7	12816113	12820042	0.158156	0.034424	13033806	2.39448e-26	0.578181	0.1825	1.333
ENSBTAG00000009568	KANK2	7	15601585	15628102	-0.197257	0.0313882	16441789	0.00283393	0.110694	0.165	1.389
ENSBTAG00000009569	DOCK6	7	15628759	15676178	0.284012	0.00755227	16055351	0.000913023	-0.1456	0.4731	-0.718
ENSBTAG00000012687	INSR	7	16058828	16183062	-0.20166	0.0240728	15396046	0.00125402	-0.113635	0.7272	0.349
ENSBTAG00000052571	-	7	17365258	17476991	-0.499184	0.00451766	16847342	0.000490974	-0.291164	0.6572	0.444
ENSBTAG00000013857	SH2D3A	7	17732309	17747008	0.319434	0.0289801	17250288	0.00164885	-0.192971	0.008657	-2.625
ENSBTAG00000017280	C3	7	17773675	17810616	-0.238645	0.0351443	17998543	0.00124099	-0.160132	0.001149	-3.251
ENSBTAG00000009752	CD70	7	17903865	17908687	0.512904	0.0291012	18132409	7.36014e-07	-0.506295	0.3332	0.968
ENSBTAG00000051810	-	7	17984999	17985379	-0.221259	0.0482718	17984577	2.12331e-15	0.372758	0.4242	0.799
ENSBTAG00000015690	PLIN4	7	19614545	19626137	-0.506351	0.000151796	19622472	3.3069e-07	0.477869	0.5601	0.583
ENSBTAG00000001153	TLE2	7	20747877	20777774	0.255805	0.0265358	20888588	0.00011707	-0.380357	0.3614	-0.913
ENSBTAG00000021971	SNCAIP	7	31380877	31541086	0.291805	0.00714702	31440257	1.426e-05	-0.476468	0.07829	-1.761
ENSBTAG00000018872	F12	7	38898276	38910067	-0.15597	0.0476263	39157314	0.000107965	0.166916	0.9559	-0.055
ENSBTAG00000002645	SH3BP5L	7	42598262	42612110	0.0653978	0.0451823	43347078	0.00808814	0.0683154	0.06329	1.857
ENSBTAG00000038055	KLF16	7	44173869	44182700	-0.383995	0.0123355	44943592	0.0402231	-0.549129	0.2595	1.128
ENSBTAG00000050621	PCBD2	7	46376971	46418526	0.113493	0.0260364	46482384	1.48501e-07	0.115134	0.4792	0.708
ENSBTAG00000008250	SPRY4	7	53339584	53351162	-0.310486	0.0182807	53652997	0.00593938	0.337222	0.6599	-0.44
ENSBTAG00000010578	IL17B	7	60772778	60777637	0.615222	0.00873094	61019461	1.2674e-18	1.27844	0.4817	-0.704
ENSBTAG00000053457	-	7	60786216	60805404	0.516189	0.0118521	61019461	1.40805e-23	1.24306	0.4817	-0.704
ENSBTAG00000025124	ZNF300	7	62232854	62240214	-0.618391	0.0499186	62293358	5.71279e-15	1.01717	0.8753	0.157
ENSBTAG00000043553	GPX3	7	62284773	62292964	-0.758917	0.0450285	62636261	0.0021576	-0.889275	0.9842	0.02
ENSBTAG00000037508	EBF1	7	70286630	70694473	-0.458201	0.000657628	71103201	0.000426144	0.280162	0.7953	-0.259
ENSBTAG00000004413	RHOBTB3	7	95035646	95120697	-0.309194	0.00068044	95008515	5.27417e-14	0.403638	0.5443	0.606
ENSBTAG00000038186	GLRX	7	95122128	95132776	-0.113725	0.0367245	95140185	3.30945e-15	-0.197312	0.7658	-0.298
ENSBTAG00000025029	MAN2A1	7	108794483	109024141	-0.261433	0.0414336	108655585	0.0026562	-0.149474	0.5367	-0.618
ENSBTAG00000009667	SLC25A46	7	109738260	109760966	-0.154873	0.0279059	109725377	6.69883e-09	0.253733	0.03832	2.071
ENSBTAG00000016845	GALNT7	8	5591834	5726979	-0.140325	0.0185676	5853019	4.83924e-05	-0.122721	0.6365	0.473
ENSBTAG00000044123	HAND2	8	5898320	5901264	0.189813	0.041866	5564373	0.00113848	-0.110264	0.3817	-0.875
ENSBTAG00000012442	CTSB	8	7566095	7586862	-0.161976	0.0337062	7112456	0.00240949	-0.119044	0.09226	-1.684
ENSBTAG00000004769	NEIL2	8	7625912	7636935	0.433948	0.000424162	7636898	1.32144e-34	0.762573	0.4042	0.834
ENSBTAG00000015607	ERMP1	8	38886868	38948728	-0.278338	0.000424162	38296232	0.00205258	0.164106	0.08895	1.701
ENSBTAG00000000269	-	8	44298705	44344643	0.158528	0.021827	44337378	1.59665e-29	0.306	0.2708	-1.101
ENSBTAG00000015978	ANXA1	8	49321220	49339587	0.186086	0.0303441	49335720	3.68159e-12	0.222951	0.04726	-1.984
ENSBTAG00000008101	PCSK5	8	51911490	52419336	-0.367344	0.0212852	52815793	0.00287678	0.46837	0.4803	0.706
ENSBTAG00000019550	TBC1D2	8	63312769	63357767	0.318018	0.000142569	63641310	4.1575e-15	0.625773	0.3853	0.868
ENSBTAG00000010082	COL15A1	8	63974402	64077938	0.457998	0.0150198	63224955	0.025477	0.572088	0.2104	-1.253
ENSBTAG00000003483	NUDT18	8	69421125	69423840	0.116283	0.0261411	68721479	0.000202452	0.078421	0.3437	-0.947
ENSBTAG00000005470	BIN3	8	69923304	69973864	-0.161752	0.00729494	69982566	1.06243e-06	0.157038	0.3299	0.974
ENSBTAG00000010161	CCL21	8	76080584	76081928	0.428922	0.0323625	75431298	0.000266382	0.440075	0.6891	0.4
ENSBTAG00000021751	RASEF	8	76173243	76268355	0.500926	0.000205849	76259131	5.30053e-13	0.684337	0.0256	2.232
ENSBTAG00000019554	FBP2	8	81003304	81046397	0.897845	0.00467091	81043142	5.91732e-47	2.45602	0.03454	-2.114
ENSBTAG00000017077	CTSV	8	83553382	83558696	-0.22789	0.0120718	82937208	0.000123001	-0.144757	0.7856	-0.272
ENSBTAG00000011824	OGN	8	84019514	84035380	0.333263	0.0261411	84006475	0.000190226	0.244822	0.2907	-1.057
ENSBTAG00000011847	ASPN	8	84067290	84092633	0.175632	0.0311746	83823401	0.00613175	-0.250087	0.6282	-0.484
ENSBTAG00000011374	S1PR3	8	89122679	89135893	-0.39011	3.16349e-05	89580209	1.56759e-06	-0.341158	0.5425	-0.609
ENSBTAG00000004997	CTN-L1	8	98544960	98601628	-0.168338	0.00524914	98559818	3.43451e-11	0.237809	0.7489	0.32
ENSBTAG00000018841	PTPN3	8	98927206	99092707	-0.200571	0.0122101	98475495	0.00400424	0.224734	0.7226	-0.355
ENSBTAG00000014471	PALM2	8	99312764	99721951	-0.134324	0.0343053	99671662	0.00069665	0.102929	0.7184	0.361
ENSBTAG00000031295	HSDL2	8	101747810	101808119	-0.241878	0.0384642	102483502	1.17914e-17	-0.76926	0.2787	1.083
ENSBTAG00000005116	FKBP15	8	102413489	102470040	-0.147323	0.00524914	102468236	4.89818e-14	0.169108	0.1799	-1.341
ENSBTAG00000019807	COL27A1	8	103385113	103537033	0.38712	0.0114779	103395535	5.26836e-07	0.438251	0.4578	-0.742
ENSBTAG00000017294	ORM1	8	103550934	103555915	-0.474764	0.0124826	103555879	5.76304e-18	1.33323	0.02881	-2.186
ENSBTAG00000016225	COLEC11	8	110960677	110983738	0.162779	0.0131159	111002549	0.00208179	-0.141857	0.8418	0.2
ENSBTAG00000020498	ACP1	8	112748923	112763330	0.147924	0.000875829	112774571	1.22922e-31	-0.251545	0.02199	2.291
ENSBTAG00000024381	MAN1A1	9	31675672	31849229	-0.178095	0.0377949	30687470	0.00010326	-0.148097	0.5356	-0.619
ENSBTAG00000055238	-	9	36526475	36531374	0.39536	0.000824355	36534044	0.000116256	-0.742358	0.2387	-1.178
ENSBTAG00000010507	SLC22A16	9	39753078	39788314	-0.599855	0.00537653	39781682	1.16249e-33	1.35666	0.2123	1.247
ENSBTAG00000019410	CEP57L1	9	40983487	41068511	0.17206	0.0441378	40396411	0.00209389	0.114616	0.1327	1.504
ENSBTAG00000046017	POPDC3	9	44857715	44860928	-0.178464	0.0465558	44444503	7.70296e-26	0.559619	0.3847	-0.869
ENSBTAG00000035370	TBPL1	9	72112133	72151639	-0.153316	0.0467741	72169212	2.36957e-05	0.170702	0.2767	1.088
ENSBTAG00000020707	ADGRG6	9	79769693	79920880	-0.754596	3.2417e-06	79268535	0.000431666	-0.600446	0.1041	1.625
ENSBTAG00000009846	MTHFD1L	9	87978427	88160303	-0.478824	0.0038155	87959546	3.40492e-38	2.23881	0.4063	0.83
ENSBTAG00000008543	GTF2H5	9	94714760	94729301	0.10083	0.0279044	94965153	0.000105704	-0.0699751	0.7129	0.368
ENSBTAG00000001271	PLG	9	96575183	96622803	-0.272342	0.0231302	96869353	0.000460054	-0.180186	0.5862	0.544
ENSBTAG00000021741	RPS6KA2	9	101395794	101728198	-0.222243	0.029946	101556693	4.53786e-17	0.344085	0.7281	0.348
ENSBTAG00000014494	R-SET2	9	101760237	101777925	-0.113104	0.0270271	101868494	6.20466e-08	0.122717	0.1852	1.325
ENSBTAG00000002357	TICAM2	10	4427217	4444604	-0.196978	0.00983787	4035165	3.64435e-10	-0.238193	0.5882	-0.541
ENSBTAG00000011608	KIAA1191	10	5012186	5025730	0.13025	0.0146018	5013557	8.76628e-10	0.128215	0.6202	-0.496
ENSBTAG00000020212	WDR41	10	8595264	8642850	0.103151	0.0136512	8610500	2.2611e-09	0.160157	0.6897	0.399
ENSBTAG00000002255	BHMT	10	10191139	10214743	-0.293086	0.0090619	11122994	0.00201354	-0.187269	0.8091	-0.242
ENSBTAG00000001619	SERINC5	10	11111559	11216841	-0.188059	0.0398101	11672536	8.76287e-07	0.17717	0.1626	-1.396
ENSBTAG00000008386	CLPX	10	12092543	12157468	-0.169908	0.0367245	11979798	0.00353166	0.224748	0.1196	1.557
ENSBTAG00000034140	MEGF11	10	12771484	13163546	1.03193	0.0124826	12106041	2.67952e-32	3.88292	0.4975	-0.678
ENSBTAG00000012599	SMAD3	10	13895783	14018262	-0.198549	0.0402011	13691319	0.000222424	0.253881	0.9818	-0.023
ENSBTAG00000000218	MAP2K5	10	14382469	14672701	0.102343	0.0438072	14368384	1.15787e-08	0.105928	0.5744	-0.562
ENSBTAG00000001405	GLCE	10	16029521	16138025	-0.41882	0.00151195	16496351	0.00370637	-0.302306	0.3674	0.901
ENSBTAG00000020352	PAQR5	10	16171972	16268128	-0.381597	0.000492993	16217591	1.62636e-09	0.316224	0.6923	0.396
ENSBTAG00000009983	KIF23	10	16268432	16328199	-0.338864	0.0331361	16180535	1.62901e-06	0.358826	0.9155	-0.106
ENSBTAG00000012981	HEXA	10	19264662	19296240	-0.124279	0.000755607	19321193	2.94851e-05	-0.0742031	0.9758	0.03
ENSBTAG00000006708	ARIH1	10	19367325	19469353	-0.098084	0.0279059	18513239	0.0110416	0.0493217	0.1691	-1.375
ENSBTAG00000007614	BBS4	10	19486143	19532111	0.0968937	0.0118659	19054628	0.000607179	-0.0658447	0.4952	-0.682
ENSBTAG00000010236	CIDEB	10	20862517	20865361	-0.12419	0.0404262	20845733	1.02798e-06	0.11125	0.3262	-0.982
ENSBTAG00000014824	MMP14	10	21967557	21978162	-0.161281	0.0287404	22130507	0.000169825	-0.137093	0.2855	-1.068
ENSBTAG00000016658	ABHD4	10	22200351	22212618	-0.180505	0.00524914	22212357	3.88622e-19	-0.267608	0.07794	-1.763
ENSBTAG00000006413	KATNBL1	10	28406090	28458754	-0.225135	0.0183667	29237924	0.000224782	0.150454	0.2444	-1.164
ENSBTAG00000002194	MYZAP	10	52607700	52719411	-0.219335	0.0117627	52745865	1.27058e-12	-0.262667	0.05986	-1.882
ENSBTAG00000008575	CGNL1	10	52768945	52889275	-0.253487	0.0279059	52528751	0.000184102	0.192694	0.3868	0.865
ENSBTAG00000010472	TNFAIP8L3	10	59314012	59360054	-0.413502	0.00134176	58934880	4.56699e-07	-0.342177	0.394	-0.852
ENSBTAG00000016800	SEMA6D	10	62638620	62697268	0.276724	0.0130188	62958144	0.000866207	0.278414	0.06505	-1.845
ENSBTAG00000014234	CCDC196	10	78535568	78551038	-2.04485	0.00186195	79213632	8.03488e-68	6.27868	0.1765	1.352
ENSBTAG00000003857	SUSD6	10	81344780	81439922	-0.155335	0.0231302	81695972	0.00406224	0.121664	0.08433	1.726
ENSBTAG00000006786	MED6	10	82158246	82227072	0.109784	0.0393216	82234372	5.07636e-10	-0.13629	0.1418	1.469
ENSBTAG00000012565	PCNX1	10	82525805	82704991	-0.134366	0.0273292	83143270	0.000901655	0.0835976	0.9773	-0.028
ENSBTAG00000015805	SIPA1L1	10	82976926	83274389	-0.255297	0.00157076	83002563	1.14354e-15	-0.30954	0.4592	0.74
ENSBTAG00000046814	ACOT2	10	84971509	84978751	-0.170266	0.0430761	85006342	2.91766e-05	0.154532	0.3698	-0.897
ENSBTAG00000009788	-	10	85013824	85030876	-0.619383	0.000175985	85011473	3.77109e-21	0.95429	0.2566	1.134
ENSBTAG00000014633	ABCD4	10	85631547	85647111	0.231914	0.00755227	85511789	6.66991e-14	0.326472	0.1733	1.362
ENSBTAG00000021393	FLRT2	10	97254039	97256021	-0.930596	6.15833e-06	97061740	4.40049e-32	1.40519	0.5972	-0.528
ENSBTAG00000017955	KCNIP3	11	2042277	2138470	0.280698	0.0414336	2127856	6.34955e-26	0.770214	0.0577	1.898
ENSBTAG00000035244	ANKRD39	11	2807896	2815132	0.155084	0.0200517	2325250	1.67223e-05	0.186396	0.3319	-0.97
ENSBTAG00000006744	TMEM131	11	3113419	3298177	-0.160078	0.0305456	3385823	7.64352e-05	-0.142969	0.1437	-1.462
ENSBTAG00000006343	IL1R2	11	6689610	6728985	-0.376008	0.0393216	6673318	1.97717e-14	0.74213	0.3704	0.896
ENSBTAG00000006988	M1AP	11	9989574	10084934	0.280244	0.0135836	10523081	5.83895e-10	-0.434339	0.7256	-0.351
ENSBTAG00000001843	WBP1	11	10168029	10170419	0.121684	0.0393292	11124169	0.00739585	-0.152593	0.1743	1.359
ENSBTAG00000012519	XDH	11	14164544	14269931	-0.236885	0.0125942	14178483	5.76361e-08	-0.306051	0.4211	-0.805
ENSBTAG00000016167	ATL2	11	20672449	20740864	0.104056	0.0300265	19784594	0.00473447	-0.0606479	0.2805	-1.079
ENSBTAG00000032519	CAMKMT	11	26771728	27198776	-0.227968	0.00881932	26732159	0.000403991	0.241746	0.4491	-0.757
ENSBTAG00000006852	ACYP2	11	36831220	37010446	0.205113	0.0327979	37035109	7.48504e-08	0.195249	0.753	0.315
ENSBTAG00000006995	SPTBN1	11	37177107	37389119	-0.141652	0.0122748	37421796	0.000964279	-0.123787	0.2561	1.136
ENSBTAG00000018054	FABP1	11	47917375	47923252	0.408201	0.00329921	48112995	0.0003349	-0.960368	0.005731	2.763
ENSBTAG00000018289	TMEM150A	11	49406589	49411187	-0.161906	0.00447704	49202407	2.2181e-22	0.575831	0.2187	-1.23
ENSBTAG00000018286	RNF181	11	49411569	49413440	0.157071	0.00140232	49454232	4.31581e-15	-0.402508	0.5027	0.67
ENSBTAG00000047149	C11H2orf74	11	59794837	59822193	1.02339	0.0166704	59666616	3.30062e-39	2.30248	0.5993	-0.525
ENSBTAG00000021735	GALNT14	11	68772415	68987963	0.517227	0.00213638	68788755	2.546e-08	-0.472337	0.6437	0.463
ENSBTAG00000051164	WDR35	11	78846441	78897661	-0.247372	0.0151723	78818844	1.48956e-07	-0.233104	0.0006108	-3.427
ENSBTAG00000002042	RIC8A	11	82873450	82878792	0.135551	0.0171778	82907754	2.80449e-05	-0.0860092	0.3564	0.922
ENSBTAG00000004948	FAM84A	11	83673039	83676241	-0.283546	0.0377884	83756716	0.000286747	-0.380118	0.557	-0.587
ENSBTAG00000016045	TRIB2	11	85237104	85266681	-0.18503	0.0393216	85334877	2.3109e-05	-0.155678	0.02175	2.295
ENSBTAG00000001927	ATP6V1C2	11	86882894	86942882	1.11027	0.0482718	87272584	0.00287776	-0.485981	0.1453	1.456
ENSBTAG00000001140	IAH1	11	87961968	87973214	0.162012	0.0363203	87998608	1.04056e-18	0.508043	0.1613	1.401
ENSBTAG00000003610	DENND1A	11	94528363	95058808	-0.124498	0.0466986	94570684	4.63857e-28	0.291483	0.2133	-1.245
ENSBTAG00000016218	PTGES2	11	98758509	98765006	-0.153368	0.0354114	98755942	0.00020875	0.11659	0.01009	-2.573
ENSBTAG00000015327	SPTAN1	11	99104054	99159309	-0.103115	0.0468075	100101150	0.000683501	-0.285254	0.8038	0.248
ENSBTAG00000019453	PTGES	11	100121985	100133453	0.365519	0.000377548	100144769	6.73327e-10	0.285936	0.6756	-0.418
ENSBTAG00000015093	ADAMTS13	11	104321394	104343538	0.224443	0.0207736	104363532	0.000149227	0.186826	0.3857	-0.868
ENSBTAG00000051781	-	11	104348135	104351579	0.315073	0.0125012	104427659	0.00385768	0.419334	0.933	0.084
ENSBTAG00000047031	WDR5	11	104868346	104884495	0.139972	0.0245106	104869548	4.63988e-14	-0.182206	0.4584	-0.742
ENSBTAG00000047998	COL5A1	11	105268089	105419303	0.189739	0.0227136	105534530	0.000338828	-0.14673	0.524	-0.637
ENSBTAG00000038691	DPH7	11	106522808	106541868	0.10461	0.0327593	106545041	1.125e-14	-0.197745	0.04444	-2.01
ENSBTAG00000012144	ZMYND19	11	106544913	106554343	0.122568	0.0466961	106766275	4.30115e-06	0.13491	0.7333	0.341
ENSBTAG00000006640	RB1	12	18118566	18238934	0.171151	0.0263611	18559712	5.4544e-08	0.325552	0.01193	2.514
ENSBTAG00000005284	SERPINE3	12	20784319	20816359	0.314612	0.00524914	19807444	0.00187274	-0.272519	0.6052	-0.517
ENSBTAG00000010353	ATP7B	12	21342921	21390489	-0.184425	0.0179491	21320096	0.000266726	-0.126259	0.05362	1.93
ENSBTAG00000018955	-	12	25276587	25302987	0.671099	0.00324957	25264062	2.37022e-08	0.613836	0.05522	-1.917
ENSBTAG00000019886	BORA	12	47476923	47505656	0.29758	0.00873094	47527193	4.38326e-08	0.279595	0.4978	0.678
ENSBTAG00000002129	KLF5	12	47799472	47818754	0.190839	0.0402011	47848835	3.56444e-06	0.354168	0.3934	-0.853
ENSBTAG00000001414	KCTD12	12	52003904	52004884	-0.440534	0.0235866	51296561	0.00154044	-0.280749	0.9382	0.078
ENSBTAG00000032234	STK24	12	75461372	75554716	-0.148921	0.0216456	75470912	0.000148006	0.137556	0.01703	2.386
ENSBTAG00000052360	-	13	6475411	6479496	0.783964	0.00730128	6457890	7.26161e-30	1.6581	0.009744	2.585
ENSBTAG00000017188	ISM1	13	6817156	6909116	-0.427295	0.0446033	6744136	1.64023e-06	0.874678	0.1394	-1.478
ENSBTAG00000040490	CCDC3	13	11479616	11570661	0.321631	0.0398457	11500589	0.00368897	0.183921	0.1887	1.314
ENSBTAG00000013004	ITIH5	13	16200781	16281657	0.470755	0.0447273	16266359	1.01025e-34	1.19449	0.2737	-1.095
ENSBTAG00000048553	-	13	17957139	17989644	-0.151297	0.0465497	17914808	1.84632e-32	-0.354974	0.4948	0.683
ENSBTAG00000019866	NRP1	13	19635324	19782189	-0.220643	0.00213638	19009167	6.69089e-06	0.140323	0.7568	-0.31
ENSBTAG00000007700	PHYH	13	27975607	27996366	-0.129986	0.0341308	28001829	2.88681e-05	-0.163961	0.8532	0.185
ENSBTAG00000007648	NET1	13	43160605	43186863	-0.112208	0.00447704	43197306	3.92954e-05	-0.087115	0.9976	0.003
ENSBTAG00000016664	SLC2A4RG	13	54030667	54033391	0.185849	0.0172293	54051676	5.63108e-05	0.132572	0.6783	-0.415
ENSBTAG00000027407	TNFRSF6B	13	54054302	54055810	0.484119	0.0171008	53060596	0.000489168	0.280673	0.2994	1.038
ENSBTAG00000018784	CTSZ	13	57379569	57390707	-0.127	0.039417	57396689	4.67485e-29	-0.330677	0.04212	-2.032
ENSBTAG00000017007	TRIB3	13	60634440	60645432	0.212788	0.0260364	60625968	6.51967e-14	0.291413	0.4202	-0.806
ENSBTAG00000017594	ZHX3	13	69832957	69940039	-0.27545	0.0484214	69548550	3.24517e-05	1.06044	0.2319	1.195
ENSBTAG00000016741	TOX2	13	72414396	72567739	-0.338401	0.00537653	72468100	3.03174e-13	0.491976	0.451	0.754
ENSBTAG00000018873	TTPAL	13	72891431	72905729	-0.236523	0.0465104	72892726	5.2798e-12	-0.4871	0.5987	-0.526
ENSBTAG00000015127	SDC4	13	73670727	73691288	-0.219872	0.0263611	73461489	0.00539351	-0.121846	0.006294	2.732
ENSBTAG00000030556	ZNF217	13	81116533	81153629	-0.170246	0.0185981	81684741	0.00209491	-0.212464	0.004494	2.841
ENSBTAG00000014458	MROH1	14	652785	702430	0.182734	0.0353066	1424457	0.0212198	-0.281445	0.5377	-0.616
ENSBTAG00000023179	TRIB1	14	14779050	14787206	-0.227931	0.0267455	14330717	0.00483157	0.132256	0.2228	1.219
ENSBTAG00000002002	ATAD2	14	16473279	16519326	0.190712	0.0355341	17363602	0.000822328	0.183818	0.8545	-0.183
ENSBTAG00000050544	-	14	20914665	20936605	0.650513	0.000743919	20936203	5.88553e-34	-1.31498	0.1149	1.577
ENSBTAG00000011614	PDE7A	14	30111614	30127822	-0.198106	0.0171008	29539184	6.20154e-05	0.167208	0.9262	-0.093
ENSBTAG00000020312	NCOA2	14	33837784	34119578	-0.252096	0.0484214	33077562	0.013397	0.168628	0.006519	-2.72
ENSBTAG00000017833	RNF19A	14	64047857	64103385	-0.122218	0.0260364	63948262	0.000214442	0.0911356	0.03956	2.058
ENSBTAG00000011908	CPQ	14	66989157	67551536	-0.619636	2.93605e-05	67477782	9.09471e-23	0.911563	0.2375	-1.181
ENSBTAG00000021964	CDH17	14	70104355	70207101	-0.39696	0.000153212	70020454	0.000300315	0.201478	0.3436	-0.947
ENSBTAG00000001000	CA13	14	77321661	77371770	0.374066	0.00253577	77341010	2.41908e-13	0.549096	0.1761	-1.353
ENSBTAG00000052927	-	14	80370677	80436846	0.707709	0.00186195	80366798	7.80808e-21	-1.34104	0.2049	-1.268
ENSBTAG00000011709	IMPA1	14	80902821	80922354	0.30208	0.0124599	80847301	1.37092e-06	-0.279057	0.05697	-1.904
ENSBTAG00000013369	COL14A1	14	81512830	81729606	-0.223049	0.029482	81563890	9.67382e-10	-0.460657	0.2243	1.215
ENSBTAG00000006770	MTBP	14	81787034	81863369	-0.274888	0.0269226	81786992	1.86515e-37	1.13479	0.981	0.024
ENSBTAG00000020884	CASP4	15	3250231	3269687	-0.20689	0.0248132	3274980	2.13577e-20	-0.351048	0.6016	0.522
ENSBTAG00000003087	DCUN1D5	15	5477588	5506305	0.11234	0.0287404	5725599	9.01817e-07	-0.0999696	0.02109	-2.306
ENSBTAG00000004594	MMP7	15	6143194	6153615	0.416071	0.00673578	6087289	1.44578e-06	-0.341868	0.122	-1.546
ENSBTAG00000003661	-	15	17376530	17393726	0.329725	0.00403578	16422777	2.18964e-10	0.396609	0.3794	-0.879
ENSBTAG00000002382	DDX10	15	18358195	18664995	-0.266688	0.0125012	18240322	7.14911e-06	0.306418	0.7649	-0.299
ENSBTAG00000000277	IL18	15	22475988	22502331	0.239019	0.0363203	21776201	0.00222712	-0.140429	0.06429	1.85
ENSBTAG00000016548	TEX12	15	22504072	22509205	0.733328	0.000755607	23295474	0.00174799	0.442571	0.8342	-0.209
ENSBTAG00000000977	CADM1	15	25721022	26071036	-0.268689	0.000169235	26537597	0.00166966	-0.141424	0.7768	0.284
ENSBTAG00000003052	PCSK7	15	27895050	27922597	0.101002	0.0260364	27335004	9.16898e-06	0.0888447	0.9208	0.099
ENSBTAG00000005215	IL10RA	15	28659560	28672319	-0.195797	0.0234261	28751681	1.17691e-05	0.184487	0.9773	-0.028
ENSBTAG00000001233	MPZL3	15	28913768	28940892	-0.13139	0.0214041	28802329	1.2341e-16	0.265207	0.002529	-3.02
ENSBTAG00000019725	UBE4A	15	29039838	29082456	-0.160799	0.000472899	29378456	0.000678998	-0.0986775	0.6436	0.463
ENSBTAG00000016197	PHLDB1	15	29261921	29310613	0.151543	0.0321386	29387721	0.0065599	0.0744469	0.5499	0.598
ENSBTAG00000019627	THY1	15	29981019	29986913	0.452599	0.00524914	30010454	0.000212014	0.244604	0.8721	-0.161
ENSBTAG00000015939	NECTIN1	15	30211169	30282341	-0.382859	0.0207736	30259903	8.36855e-12	0.512813	0.7068	0.376
ENSBTAG00000008804	SAAL1	15	34402511	34426197	-0.236601	0.0440475	35147068	0.000119759	0.203462	0.5941	0.533
ENSBTAG00000005343	TPH1	15	34443695	34473486	-0.59749	0.00743071	35126568	0.00188117	0.333468	0.1941	-1.299
ENSBTAG00000000986	USH1C	15	34963010	35011752	-0.476475	0.00357097	34884289	7.88973e-22	0.788368	0.3878	-0.864
ENSBTAG00000009150	SPON1	15	38457984	38773001	0.170483	0.0302665	38636876	2.82113e-13	-0.27246	0.7689	-0.294
ENSBTAG00000032657	TEAD1	15	39748793	40015294	-0.25168	0.0247691	38961841	0.00145123	0.216337	0.9053	-0.119
ENSBTAG00000011332	TRIM68	15	50412931	50427053	-0.116023	0.026271	50900827	0.00015627	-0.0927595	0.1769	1.35
ENSBTAG00000038532	FOLR3	15	51782270	51788157	-0.346055	0.0318696	51841369	1.3125e-06	-0.582315	0.2644	1.116
ENSBTAG00000021007	FOLR1	15	51792671	51805078	-0.348168	0.00451766	51841369	8.33871e-10	-0.585792	0.2644	1.116
ENSBTAG00000021855	ANO3	15	56896688	57352721	0.398606	0.037103	56911080	4.33426e-11	1.76668	0.1774	1.349
ENSBTAG00000021858	SLC5A12	15	57364699	57415989	0.355151	0.0132609	57635065	0.000647579	-0.216651	0.6698	0.426
ENSBTAG00000020793	KC-4	15	60728577	60736043	0.510358	0.0253836	60749667	2.31623e-14	-1.35608	0.1531	1.429
ENSBTAG00000017150	EHF	15	65186293	65227768	-0.268185	0.0499186	64268144	2.25289e-05	0.982855	0.3529	0.929
ENSBTAG00000012630	PAMR1	15	65950563	66028384	-0.333918	0.017446	66427555	0.00028333	0.253694	0.2521	-1.145
ENSBTAG00000021611	C15H11orf74	15	67022721	67089356	0.127089	0.0179751	66038288	0.00231078	0.0791423	0.7722	-0.289
ENSBTAG00000031299	TTC17	15	73461093	73588098	-0.149219	0.00151195	73404020	3.79899e-07	0.111502	0.002393	-3.037
ENSBTAG00000006443	PRDM11	15	75202012	75285991	0.162843	0.0440475	75300390	4.81328e-05	-0.128459	0.2807	1.079
ENSBTAG00000007148	F2	15	76656867	76671235	-0.0947711	0.0313882	77572355	1.87668e-05	-0.0812914	0.008272	2.641
ENSBTAG00000002520	CELF1	15	77288832	77368002	-0.180241	0.0267653	77651861	0.00728045	-0.160067	0.418	0.81
ENSBTAG00000024715	PTPRJ	15	77686573	77861198	-0.268998	0.0476263	78556753	0.00158779	0.161404	0.6028	0.52
ENSBTAG00000038058	-	15	82005439	82044563	-0.365737	0.0458491	82042333	1.39621e-33	1.04235	0.09025	1.694
ENSBTAG00000012540	-	15	82145541	82160656	0.361584	0.0323625	82094748	3.19282e-31	-0.899186	0.09098	-1.69
ENSBTAG00000030845	MPEG1	15	82340377	82344478	-0.165227	0.0327593	82962396	3.77981e-07	0.16665	0.9876	0.016
ENSBTAG00000020095	MS4A3	15	83149879	83159312	-1.10154	0.00524914	83092648	5.12659e-07	0.674221	0.3607	0.914
ENSBTAG00000015885	PPFIA4	16	738761	790141	0.247138	0.037103	752207	1.35378e-07	-0.259781	0.2896	-1.059
ENSBTAG00000050953	-	16	3790836	3814767	0.30972	0.019456	3762417	8.94576e-07	0.333935	0.6384	0.47
ENSBTAG00000019798	PIGR	16	4712913	4731265	-0.417571	0.000361271	5122612	7.72709e-06	-0.224454	0.8253	0.221
ENSBTAG00000047621	-	16	5146970	5149550	-0.225717	0.041471	5343594	0.00404821	0.170563	0.8954	-0.132
ENSBTAG00000006984	CD55	16	5250021	5279400	-0.223735	0.0263611	5203878	0.000543066	0.139946	0.9602	-0.05
ENSBTAG00000039995	-	16	5627221	5723824	-0.296254	0.0056977	5620581	1.89217e-07	-0.261898	0.594	0.533
ENSBTAG00000049359	-	16	5658860	5679612	-0.465463	0.00835278	6305393	4.9293e-25	0.819052	0.4129	-0.819
ENSBTAG00000040409	-	16	5920408	6165638	-0.388476	0.0261411	6057152	7.25883e-29	-0.947513	0.7792	0.28
ENSBTAG00000016729	KCNT2	16	6388192	6826502	-0.55167	0.00392904	6488270	2.34806e-08	-0.717975	0.6211	0.494
ENSBTAG00000019859	B3GALT2	16	12064219	12071842	0.242559	0.015341	11074693	1.23141e-05	0.234044	0.8699	-0.164
ENSBTAG00000001729	DUSP10	16	25186203	25227307	0.246682	0.0177453	26174779	0.00134994	0.138545	0.8014	0.251
ENSBTAG00000003600	CAPN8	16	26949786	27046178	0.327545	0.0270175	27010246	2.03864e-05	0.254653	0.4957	-0.681
ENSBTAG00000012705	DEGS1	16	27363456	27373727	0.147477	0.00974357	27656282	0.00011446	-0.251614	0.3093	-1.017
ENSBTAG00000022777	CDC42BPA	16	29958179	30250777	-0.167379	0.0367245	30150048	0.00136764	0.113645	0.5986	-0.526
ENSBTAG00000020266	SLC19A2	16	37095531	37128086	0.208712	0.0270175	37115152	9.65419e-10	-0.228607	0.1532	1.428
ENSBTAG00000021408	FMO1	16	38808522	38849071	0.172953	0.0334484	38807013	1.03681e-05	-0.148346	0.3602	0.915
ENSBTAG00000016685	FMO4	16	38865097	38902141	-0.142027	0.0310393	38919121	0.00896883	-0.0964465	0.3814	0.875
ENSBTAG00000020550	-	16	40881904	40882650	0.166659	0.0291012	41382634	0.00562423	0.232824	0.5379	0.616
ENSBTAG00000024493	DHRS3	16	41110223	41160245	-0.149821	0.00226741	41052968	0.00038571	-0.0750792	0.735	-0.339
ENSBTAG00000020698	MTHFR	16	41872926	41891179	0.249353	0.00655148	41744853	0.00750455	-0.142968	0.6313	-0.48
ENSBTAG00000024539	SPSB1	16	44108079	44179555	-0.187935	0.0440475	44218874	0.000161182	0.153165	0.4449	0.764
ENSBTAG00000052912	-	16	44282168	44283172	0.355396	0.0236999	43670183	0.0289364	-0.193603	0.7799	0.279
ENSBTAG00000020839	MEGF6	16	49436521	49536217	0.379607	0.000131672	48897853	1.00591e-06	-0.579336	0.1857	-1.323
ENSBTAG00000013191	AGRN	16	51422628	51461967	0.184975	0.0393216	50846942	0.0367347	0.131999	0.4632	0.734
ENSBTAG00000014707	ISG15	16	51464069	51465107	0.391141	0.0283523	50743386	0.00162981	-0.373809	0.8121	-0.238
ENSBTAG00000008739	SAMD11	16	51526682	51544095	0.240414	0.0377081	52394650	0.00397992	-0.139949	0.4476	-0.759
ENSBTAG00000039662	-	16	51881399	51918806	-0.219301	0.0283523	51982025	0.0071938	-0.102357	0.5292	-0.629
ENSBTAG00000009048	EFHD2	16	52057202	52075315	-0.132236	0.0439604	52375170	0.00906658	0.0709912	0.2891	1.06
ENSBTAG00000000854	SEC16B	16	59319810	59394521	0.438241	0.000538307	59236945	0.000346568	-0.974245	0.8013	-0.252
ENSBTAG00000010718	RALGPS2	16	60124735	60284409	-0.328943	0.000271663	60027513	0.000486205	0.185052	0.2603	1.126
ENSBTAG00000046502	ACBD6	16	61489308	61684117	-0.241778	0.00279596	61610700	6.74813e-11	0.230894	0.4771	0.711
ENSBTAG00000004305	RGS16	16	63646670	63652245	-0.225137	0.0247691	63668394	3.65759e-07	0.25113	0.474	0.716
ENSBTAG00000008004	NCF2	16	64606142	64652347	0.266654	0.0124599	64605294	5.83152e-10	0.303524	0.2847	-1.07
ENSBTAG00000035836	COLGALT2	16	64972038	65091021	-0.38655	0.00943905	65036170	0.000986834	0.209923	0.6278	-0.485
ENSBTAG00000001181	RPS6KC1	16	70348824	70552926	-0.121342	0.0432275	70357823	1.30359e-14	0.209214	0.004418	2.847
ENSBTAG00000012433	DENND1B	16	76482363	76747186	-0.192992	0.0327167	76404329	0.00052901	0.124456	0.05183	1.945
ENSBTAG00000051004	C1orf53	16	76847270	76853904	0.185998	0.0261411	77388522	0.00611748	0.102085	0.8542	-0.184
ENSBTAG00000006745	FGG	17	2840842	2848781	-0.387148	0.0286536	2328644	0.000383754	0.261785	0.2804	-1.079
ENSBTAG00000001638	FGA	17	2859932	2868867	-0.321147	0.0392397	2328644	0.000257202	0.227726	0.2804	-1.079
ENSBTAG00000022120	FGB	17	2894488	2932611	-0.389309	0.00304277	2893259	4.99071e-07	-0.331089	0.4675	0.727
ENSBTAG00000034522	SLC10A7	17	11768654	12090661	-0.286257	0.0440475	12315995	0.000353443	-0.879709	0.4656	0.73
ENSBTAG00000016680	PPID	17	40279436	40292370	-0.139469	0.0228481	40289916	1.02132e-31	-0.39011	0.5864	0.544
ENSBTAG00000014576	GUCY1A1	17	43601257	43673434	0.151954	0.0468783	43831543	3.95536e-07	0.16477	0.1697	-1.373
ENSBTAG00000012987	ULK1	17	45176713	45199686	0.211413	0.0269226	45616903	0.000627103	-0.162245	0.9433	-0.071
ENSBTAG00000014269	SCARB1	17	50929375	51022457	-0.137247	0.0494831	51224491	0.010455	0.0982106	0.02482	2.244
ENSBTAG00000032517	BCL7A	17	53304776	53332032	-0.266498	0.0370634	52842713	0.000177766	-0.50913	0.005027	2.805
ENSBTAG00000018332	PPTC7	17	54408216	54453472	-0.122675	0.0404004	55167802	0.0097599	-0.0994612	0.6965	0.39
ENSBTAG00000022069	ATXN2	17	55178853	55280779	-0.124806	0.0452138	54685925	0.0035945	-0.237402	0.783	-0.275
ENSBTAG00000048331	-	17	55355159	55391764	0.341858	0.0091262	55381630	1.27142e-15	-0.503526	0.1339	1.499
ENSBTAG00000001303	HSPB8	17	56156718	56169968	-0.16683	0.00989676	55771080	0.00261349	0.0874114	0.2112	-1.25
ENSBTAG00000047139	C17H12orf49	17	58250440	58266919	0.121161	0.0228481	59027968	0.00493316	-0.0592232	0.8904	-0.138
ENSBTAG00000005178	MMAB	17	63628770	63639339	0.195893	0.000661367	63639283	2.40605e-06	0.116864	0.5142	-0.652
ENSBTAG00000037832	ASPHD2	17	66098793	66107865	-0.804084	2.79942e-05	66065328	5.37207e-23	1.76215	0.1864	1.321
ENSBTAG00000013147	NEFH	17	68684707	68692551	-0.371786	0.00729494	68670392	4.81149e-06	-0.304901	0.07332	1.791
ENSBTAG00000014464	SEC14L3	17	69431412	69441202	0.362889	0.0384642	69440052	1.2831e-08	0.443825	0.7177	0.362
ENSBTAG00000006108	MMP11	17	71231375	71239854	0.458076	0.0248132	70641521	0.000647088	-0.320834	0.9243	0.095
ENSBTAG00000008587	GSTT2	17	71328580	71334085	-0.207476	0.0353066	71344798	2.96887e-07	-0.465221	0.8882	0.141
ENSBTAG00000047676	PRODH	17	73105784	73123446	0.252256	0.00594461	72928648	1.79225e-19	-0.353113	0.7264	0.35
ENSBTAG00000049878	-	17	73161266	73163028	-0.687718	0.0172293	73129047	4.20695e-09	2.92891	0.307	1.022
ENSBTAG00000015894	WWOX	18	5240349	6170333	-0.190336	0.0465558	5791548	6.46045e-06	-0.776171	0.7786	-0.281
ENSBTAG00000009428	GAN	18	7948139	7992806	0.247552	0.0393292	7992842	3.08336e-11	-0.538564	0.8165	0.232
ENSBTAG00000008385	KLHL36	18	10837455	10851268	-0.108306	0.0304905	10549723	0.000312752	0.0759676	0.0451	2.004
ENSBTAG00000000009	FOXF1	18	12338037	12342272	0.186925	0.0326232	11978975	0.000165772	0.188307	0.897	-0.129
ENSBTAG00000001872	ORC6	18	15013053	15021378	0.143542	0.0273647	14993284	2.00438e-09	-0.157765	0.549	0.599
ENSBTAG00000002980	GPT2	18	15315872	15349193	-0.356483	0.0419195	15239467	0.000129371	-0.375696	0.0744	-1.784
ENSBTAG00000048588	-	18	20027143	20061623	-0.611961	0.00324957	20141139	3.02837e-29	-1.31461	0.9503	0.062
ENSBTAG00000051871	-	18	20080996	20082099	-0.415637	0.0170557	20141139	9.31752e-24	-0.919498	0.9503	0.062
ENSBTAG00000012083	IRX3	18	22615235	22618354	0.751636	0.0293823	22962554	1.24402e-24	1.66298	0.04401	-2.014
ENSBTAG00000011021	CES1	18	23948128	23975139	0.172745	0.0235866	23084601	5.4814e-06	-0.139823	0.6171	-0.5
ENSBTAG00000014923	BBS2	18	24122099	24148233	-0.171057	0.0449528	24121305	3.24549e-13	-0.265782	0.8734	0.159
ENSBTAG00000024869	CX3CL1	18	25383236	25395288	-0.236445	0.0124826	25337417	0.000363186	0.191958	0.5304	0.627
ENSBTAG00000005152	-	18	34227970	34273715	0.147138	0.0289087	34272855	1.30695e-05	-0.124658	0.1539	-1.426
ENSBTAG00000040413	CES3	18	34655283	34668466	-0.254733	0.00711707	34674467	1.27825e-36	-0.875719	0.1982	1.287
ENSBTAG00000038325	CES4A	18	34675658	34690343	-0.773296	0.00183201	35138196	0.000201683	-0.507479	0.1004	1.643
ENSBTAG00000039190	SLC9A5	18	34875817	34894810	0.335376	0.0178789	34071056	0.00088765	0.181025	0.9982	0.002
ENSBTAG00000018045	SLC12A4	18	35425222	35447046	-0.142013	0.0118521	34766464	0.00232233	0.0668674	0.03703	2.085
ENSBTAG00000007616	TMED6	18	36484583	36489822	0.298959	0.0177646	36507104	8.42963e-08	0.367521	0.6671	0.43
ENSBTAG00000002571	PDCD2L	18	44817570	44835839	0.267174	0.0207736	44964907	1.96852e-24	1.80868	0.01922	-2.341
ENSBTAG00000013436	HAUS5	18	46339517	46349797	0.222212	0.0393292	47230065	0.0182039	-0.163974	0.8877	-0.141
ENSBTAG00000018225	SIPA1L3	18	47786571	48022839	-0.147919	0.0244369	47686171	0.000782368	-0.103342	0.3091	-1.017
ENSBTAG00000003272	-	18	50162372	50174987	0.442524	0.0251547	49290685	2.63264e-05	-0.345123	0.1305	-1.512
ENSBTAG00000000332	ERF	18	51021355	51028977	-0.0924718	0.0437523	51876576	0.00427024	0.230604	0.07371	1.788
ENSBTAG00000015313	CEACAM19	18	52446740	52465524	0.193574	0.0413562	52450153	3.64231e-07	0.250105	0.6978	0.388
ENSBTAG00000009495	BCAM	18	52562406	52574348	-0.265663	0.00357097	52377624	7.55584e-05	0.438599	0.0009899	3.293
ENSBTAG00000020556	APOC4	18	52652024	52654402	0.14261	0.0470294	53291168	0.000615477	-0.101231	0.0009949	-3.292
ENSBTAG00000020558	APOC2	18	52654220	52657199	-0.200043	0.00524914	52696122	0.00199398	-0.101058	0.9242	0.095
ENSBTAG00000014595	LIG1	18	54865681	54893345	0.158485	0.0432275	55617921	0.00580278	0.0901786	0.002066	-3.081
ENSBTAG00000045498	SULT2B1	18	55212028	55247408	-0.507289	0.00113188	55229413	3.04395e-24	1.34888	0.04097	-2.044
ENSBTAG00000019227	-	18	57637619	57641293	-0.321363	0.0367245	57661905	5.89033e-34	0.942995	0.328	-0.978
ENSBTAG00000050359	-	18	59296039	59302657	-0.325465	0.00627755	60275328	0.000172729	0.197032	0.005882	-2.754
ENSBTAG00000045989	CDC42EP5	18	62891327	62891788	-0.556303	0.00783438	62147712	0.000815109	0.339148	0.1884	1.315
ENSBTAG00000052741	-	18	62892627	62897574	-0.636824	0.000194419	62147712	2.97463e-05	0.387535	0.1884	1.315
ENSBTAG00000009948	TRIM25	19	7676446	7737220	-0.255141	0.0453844	7240143	0.00121211	0.195815	0.4434	-0.766
ENSBTAG00000004406	MSI2	19	8092267	8492726	-0.275617	0.000538307	8765057	0.000712333	0.126367	0.4268	-0.795
ENSBTAG00000011721	MED13	19	11057705	11151673	-0.214008	0.0144808	11472571	0.00310242	0.159718	0.4799	0.706
ENSBTAG00000043093	-	19	12852860	12852989	0.223371	0.000855062	12840895	1.58634e-16	0.495597	0.6732	0.422
ENSBTAG00000033077	NUFIP2	19	20612946	20620127	-0.229923	0.0413562	20282368	0.00358675	-0.408968	0.1041	1.625
ENSBTAG00000012302	RTN4RL1	19	22977112	23051959	0.637789	0.0209823	23058665	3.80493e-17	1.15889	0.004108	-2.87
ENSBTAG00000003629	ASPA	19	24214152	24235481	0.559839	0.0125879	24223856	2.52599e-35	1.73787	0.03878	-2.067
ENSBTAG00000004680	SLC13A5	19	25181428	25204840	-0.508898	0.031903	25832298	0.00300849	-0.476485	0.004597	-2.834
ENSBTAG00000004909	GP1BA	19	26460494	26462445	-0.400988	0.00370924	25975089	0.000159057	0.226652	0.01363	-2.467
ENSBTAG00000031737	TMEM102	19	27112268	27114980	0.519201	0.00222178	27411074	7.12375e-09	1.98323	0.6538	0.448
ENSBTAG00000018416	CCDC42	19	28254408	28267375	0.354341	0.000377548	28899336	0.00204438	-0.164802	0.5814	-0.551
ENSBTAG00000003958	TMEM220	19	29676159	29693442	-0.179767	0.0294502	29693389	2.14883e-26	0.364803	0.4776	0.71
ENSBTAG00000004651	NME1	19	35594173	35605444	0.172528	0.0367245	35597553	6.4605e-20	-0.308317	0.002156	3.068
ENSBTAG00000021723	EME1	19	36298493	36304862	0.181195	0.0117627	36293257	6.03644e-05	-0.117126	0.6171	0.5
ENSBTAG00000006886	FAM117A	19	36869256	36911648	0.167136	0.00451766	37008132	5.10615e-05	-0.121967	0.1034	-1.628
ENSBTAG00000006499	PIP4K2B	19	39357841	39381273	-0.221669	0.0476263	39111341	0.000474696	0.196337	0.8674	0.167
ENSBTAG00000013236	MED1	19	39843840	39867840	-0.084214	0.0411604	40810499	0.00092991	0.0865442	0.142	1.468
ENSBTAG00000015232	RAPGEFL1	19	40458896	40472295	0.550964	0.000204345	39879374	0.000486418	-0.454866	0.5246	0.636
ENSBTAG00000004905	KRT19	19	41731625	41735635	0.330466	0.0377884	41406719	0.00174912	-0.792859	0.8117	0.238
ENSBTAG00000052414	HAP1	19	41934418	41945539	-0.555882	0.0189938	42336718	2.14673e-36	2.40079	0.3506	-0.933
ENSBTAG00000019090	PLEKHH3	19	42725940	42734368	0.3251	0.0115696	42697324	5.43298e-09	-0.308031	0.3165	-1.002
ENSBTAG00000001632	NBR1	19	43140344	43169417	-0.109085	0.00873094	42847828	0.000141481	0.0600216	0.6862	-0.404
ENSBTAG00000016799	ERN1	19	48273414	48350809	-0.234971	0.0231315	48334208	7.83469e-08	0.349814	0.1186	-1.561
ENSBTAG00000015980	FASN	19	50775674	50796012	0.423622	0.0310393	49861563	0.00169227	0.369832	0.6751	-0.419
ENSBTAG00000052691	-	19	53890608	53894145	-0.325711	0.0437152	53889476	1.03721e-08	0.571245	0.2403	1.174
ENSBTAG00000009029	-	19	53918897	53924904	-0.161244	0.0264024	53917680	7.62789e-05	-0.12195	0.3235	0.987
ENSBTAG00000049286	-	19	61357428	61366172	-0.392683	0.0393344	61297112	0.000688302	-0.290788	0.9484	-0.065
ENSBTAG00000046174	G-13	19	61932055	61960122	-0.290477	0.0252595	62051142	0.00500549	0.353775	0.2054	-1.266
ENSBTAG00000011895	PANK3	20	305642	327561	-0.283544	0.0041282	1148844	0.00147917	-0.132758	0.8022	0.251
ENSBTAG00000017457	STK10	20	3852216	3975388	0.172056	0.018452	3911021	1.52048e-05	-0.304254	0.658	0.443
ENSBTAG00000016525	ITGA1	20	26108411	26283573	-0.281742	0.0337723	25600766	0.00119698	0.275891	0.2917	-1.054
ENSBTAG00000011766	C7	20	33535937	33593157	0.222829	0.0483223	34264599	0.00041804	-0.247902	0.9548	-0.057
ENSBTAG00000014374	CARD6	20	33625018	33639878	-0.129542	0.0259714	33280541	4.16444e-11	-0.675993	0.1898	-1.311
ENSBTAG00000033107	OSMR	20	35521708	35571511	-0.287197	0.00513299	35518277	1.12244e-09	0.295568	0.5828	0.549
ENSBTAG00000025035	PRLR	20	38971752	39100563	-0.275836	0.0370038	38133921	0.00112567	0.173917	0.2695	-1.104
ENSBTAG00000013391	ANKH	20	58307527	58477497	-0.185127	0.0484572	58074316	6.41654e-05	0.137201	0.893	-0.135
ENSBTAG00000047632	-	20	71944313	71950871	0.676611	0.000205849	71928514	0.00380342	0.288639	0.9853	-0.018
ENSBTAG00000002186	NDN	21	1252109	1253718	0.191739	0.0263611	889000	0.000572702	0.395756	0.577	-0.558
ENSBTAG00000022989	FAM174B	21	14339186	14379062	-0.36839	0.0296328	14327752	7.25636e-21	1.34536	0.1936	-1.3
ENSBTAG00000001652	SLCO3A1	21	14842445	15219453	-0.409443	0.00514382	15668890	1.51326e-34	1.95407	0.3962	-0.848
ENSBTAG00000002786	-	21	19763827	19771209	-0.352505	0.00983787	19798668	1.14147e-41	1.16689	0.1838	1.329
ENSBTAG00000001740	HAPLN3	21	20449001	20463676	-0.563523	0.00290185	20353090	6.11192e-06	-0.484931	0.3706	0.895
ENSBTAG00000021273	SEMA4B	21	21590158	21616772	0.22294	0.0111269	22549475	0.00688246	-0.419027	0.2528	-1.144
ENSBTAG00000000026	VPS33B	21	21647398	21672875	0.172839	0.0343186	21702766	0.000188803	0.143099	0.8715	-0.162
ENSBTAG00000015909	PDE8A	21	22656735	22799519	-0.105282	0.0292837	22522802	0.000649305	-0.0713261	0.7167	0.363
ENSBTAG00000018527	HDGFL3	21	24845099	24921366	0.280567	0.00214167	24964402	4.20937e-12	0.3196	0.1308	1.511
ENSBTAG00000012926	TM6SF1	21	24921877	24951743	0.223499	0.0065535	25515397	8.4831e-28	-0.97335	0.06562	-1.841
ENSBTAG00000005145	PEAK1	21	32245129	32554682	-0.285462	0.00730128	31423938	0.000172715	0.237112	0.6067	-0.515
ENSBTAG00000006934	CYP11A1	21	34328403	34342900	-0.891147	4.71546e-08	34321645	7.71548e-21	0.92273	0.06878	-1.82
ENSBTAG00000018123	FBLN5	21	56567085	56659651	0.199497	0.0393216	56177793	4.59969e-10	0.24502	0.2096	1.255
ENSBTAG00000004272	ISG12(B)	21	58715675	58727005	1.38249	0.00115593	58743545	4.12263e-06	0.879628	0.3547	-0.926
ENSBTAG00000038361	SERPI-11	21	59147788	59161613	-0.146533	0.0370634	59077402	4.03953e-07	0.172237	0.4138	0.817
ENSBTAG00000007041	SERPI-3-8	21	59309994	59326531	-0.364733	0.0421076	59758784	7.6498e-05	-0.298541	0.1773	-1.349
ENSBTAG00000047040	SERPI-3-3	21	59384836	59392749	-0.52026	0.013017	59762014	0.00895518	-0.359809	0.3226	0.989
ENSBTAG00000009293	EVL	21	64912163	65089676	0.15322	0.0131159	65092055	4.2161e-05	-0.108403	0.8084	-0.243
ENSBTAG00000037899	DLK1	21	65626343	65634828	0.597523	0.0260364	65626998	2.81212e-07	1.02771	0.3842	-0.87
ENSBTAG00000050493	-	21	66490429	66493917	-0.641486	0.0403711	66358137	0.000609172	0.597025	0.779	-0.281
ENSBTAG00000035998	CKB	21	68158057	68161297	-0.180871	0.0401732	68157459	5.04003e-14	0.273835	0.7153	0.365
ENSBTAG00000035286	CMC1	22	2676420	2754961	0.181941	0.00594461	3042023	7.88348e-11	-0.218132	0.3528	0.929
ENSBTAG00000016566	ITGA9	22	10908546	11272063	-0.253313	0.0088048	11233706	0.00668152	-0.109233	0.7329	-0.341
ENSBTAG00000047135	GORASP1	22	12431752	12443560	0.126732	0.0290235	12440895	0.000352085	-0.0794727	0.6816	-0.41
ENSBTAG00000014162	ACKR2	22	14872158	14933266	-0.466538	6.70705e-05	14964865	1.71341e-20	1.11587	0.01842	-2.357
ENSBTAG00000016622	TCAIM	22	16271889	16309668	-0.19889	0.000661367	15493328	0.00358819	-0.0788408	0.5287	0.63
ENSBTAG00000055104	ZNF660	22	16416500	16417480	-0.296508	0.0363203	16385233	0.00058415	0.212731	0.1828	-1.332
ENSBTAG00000007966	-	22	16888782	16910868	0.242196	0.0393344	17475031	0.000259365	-0.370074	0.3688	-0.899
ENSBTAG00000003110	TAFA4	22	32582496	32789965	0.451308	0.00943076	32392252	4.79597e-07	-0.887107	0.2072	-1.261
ENSBTAG00000050789	-	22	43393705	43393946	0.217879	0.0154774	43806945	0.00221809	0.118261	0.246	-1.16
ENSBTAG00000000670	RRP9	22	48990198	48998979	0.197559	0.0403711	49104433	0.0100625	-0.206487	0.5643	0.576
ENSBTAG00000032253	RAD54L2	22	49169587	49277563	-0.155461	0.0130188	49230100	0.000466281	0.102788	0.6228	0.492
ENSBTAG00000004120	HEMK1	22	49767036	49789516	0.11202	0.013017	49461901	0.00344878	0.107044	0.632	-0.479
ENSBTAG00000017812	ALS2CL	22	52793611	52815816	0.27219	0.0124312	52793702	2.29354e-09	-0.344735	0.1943	-1.298
ENSBTAG00000001292	LTF	22	52952571	52986619	-0.46561	0.0325376	52946468	1.49137e-42	-1.51598	0.1072	1.611
ENSBTAG00000026097	LIMD1	22	53633801	53707789	-0.211086	0.0132741	53670915	0.000171777	-0.133965	0.7622	-0.303
ENSBTAG00000004512	MKRN2	22	56543425	56581017	0.132083	0.0277801	56602521	3.13047e-08	-0.199504	0.8438	-0.197
ENSBTAG00000006789	FGD5	22	57383017	57505284	-0.146272	0.0393216	57685451	1.01092e-05	-0.123136	0.7545	0.313
ENSBTAG00000007360	TMEM43	22	58064573	58095559	-0.129973	0.0268827	58050950	0.000103048	-0.202067	0.8426	0.199
ENSBTAG00000052462	-	22	60581590	60584174	0.29882	0.0484839	60583428	9.08679e-10	-0.3945	0.2389	-1.178
ENSBTAG00000046193	-	23	4249733	4261772	0.419478	0.0108143	4970941	8.40643e-06	-0.340029	0.375	-0.887
ENSBTAG00000014581	MLIP	23	6197413	6480455	-0.36364	2.24756e-05	6471476	6.81888e-10	0.260051	0.3601	-0.915
ENSBTAG00000000428	BAK1	23	7712944	7719279	-0.0921371	0.0350921	6939684	0.00153077	0.0582386	0.4247	0.798
ENSBTAG00000046107	TTBK1	23	16856085	16888037	-0.282431	0.024786	15881162	0.00231457	-0.43372	0.3999	0.842
ENSBTAG00000013722	AARS2	23	17801845	17813188	0.148622	0.013017	17810995	1.11805e-06	0.13272	0.2139	1.243
ENSBTAG00000015829	ENPP5	23	19405349	19415720	-0.23489	0.00524914	19357534	0.000275552	-0.125097	0.1546	-1.423
ENSBTAG00000009978	TDRD6	23	19910664	19922053	0.303341	0.0334484	19905289	4.27623e-06	-0.500797	0.1224	1.545
ENSBTAG00000019315	PLA2G7	23	19924777	19963342	0.454556	4.82647e-08	19983602	2.27655e-22	-0.446633	0.001381	3.199
ENSBTAG00000009112	TRAM2	23	24893081	24957939	-0.243196	0.00444277	25847003	3.68414e-06	-0.227157	0.08827	-1.705
ENSBTAG00000005206	TMEM14A	23	25056028	25066519	-0.152215	0.0477926	25077674	4.14413e-16	0.255709	0.4099	-0.824
ENSBTAG00000007450	C2	23	27421810	27433479	-0.1792	0.0264419	27784131	0.000764141	-0.40262	0.7377	-0.335
ENSBTAG00000039695	PPP1R18	23	28324719	28333411	-0.145844	0.0265358	28007797	5.60836e-08	0.199692	0.9126	-0.11
ENSBTAG00000011498	ZNF184	23	31172787	31184917	0.197516	0.0414713	31168517	9.3541e-10	-0.449577	0.02429	-2.252
ENSBTAG00000050149	-	23	31920734	31925267	0.330059	0.0159119	31923266	9.76266e-10	0.353792	0.09692	-1.66
ENSBTAG00000014608	KDM1B	23	39389854	39432004	-0.225363	0.0402011	39343398	0.00431085	-0.219217	0.4002	0.841
ENSBTAG00000019217	KIF13A	23	39526102	39728514	0.115262	0.0171008	39309504	3.92148e-08	-0.126827	0.9506	0.062
ENSBTAG00000049554	C6orf52	23	45440984	45443221	0.269056	0.00114351	45435075	2.31123e-28	-0.406332	0.3424	-0.949
ENSBTAG00000039732	BLOC1S5	23	47392832	47417441	-0.147798	0.0124826	47437609	5.60384e-09	0.190013	0.7677	0.295
ENSBTAG00000002089	FAM217A	23	50064704	50081070	-0.47752	0.0151723	50509812	9.82139e-09	0.68333	0.4525	-0.751
ENSBTAG00000050155	SERPINB6	23	50735179	50749428	-0.152423	0.0465558	50780662	6.95957e-38	-0.447833	0.7628	0.302
ENSBTAG00000001224	ATP9B	24	879074	1029386	0.0976966	0.0414336	919730	3.82293e-09	-0.131269	0.1374	1.485
ENSBTAG00000054593	-	24	2973404	2987732	-0.318999	0.00674513	2959405	1.08143e-06	0.22574	0.869	0.165
ENSBTAG00000022887	-	24	3918526	3931630	-0.199236	0.0414336	4073157	0.000228197	-0.179469	0.08046	1.748
ENSBTAG00000001207	SERPINB8	24	12393116	12415022	-0.367436	0.00447704	12438837	6.71824e-22	1.02188	0.9714	-0.036
ENSBTAG00000010991	TTR	24	25544097	25553148	0.298255	0.00596336	25941421	0.00303067	0.155146	0.588	0.542
ENSBTAG00000021190	CDH2	24	28655047	28904115	-0.176238	0.0115126	28711914	8.55815e-05	-0.179512	0.04588	-1.997
ENSBTAG00000005638	CABYR	24	32536815	32553953	0.3277	0.0260364	32716583	4.82431e-13	0.450717	0.3548	-0.925
ENSBTAG00000019215	THOC1	24	35184721	35223401	0.079737	0.0475918	36029891	3.87891e-05	0.0697802	0.8163	-0.232
ENSBTAG00000001523	YES1	24	35592011	35656660	-0.237674	0.0247691	35955584	0.000119724	0.318976	0.425	0.798
ENSBTAG00000019585	MYOM1	24	37255784	37379159	-0.458212	0.00960572	37393051	0.000751119	0.318593	0.242	-1.17
ENSBTAG00000019251	EPB41L3	24	38880422	38973547	-0.20923	0.00451766	38905223	3.46725e-08	-0.170511	0.03209	-2.143
ENSBTAG00000013380	CEP192	24	43219452	43293516	0.160496	0.0248886	43166504	1.30452e-13	-0.220447	0.5485	-0.6
ENSBTAG00000016592	CAPN15	25	474248	485664	0.20856	0.0219107	474665	0.00863542	0.254372	0.2288	-1.204
ENSBTAG00000002481	HAGHL	25	625848	628530	0.131719	0.0324571	855346	0.00446963	0.0871995	0.06147	1.87
ENSBTAG00000014118	GNPTG	25	1072873	1083886	0.140903	0.018452	1085181	1.65994e-26	0.246146	0.9735	-0.033
ENSBTAG00000000279	RAB26	25	1679439	1685521	0.312653	0.000538307	935073	0.0046653	0.316485	0.1833	1.331
ENSBTAG00000053667	-	25	2415420	2416808	0.655073	0.00730128	2533733	1.41928e-08	-0.91445	0.5206	0.642
ENSBTAG00000016331	ROGDI	25	3872510	3882364	0.268308	0.00524914	4287154	0.00479	0.112754	0.9861	-0.017
ENSBTAG00000002189	ALG1	25	4088137	4103061	0.132152	0.0122101	4088166	1.27068e-10	0.169696	0.4202	-0.806
ENSBTAG00000048459	CARHSP1	25	7685014	7698309	0.139027	0.0363338	7721803	0.00240193	-0.116772	0.01182	-2.518
ENSBTAG00000013858	C25H16orf72	25	7883250	7907314	-0.182756	0.0121932	7410864	0.0031535	0.109168	0.4401	-0.772
ENSBTAG00000055138	-	25	18315578	18318328	0.309294	0.0345496	18307740	2.04768e-09	-0.347633	0.8745	0.158
ENSBTAG00000012541	CHP2	25	21401701	21406270	0.292143	0.0360415	21404501	2.95559e-24	0.583995	0.1446	1.459
ENSBTAG00000013169	LCMT1	25	22696952	22766564	0.124099	0.00783438	23035626	5.13654e-06	0.108917	0.6391	-0.469
ENSBTAG00000019530	KDM8	25	24778510	24800600	0.22735	0.0191296	24727321	5.24408e-10	0.772757	0.01346	2.471
ENSBTAG00000005028	HIRIP3	25	26267918	26271508	0.123126	0.0440646	26492180	0.000102253	0.0932146	0.8595	0.177
ENSBTAG00000019524	ITGAD	25	27451624	27480928	-0.49435	0.0355341	27451614	1.96196e-06	-0.430082	0.0108	2.549
ENSBTAG00000000704	GUSB	25	27898147	27918749	-0.229428	0.0071283	27917373	0.00144065	0.120944	0.2585	-1.13
ENSBTAG00000052611	-	25	27966980	27978745	-0.285578	0.00928226	27538626	0.00809207	-0.226744	0.5168	-0.648
ENSBTAG00000048776	-	25	35418970	35422039	-0.412739	0.0271353	35420181	4.6686e-08	-0.856773	0.2548	-1.139
ENSBTAG00000046248	ARPC1B	25	37005358	37018031	-0.128948	0.0130188	37008548	2.17932e-17	-0.181421	0.9212	0.099
ENSBTAG00000053390	RAC1	25	38278343	38297376	-0.094129	0.0112325	38275947	1.53486e-25	0.156092	0.6567	0.444
ENSBTAG00000002477	MRM2	25	40977160	40983409	0.270406	0.0327113	40980667	6.26981e-36	0.659168	0.6362	-0.473
ENSBTAG00000000642	INTS1	25	41429465	41453280	0.107379	0.026532	41810104	0.00425196	-0.071469	0.3728	0.891
ENSBTAG00000007402	ZFAND2A	25	41664183	41672223	0.359794	0.0459075	41624860	2.6452e-05	-0.36701	0.5109	-0.657
ENSBTAG00000003196	PAPSS2	26	9258640	9370521	-0.334813	0.029375	8790724	0.000672186	0.205383	0.2237	1.217
ENSBTAG00000011734	ANKRD1	26	12533095	12542796	0.387928	0.0310393	11877150	0.00191752	-0.330851	0.381	-0.876
ENSBTAG00000014313	PYROXD2	26	19468898	19494715	0.449088	0.000735092	19479923	1.90333e-08	-0.416243	0.522	-0.64
ENSBTAG00000047077	ENTPD7	26	20622608	20655036	-0.238039	0.0370974	20282044	0.00121014	-0.436578	0.3833	-0.872
ENSBTAG00000010742	PKD2L1	26	21186852	21261965	0.577351	0.0393216	20337398	0.0055321	-0.51668	0.1705	1.371
ENSBTAG00000021065	MFSD13A	26	23071864	23089451	0.236615	0.0386167	23744091	2.93722e-18	-0.898168	0.1649	1.389
ENSBTAG00000003990	ITPRIP	26	24869417	24893385	-0.242148	0.0197335	24900209	7.75703e-20	0.476447	0.04962	1.963
ENSBTAG00000013717	PRAP1	26	25654916	25658688	0.588698	0.0259714	25675745	3.44834e-23	-1.21466	0.183	1.331
ENSBTAG00000003062	FAM160B1	26	35277610	35312293	-0.185917	0.0393292	35202547	0.000480455	0.156925	0.9063	-0.118
ENSBTAG00000008389	HTRA1	26	42285479	42343309	0.235109	0.00524914	41595882	0.00079487	-0.258404	0.08976	1.697
ENSBTAG00000018941	CPXM2	26	43495815	43632754	-1.4961	7.70522e-08	43153598	1.91826e-10	1.75505	0.4409	-0.771
ENSBTAG00000009439	EDRF1	26	45252613	45286513	0.188755	0.00873046	44424123	4.1894e-17	0.938231	0.1952	-1.295
ENSBTAG00000015651	-	26	50904505	50918043	0.388436	0.0125012	51631402	1.2662e-12	0.463403	0.3573	-0.92
ENSBTAG00000021133	TENM3	27	13483623	13772466	0.276764	0.0287404	13618972	2.43911e-05	-0.231368	0.3453	0.944
ENSBTAG00000020657	FAT1	27	16420193	16546078	-0.330299	0.00524914	15889691	0.00264574	0.396642	0.3682	-0.9
ENSBTAG00000009685	ERI1	27	25061504	25078428	0.11756	0.0260364	25165987	4.1772e-05	-0.0991827	0.6999	0.385
ENSBTAG00000001463	TNKS	27	25497637	25654276	-0.202985	0.0484214	26017076	0.00123046	0.364331	0.6344	0.476
ENSBTAG00000027665	BRF2	27	33106589	33111356	0.143503	0.00156332	34038252	5.37579e-06	0.100938	0.03917	-2.062
ENSBTAG00000001529	NSD3	27	33427742	33524431	-0.103128	0.0236999	32595789	5.73076e-05	-0.131186	0.2573	-1.133
ENSBTAG00000015457	FGFR1	27	33549267	33599083	0.139707	0.0386167	34428645	0.00363978	-0.0734913	0.9552	0.056
ENSBTAG00000007599	IKBKB	27	37127811	37180362	0.121378	0.0481859	37838451	3.00281e-05	-0.127585	0.6937	-0.394
ENSBTAG00000017053	ABCB10	28	1471776	1494454	0.143463	0.0414713	1062397	0.000105854	0.203215	0.4433	-0.767
ENSBTAG00000004870	GALNT2	28	2098139	2284314	-0.151913	0.0159931	1125511	3.30194e-05	0.207082	0.5419	0.61
ENSBTAG00000013068	GGPS1	28	8066744	8078752	0.128329	0.0447842	8098073	2.83902e-12	0.246579	0.06696	-1.832
ENSBTAG00000005077	CXCL12	28	45022356	45051627	0.161374	0.0313094	44088988	1.7911e-06	-0.136538	0.4597	0.739
ENSBTAG00000001902	CEP295	29	1091859	1138116	0.183498	0.0481859	1142241	5.41976e-12	-0.243711	0.7774	0.283
ENSBTAG00000011636	DDIAS	29	12723282	12728390	0.263272	0.0446033	12687104	3.8789e-10	0.3349	0.03535	-2.104
ENSBTAG00000011666	THRSP	29	17989041	17994955	0.66607	0.0260364	17994869	1.31204e-06	-0.609576	0.4027	-0.837
ENSBTAG00000018431	-V2	29	24801066	25225008	-0.294884	0.00643821	24899288	5.8159e-06	0.321977	0.1823	-1.334
ENSBTAG00000049589	SAA3	29	26414390	26418145	-0.637183	0.037103	26445749	1.47702e-08	0.75501	0.7501	-0.319
ENSBTAG00000009412	SIAE	29	28116611	28154372	-0.114696	0.0458158	28130640	3.20268e-08	0.198447	0.0008706	-3.329
ENSBTAG00000009289	MS4A8	29	37057599	37073704	0.245277	0.0171008	37918425	0.00701688	0.211002	0.007663	2.667
ENSBTAG00000019947	SYT7	29	39984076	40047258	0.291561	0.0136512	40453497	0.000226948	0.657259	0.9058	0.118
ENSBTAG00000015511	FADS3	29	40392841	40407757	0.909189	9.2521e-06	41313231	0.00505876	0.251162	0.1093	-1.602
ENSBTAG00000009488	NXF1	29	41099002	41111085	0.216139	0.0413562	40324251	0.0043003	-0.205133	0.5817	-0.551
ENSBTAG00000009736	CDC42BPG	29	43058767	43077323	0.245147	0.0263611	43080329	2.71665e-08	0.267081	0.0352	-2.106
ENSBTAG00000007061	PPP2R5B	29	43147030	43155894	0.125308	0.0325376	43967447	0.000694155	-0.159751	0.0286	2.189
ENSBTAG00000006747	LTBP3	29	43714477	43735238	0.195731	0.0241626	44085908	0.000510812	-0.17655	0.369	-0.898
ENSBTAG00000021457	EFEMP2	29	43984841	43992126	0.205769	0.0343186	43537934	0.0122188	0.124469	0.3601	-0.915
ENSBTAG00000019696	RCE1	29	44857579	44860660	0.251069	0.00514382	45463366	4.59542e-06	-0.261163	0.08108	-1.744
ENSBTAG00000004783	CORO1B	29	45329800	45335332	-0.126586	0.0144684	45244922	1.95492e-06	0.0992439	0.4006	-0.84
ENSBTAG00000051210	GSTP1	29	45441029	45444880	0.36756	0.00444277	45330815	3.86193e-12	0.43899	0.729	-0.346
ENSBTAG00000016470	-DSYN1	29	48309501	48338158	0.177694	0.0255902	48331776	7.51802e-07	0.187422	0.7476	-0.322
ENSBTAG00000019338	IL13RA1	X	3168607	3246931	-0.195725	0.0452138	2792742	8.66856e-07	-0.224832	0.003759	-2.898
ENSBTAG00000009775	PRRG3	X	34175338	34181029	-0.29609	0.00165475	34123457	3.41122e-08	-0.267872	0.5498	0.598
ENSBTAG00000020725	CNGA2	X	34207163	34223860	-0.603492	0.0346558	34261718	0.00175994	-0.389428	0.4898	-0.691
ENSBTAG00000005776	ZNF185	X	35186592	35242092	0.440233	0.0231699	34580515	0.000995912	-0.399464	0.2507	1.149
ENSBTAG00000010726	F8	X	36013567	36155731	-0.145598	0.0393292	36541901	0.109619	-0.119937	0.2911	-1.056
ENSBTAG00000005250	BGN	X	36728398	36742298	0.142089	0.0414336	36588236	0.00134824	-0.0838246	0.07988	-1.751
ENSBTAG00000050709	-	X	45454447	46021747	-0.270471	0.0379379	44908950	0.0250892	0.286607	0.6599	0.44
ENSBTAG00000004432	CHRDL1	X	59037880	59172293	0.829144	0.00213638	58775367	7.52656e-25	2.45023	0.05235	-1.94
ENSBTAG00000001877	HMGN5	X	71422740	71432688	0.238702	0.0166704	72313408	0.0075938	-0.142542	0.4234	0.801
ENSBTAG00000045565	NHSL2	X	78531955	78603765	-0.176199	0.029375	78583664	0.000984508	-0.111416	0.752	0.316
ENSBTAG00000047545	RTL5	X	78545112	78549456	-0.128764	0.00590067	79156116	0.00436109	0.0824631	0.5717	0.566
ENSBTAG00000009287	EBP	X	86657890	86662101	0.206511	0.00850141	87070587	0.00160149	-0.110195	0.1898	-1.311
ENSBTAG00000002568	GPKOW	X	87178864	87205748	0.150489	0.0373153	87653043	0.00418873	0.0808691	0.3865	-0.866
ENSBTAG00000013311	GSPT2	X	89276444	89278960	-0.149868	0.0310393	89755293	0.00393156	0.0790348	0.1158	1.573
ENSBTAG00000008733	MAGED1	X	89426617	89433441	-0.284738	0.000156484	88883632	0.00384589	0.183339	0.8233	0.223
ENSBTAG00000017783	TSPYL2	X	90559580	90566629	0.170411	0.0202098	89777483	0.0193253	0.0612035	0.7985	-0.255
ENSBTAG00000015769	VSIG4	X	94489440	94560163	-0.223025	0.0393216	94151937	0.00944782	-0.210163	0.2166	1.236
