# Supplementary material for: Using expression data to fine map QTL associated with fertility in dairy cattle
Source: Genet Sel Evol. 2024 Jun 6;56:42. doi: 10.1186/s12711-024-00912-8 (PMC11154999; doi:10.1186/s12711-024-00912-8)
Supplement: Supplementary file 7 — Additional file 7: Table S6. Title: Details on the variants that were significantly associated with calving interval and expression phenotypes. Description: Details are provided for each of the examples highlighted in the Results section; each tab corresponds to one example of overlap between a QTL for calving interval and significant variants associated with one of the expression phenotypes. This excel table contains 12 sheets, respectively for an sQTL chromosome 5, a geQTL chromosome 5, a geQTL on chromosome 6, an eeQTL chromosome 6, an aseQTL on chromosome 6, a geQTL on chromosome 15, an eeQTL on chromosome 15, an sQTL on chromosome 15, an aseQTL on chromosome 15, a geQTL on chromosome 18, an eeQTL on chromosome 18, an eeQTL on chromosome 18, and an sQTL on chromosome 18. [file 12711_2024_912_MOESM7_ESM.xlsx]

## Sheet: chr5_sQTL_GYS2
position (bp)	effectAllele	otherAllele	Z_CI	p_CI	effect_splice	p_splice	freqHigh	freqVeryLow	nTraitsNZ
88012951	T	G	4.963	6.95e-07	1.01961	4.62379e-23	0.640476	0.601266	14			Z_CI	Z-score for calving interval
88033614	A	C	-4.995	5.884e-07	-1.01961	4.62379e-23	0.359524	0.398734	0			p_CI	p-value for calving interval
88043624	A	T	-4.94	7.825e-07	-1.02005	4.52702e-23	0.357143	0.398734	0			effect_splice	effect on splice region chr5:88636100-88647589
88445611	G	GGGATTTTCCA	6.144	8.055e-10	0.640018	5.6901e-11	0.652381	0.550633	12			p_splice	p-value for splice region chr5:88636100-88647589
88683239	A	G	5.189	2.119e-07	0.508671	9.58971e-07	0.338095	0.132911	10			freqHigh	frequency of effectAllele in high fertile cows
88687403	A	G	5.071	3.962e-07	0.508671	9.58971e-07	0.661905	0.867089	10			freqVeryLow	frequency of effectAllele in very low fertile cows
88702039	G	GC	5.721	1.059e-08	0.773473	5.2797e-09	0.790476	0.879747	14			nTraitsNZ	number of fertility traits (out of 14) measured during lactation 1 for which the direction of effect is consistent with that on calving intervals
88702057	CT	C	-5.67	1.429e-08	-0.773473	5.2797e-09	0.209524	0.120253	0
88702059	A	C	5.693	1.25e-08	0.773473	5.2797e-09	0.790476	0.879747	14

## Sheet: chr5_geQTL_TIGAR
position (bp)	effectAllele	otherAllele	Z_CI	p_CI	effect_ge	p_ge	freqHigh	freqVeryLow	nTraitsNZ
105411114	A	G	4.902	9.507e-07	-0.250452	1.0473e-07	0.664286	0.525316	14			Z_CI	Z-score for calving interval
105411348	A	G	4.926	8.402e-07	-0.250452	1.0473e-07	0.664286	0.525316	14			p_CI	p-value for calving interval
105636021	A	G	-5.06	4.203e-07	0.263607	1.69927e-08	0.652381	0.481013	0			effect_ge	effect on TIGAR expression
105712333	T	C	-5.386	7.209e-08	0.27903	2.13301e-09	0.647619	0.474684	0			p_ge	p-value for TIGAR expression
105732916	A	G	5.776	7.669e-09	-0.278131	2.38341e-09	0.354762	0.525316	14			freqHigh	frequency of effectAllele in high fertile cows
105790990	A	G	5.981	2.224e-09	-0.262267	2.31336e-08	0.338095	0.487342	13			freqVeryLow	frequency of effectAllele in very low fertile cows
												nTraitsNZ	number of fertility traits (out of 14) measured during lactation 1 for which the direction of effect is consistent with that on calving intervals

## Sheet: chr6_geQTL_GC
position (bp)	effectAllele	otherAllele	Z_CI	p_CI	effect_ge	p_ge	freqHigh	freqVeryLow	nTraitsNZ
86940863	A	G	7.303	2.823e-13	0.327233	2.9431e-09	0.557143	0.506329	14			Z_CI	Z-score for calving interval
86944964	T	C	5.79	7.056e-09	0.311155	8.3123e-09	0.554762	0.639241	8			p_CI	p-value for calving interval
86954479	T	C	-7.284	3.246e-13	-0.327233	2.9431e-09	0.442857	0.493671	0			effect_ge	effect on GC expression
86954484	T	C	7.284	3.239e-13	0.327233	2.9431e-09	0.557143	0.506329	14			p_ge	p-value for GC expression
86954490	T	C	7.284	3.236e-13	0.327233	2.9431e-09	0.557143	0.506329	14			freqHigh	frequency of effectAllele in high fertile cows
86956804	T	G	-8.105	5.256e-16	-0.353358	1.00117e-10	0.435714	0.493671	0			freqVeryLow	frequency of effectAllele in very low fertile cows
86965175	T	G	8.047	8.503e-16	0.353358	1.00117e-10	0.564286	0.506329	14			nTraitsNZ	number of fertility traits (out of 14) measured during lactation 1 for which the direction of effect is consistent with that on calving intervals
86983496	C	G	-8.097	5.618e-16	-0.353358	1.00117e-10	0.435714	0.493671	0
86986115	T	G	-8.016	1.092e-15	-0.353358	1.00117e-10	0.435714	0.493671	0
86989333	A	C	-8.022	1.038e-15	-0.353358	1.00117e-10	0.435714	0.493671	0
86991630	T	C	7.961	1.703e-15	0.353358	1.00117e-10	0.564286	0.506329	14
86995369	A	G	-8.075	6.75e-16	-0.353358	1.00117e-10	0.435714	0.493671	0
86996010	A	G	7.832	4.815e-15	0.353358	1.00117e-10	0.564286	0.506329	14
86996470	A	C	5.402	6.588e-08	0.27653	5.43204e-07	0.5	0.544304	14
86997148	T	C	6.253	4.026e-10	0.335427	1.1204e-09	0.533333	0.5	14
86997761	T	C	-8.042	8.82e-16	-0.353358	1.00117e-10	0.435714	0.493671	0
86997919	T	G	6.282	3.343e-10	0.335427	1.1204e-09	0.533333	0.5	14
86998120	T	C	6.2	5.643e-10	0.335427	1.1204e-09	0.533333	0.5	14
86998907	T	C	6.251	4.088e-10	0.335427	1.1204e-09	0.533333	0.5	14
86998998	A	C	6.213	5.188e-10	0.335427	1.1204e-09	0.533333	0.5	14
86999451	T	C	6.238	4.425e-10	0.335427	1.1204e-09	0.533333	0.5	14
86999929	T	C	5.121	3.044e-07	0.31176	1.49633e-08	0.57381	0.64557	10
86999949	A	G	5.037	4.733e-07	0.31176	1.49633e-08	0.57381	0.64557	10
87000075	A	G	5.105	3.31e-07	0.31176	1.49633e-08	0.57381	0.64557	10
87000221	T	G	5.136	2.812e-07	0.31176	1.49633e-08	0.57381	0.64557	10
87000420	A	C	-6.37	1.887e-10	-0.335427	1.1204e-09	0.466667	0.5	0
87000627	T	G	-5.125	2.98e-07	-0.31176	1.49633e-08	0.42619	0.35443	4
87000654	C	G	-6.238	4.421e-10	-0.335427	1.1204e-09	0.466667	0.5	0
87000803	C	G	6.208	5.363e-10	0.335427	1.1204e-09	0.533333	0.5	14
87000805	A	T	-6.208	5.362e-10	-0.335427	1.1204e-09	0.466667	0.5	0
87000828	T	C	-6.241	4.346e-10	-0.335427	1.1204e-09	0.466667	0.5	0
87000871	T	C	-5.104	3.33e-07	-0.31176	1.49633e-08	0.42619	0.35443	4
87000911	T	G	5.123	3.005e-07	0.31176	1.49633e-08	0.57381	0.64557	10
87001036	C	G	5.164	2.412e-07	0.31176	1.49633e-08	0.57381	0.64557	10
87001045	A	G	-5.159	2.482e-07	-0.31176	1.49633e-08	0.42619	0.35443	4
87001328	A	G	-5.126	2.963e-07	-0.31176	1.49633e-08	0.42619	0.35443	4
87001394	T	G	-5.079	3.799e-07	-0.31176	1.49633e-08	0.42619	0.35443	4
87004234	A	G	4.904	9.386e-07	0.311057	2.60143e-08	0.528571	0.455696	14
87007340	A	G	4.923	8.531e-07	0.311057	2.60143e-08	0.528571	0.455696	14
87007823	A	C	6.279	3.41e-10	0.335427	1.1204e-09	0.533333	0.5	14
87009744	A	G	-8.113	4.947e-16	-0.353358	1.00117e-10	0.435714	0.493671	0
87010089	A	T	5.047	4.478e-07	0.302683	5.66334e-08	0.52619	0.449367	14
87012966	A	C	6.074	1.247e-09	0.335427	1.1204e-09	0.533333	0.5	14
87012967	T	C	6.076	1.231e-09	0.335427	1.1204e-09	0.533333	0.5	14
87015800	T	C	-4.953	7.302e-07	-0.311057	2.60143e-08	0.471429	0.544304	0
87015842	A	G	-4.912	9.015e-07	-0.311057	2.60143e-08	0.471429	0.544304	0
87015856	A	G	-4.922	8.55e-07	-0.311057	2.60143e-08	0.471429	0.544304	0
87018377	T	C	8.221	2.021e-16	0.353358	1.00117e-10	0.564286	0.506329	14
87020005	A	G	-7.191	6.43e-13	-0.314499	5.41517e-09	0.459524	0.367089	6
87020854	A	G	5.397	6.788e-08	0.296658	8.41541e-08	0.45	0.537975	14
87021098	A	G	7.428	1.106e-13	0.348553	1.30527e-10	0.561905	0.506329	14
87023162	A	T	-8.234	1.808e-16	-0.353358	1.00117e-10	0.435714	0.493671	0
87025667	T	C	6.189	6.058e-10	0.326445	3.22793e-09	0.559524	0.462025	14
87030264	T	C	5.16	2.472e-07	0.310785	1.64e-08	0.528571	0.462025	14
87030889	A	G	6.211	5.261e-10	0.326445	3.22793e-09	0.559524	0.462025	14
87032043	A	G	8.269	1.352e-16	0.353358	1.00117e-10	0.564286	0.506329	14
87033142	T	C	8.328	8.205e-17	0.353358	1.00117e-10	0.564286	0.506329	14
87038423	T	G	6.121	9.327e-10	0.304201	2.61412e-08	0.464286	0.506329	14
87038865	A	G	-8.318	8.936e-17	-0.353358	1.00117e-10	0.435714	0.493671	0
87042033	A	G	-8.373	5.627e-17	-0.353358	1.00117e-10	0.435714	0.493671	0
87046059	T	G	-6.58	4.716e-11	-0.295137	9.64533e-08	0.471429	0.544304	0
87046423	A	G	-6.552	5.675e-11	-0.296117	7.27253e-08	0.471429	0.550633	0
87046633	C	G	-6.569	5.078e-11	-0.295137	9.64533e-08	0.471429	0.544304	0
87046686	CTA	C	-6.568	5.099e-11	-0.295137	9.64533e-08	0.471429	0.544304	0
87046847	T	G	6.578	4.774e-11	0.295137	9.64533e-08	0.528571	0.455696	14
87048730	A	G	6.613	3.777e-11	0.295137	9.64533e-08	0.528571	0.455696	14
87049551	T	G	-6.654	2.843e-11	-0.295137	9.64533e-08	0.471429	0.544304	0
87050318	C	G	6.64	3.143e-11	0.295137	9.64533e-08	0.528571	0.455696	14
87050702	T	C	-6.681	2.37e-11	-0.295137	9.64533e-08	0.471429	0.544304	0
87051433	A	G	6.614	3.732e-11	0.295137	9.64533e-08	0.528571	0.455696	14
87052093	A	G	-6.579	4.739e-11	-0.295137	9.64533e-08	0.471429	0.544304	0
87053495	T	C	6.438	1.21e-10	0.295137	9.64533e-08	0.528571	0.455696	14
87053773	A	G	6.651	2.902e-11	0.295137	9.64533e-08	0.528571	0.455696	14
87054834	T	C	6.698	2.117e-11	0.295137	9.64533e-08	0.528571	0.455696	14
87054836	T	C	6.692	2.196e-11	0.295137	9.64533e-08	0.528571	0.455696	14
87054946	A	G	8.151	3.601e-16	0.353358	1.00117e-10	0.564286	0.506329	14
87055253	A	C	6.672	2.519e-11	0.295137	9.64533e-08	0.528571	0.455696	14
87055826	A	C	6.662	2.698e-11	0.295137	9.64533e-08	0.528571	0.455696	14
87056697	G	GGGAAACAGT	6.77	1.284e-11	0.295137	9.64533e-08	0.528571	0.455696	14
87056732	T	C	-6.78	1.2e-11	-0.295137	9.64533e-08	0.471429	0.544304	0
87056994	A	G	-6.719	1.831e-11	-0.295137	9.64533e-08	0.471429	0.544304	0
87057726	A	G	-6.665	2.641e-11	-0.295137	9.64533e-08	0.471429	0.544304	0
87058870	A	T	-6.508	7.606e-11	-0.295137	9.64533e-08	0.471429	0.544304	0
87059411	A	C	-6.782	1.185e-11	-0.295137	9.64533e-08	0.471429	0.544304	0
87059674	A	G	-6.802	1.031e-11	-0.295137	9.64533e-08	0.471429	0.544304	0
87059938	T	G	-6.804	1.019e-11	-0.295137	9.64533e-08	0.471429	0.544304	0
87060143	T	C	6.742	1.562e-11	0.295137	9.64533e-08	0.528571	0.455696	14
87060216	A	G	-6.846	7.57e-12	-0.295137	9.64533e-08	0.471429	0.544304	0
87060249	A	C	6.662	2.707e-11	0.295137	9.64533e-08	0.528571	0.455696	14
87060635	C	G	-6.752	1.454e-11	-0.295137	9.64533e-08	0.471429	0.544304	0
87061552	T	C	6.711	1.935e-11	0.295137	9.64533e-08	0.528571	0.455696	14
87061909	A	T	-6.82	9.09e-12	-0.295137	9.64533e-08	0.471429	0.544304	0
87061957	T	C	6.779	1.21e-11	0.295137	9.64533e-08	0.528571	0.455696	14
87062075	T	C	6.712	1.913e-11	0.295137	9.64533e-08	0.528571	0.455696	14
87062135	T	C	-6.693	2.186e-11	-0.295137	9.64533e-08	0.471429	0.544304	0
87062157	T	C	6.702	2.056e-11	0.295137	9.64533e-08	0.528571	0.455696	14
87062267	C	G	-6.737	1.615e-11	-0.295137	9.64533e-08	0.471429	0.544304	0
87062514	T	C	6.723	1.781e-11	0.295137	9.64533e-08	0.528571	0.455696	14
87062570	A	G	-7.018	2.257e-12	-0.295137	9.64533e-08	0.471429	0.544304	0
87062660	T	C	-6.726	1.746e-11	-0.295137	9.64533e-08	0.471429	0.544304	0
87062741	A	T	6.726	1.739e-11	0.295137	9.64533e-08	0.528571	0.455696	14
87062743	C	G	-6.725	1.754e-11	-0.295137	9.64533e-08	0.471429	0.544304	0
87062749	A	G	6.729	1.711e-11	0.295137	9.64533e-08	0.528571	0.455696	14
87062856	T	C	6.647	2.984e-11	0.296117	7.27253e-08	0.528571	0.449367	14
87062877	A	G	-6.756	1.42e-11	-0.295137	9.64533e-08	0.471429	0.544304	0
87062998	A	C	-6.802	1.03e-11	-0.295137	9.64533e-08	0.471429	0.544304	0
87063113	T	C	-6.788	1.136e-11	-0.295137	9.64533e-08	0.471429	0.544304	0
87063128	A	G	6.784	1.172e-11	0.295137	9.64533e-08	0.528571	0.455696	14
87063418	G	GT	6.733	1.664e-11	0.295137	9.64533e-08	0.528571	0.455696	14
87063502	A	G	-6.725	1.76e-11	-0.295137	9.64533e-08	0.471429	0.544304	0
87063582	G	GT	-6.766	1.325e-11	-0.295137	9.64533e-08	0.471429	0.544304	0
87063628	A	G	-6.74	1.588e-11	-0.295137	9.64533e-08	0.471429	0.544304	0
87063647	T	C	-6.738	1.607e-11	-0.295137	9.64533e-08	0.471429	0.544304	0
87064304	G	GC	6.732	1.669e-11	0.295137	9.64533e-08	0.528571	0.455696	14
87064564	A	G	-6.622	3.533e-11	-0.295137	9.64533e-08	0.471429	0.544304	0
87065231	A	G	-6.653	2.879e-11	-0.295137	9.64533e-08	0.471429	0.544304	0
87065233	A	G	-6.657	2.786e-11	-0.295137	9.64533e-08	0.471429	0.544304	0
87065304	A	C	6.669	2.569e-11	0.295137	9.64533e-08	0.528571	0.455696	14
87065349	T	C	6.668	2.59e-11	0.295137	9.64533e-08	0.528571	0.455696	14
87065350	A	C	-6.668	2.599e-11	-0.295137	9.64533e-08	0.471429	0.544304	0
87065359	T	G	-6.665	2.651e-11	-0.295137	9.64533e-08	0.471429	0.544304	0
87065367	T	C	-6.662	2.701e-11	-0.295137	9.64533e-08	0.471429	0.544304	0
87065495	A	G	-6.678	2.416e-11	-0.295137	9.64533e-08	0.471429	0.544304	0
87065598	A	G	-6.711	1.937e-11	-0.295137	9.64533e-08	0.471429	0.544304	0
87065621	CTTTACT	C	-6.734	1.653e-11	-0.295137	9.64533e-08	0.471429	0.544304	0
87065678	T	C	6.62	3.584e-11	0.295137	9.64533e-08	0.528571	0.455696	14
87067913	C	G	-6.704	2.026e-11	-0.295137	9.64533e-08	0.471429	0.544304	0
87068249	T	C	6.597	4.187e-11	0.295137	9.64533e-08	0.528571	0.455696	14
87068542	A	G	6.616	3.695e-11	0.295137	9.64533e-08	0.528571	0.455696	14
87068550	A	G	-6.607	3.931e-11	-0.295137	9.64533e-08	0.471429	0.544304	0
87068553	A	G	-6.607	3.925e-11	-0.295137	9.64533e-08	0.471429	0.544304	0
87068578	A	G	-6.654	2.853e-11	-0.295137	9.64533e-08	0.471429	0.544304	0
87068611	T	C	-6.622	3.533e-11	-0.295137	9.64533e-08	0.471429	0.544304	0
87068679	T	TG	-6.689	2.251e-11	-0.295137	9.64533e-08	0.471429	0.544304	0
87068699	T	C	-6.638	3.18e-11	-0.295137	9.64533e-08	0.471429	0.544304	0
87068729	T	C	6.658	2.779e-11	0.295137	9.64533e-08	0.528571	0.455696	14
87068809	A	C	6.722	1.787e-11	0.295137	9.64533e-08	0.528571	0.455696	14
87068861	A	G	6.662	2.708e-11	0.295137	9.64533e-08	0.528571	0.455696	14
87068924	A	C	-6.675	2.471e-11	-0.295137	9.64533e-08	0.471429	0.544304	0
87069166	A	G	-6.739	1.591e-11	-0.295137	9.64533e-08	0.471429	0.544304	0
87069571	T	C	-6.689	2.255e-11	-0.295137	9.64533e-08	0.471429	0.544304	0
87070041	T	C	6.682	2.352e-11	0.295137	9.64533e-08	0.528571	0.455696	14
87070123	T	C	-6.546	5.904e-11	-0.295137	9.64533e-08	0.471429	0.544304	0
87070125	T	C	-6.551	5.697e-11	-0.295137	9.64533e-08	0.471429	0.544304	0
87070140	A	G	6.535	6.369e-11	0.295137	9.64533e-08	0.528571	0.455696	14
87070228	A	T	-6.615	3.707e-11	-0.295137	9.64533e-08	0.471429	0.544304	0
87070350	A	G	-6.696	2.136e-11	-0.295137	9.64533e-08	0.471429	0.544304	0
87070486	A	G	8.43	3.454e-17	0.353358	1.00117e-10	0.564286	0.506329	14
87070507	T	TG	-6.774	1.25e-11	-0.295137	9.64533e-08	0.471429	0.544304	0
87070511	A	G	6.743	1.55e-11	0.295137	9.64533e-08	0.528571	0.455696	14
87070546	T	C	-6.649	2.956e-11	-0.295137	9.64533e-08	0.471429	0.544304	0
87070798	A	C	6.73	1.695e-11	0.295137	9.64533e-08	0.528571	0.455696	14
87071020	A	G	-6.576	4.847e-11	-0.295137	9.64533e-08	0.471429	0.544304	0
87071177	A	G	-6.616	3.691e-11	-0.295137	9.64533e-08	0.471429	0.544304	0
87071354	T	C	6.646	3.021e-11	0.295137	9.64533e-08	0.528571	0.455696	14
87071360	T	C	-6.645	3.029e-11	-0.295137	9.64533e-08	0.471429	0.544304	0
87071473	C	G	-6.667	2.612e-11	-0.295137	9.64533e-08	0.471429	0.544304	0
87071684	T	C	-6.623	3.525e-11	-0.295137	9.64533e-08	0.471429	0.544304	0
87071798	A	G	-6.702	2.061e-11	-0.295137	9.64533e-08	0.471429	0.544304	0
87071809	A	G	-6.729	1.714e-11	-0.295137	9.64533e-08	0.471429	0.544304	0
87071880	T	C	6.681	2.365e-11	0.295137	9.64533e-08	0.528571	0.455696	14
87071887	T	C	-6.734	1.652e-11	-0.295137	9.64533e-08	0.471429	0.544304	0
87072001	A	G	-6.625	3.471e-11	-0.295137	9.64533e-08	0.471429	0.544304	0
87072116	A	G	6.671	2.547e-11	0.295137	9.64533e-08	0.528571	0.455696	14
87072161	A	G	6.668	2.59e-11	0.295137	9.64533e-08	0.528571	0.455696	14
87072180	A	G	-6.668	2.597e-11	-0.295137	9.64533e-08	0.471429	0.544304	0
87072204	T	C	6.657	2.804e-11	0.295137	9.64533e-08	0.528571	0.455696	14
87072330	T	C	-6.586	4.509e-11	-0.295137	9.64533e-08	0.471429	0.544304	0
87072370	T	C	6.682	2.358e-11	0.295137	9.64533e-08	0.528571	0.455696	14
87072430	A	G	-6.649	2.959e-11	-0.295137	9.64533e-08	0.471429	0.544304	0
87072571	A	G	6.627	3.416e-11	0.295137	9.64533e-08	0.528571	0.455696	14
87072581	A	G	6.646	3.005e-11	0.295137	9.64533e-08	0.528571	0.455696	14
87072729	T	C	6.629	3.388e-11	0.295137	9.64533e-08	0.528571	0.455696	14
87072746	T	C	6.584	4.574e-11	0.295137	9.64533e-08	0.528571	0.455696	14
87072811	T	C	-6.642	3.101e-11	-0.295137	9.64533e-08	0.471429	0.544304	0
87072912	A	G	6.642	3.084e-11	0.295137	9.64533e-08	0.528571	0.455696	14
87072916	T	TAGATATTTG	6.646	3.007e-11	0.295137	9.64533e-08	0.528571	0.455696	14
87072963	A	G	-6.689	2.251e-11	-0.295137	9.64533e-08	0.471429	0.544304	0
87073017	A	G	-6.345	2.227e-10	-0.295137	9.64533e-08	0.471429	0.544304	0
87073027	A	G	-6.311	2.77e-10	-0.295137	9.64533e-08	0.471429	0.544304	0
87073028	T	C	-6.335	2.372e-10	-0.295137	9.64533e-08	0.471429	0.544304	0
87073039	T	C	-6.279	3.416e-10	-0.295137	9.64533e-08	0.471429	0.544304	0
87073045	A	G	6.276	3.468e-10	0.295137	9.64533e-08	0.528571	0.455696	14
87073053	T	G	-6.385	1.715e-10	-0.295137	9.64533e-08	0.471429	0.544304	0
87073477	G	GAA	6.65	2.938e-11	0.295137	9.64533e-08	0.528571	0.455696	14
87073483	A	G	-6.663	2.688e-11	-0.295137	9.64533e-08	0.471429	0.544304	0
87073490	C	G	6.658	2.77e-11	0.295137	9.64533e-08	0.528571	0.455696	14
87073502	T	C	-6.649	2.942e-11	-0.295137	9.64533e-08	0.471429	0.544304	0
87073566	CTA	C	-6.632	3.314e-11	-0.295137	9.64533e-08	0.471429	0.544304	0
87073570	T	C	-6.632	3.321e-11	-0.295137	9.64533e-08	0.471429	0.544304	0
87073620	T	C	6.648	2.971e-11	0.295137	9.64533e-08	0.528571	0.455696	14
87073660	A	G	6.65	2.927e-11	0.295137	9.64533e-08	0.528571	0.455696	14
87073688	A	G	6.67	2.566e-11	0.295137	9.64533e-08	0.528571	0.455696	14
87073787	A	G	6.624	3.505e-11	0.295137	9.64533e-08	0.528571	0.455696	14
87073825	A	G	6.604	4.007e-11	0.295137	9.64533e-08	0.528571	0.455696	14
87073886	T	C	6.621	3.579e-11	0.295137	9.64533e-08	0.528571	0.455696	14
87074041	A	C	-6.605	3.977e-11	-0.295137	9.64533e-08	0.471429	0.544304	0
87074078	T	C	-6.651	2.906e-11	-0.295137	9.64533e-08	0.471429	0.544304	0
87074126	T	C	6.657	2.803e-11	0.295137	9.64533e-08	0.528571	0.455696	14
87074133	A	T	-6.676	2.448e-11	-0.295137	9.64533e-08	0.471429	0.544304	0
87074134	T	C	6.677	2.44e-11	0.295137	9.64533e-08	0.528571	0.455696	14
87074158	A	G	-6.61	3.848e-11	-0.295137	9.64533e-08	0.471429	0.544304	0
87074176	A	G	-6.62	3.585e-11	-0.295137	9.64533e-08	0.471429	0.544304	0
87074354	A	T	6.39	1.657e-10	0.295137	9.64533e-08	0.528571	0.455696	14
87074522	A	T	-6.599	4.152e-11	-0.295137	9.64533e-08	0.471429	0.544304	0
87074729	T	C	6.627	3.437e-11	0.295137	9.64533e-08	0.528571	0.455696	14
87074836	A	G	6.533	6.432e-11	0.295137	9.64533e-08	0.528571	0.455696	14
87075010	T	C	-6.572	4.974e-11	-0.295137	9.64533e-08	0.471429	0.544304	0
87075155	T	C	-6.599	4.145e-11	-0.295137	9.64533e-08	0.471429	0.544304	0
87075428	A	G	6.309	2.816e-10	0.295137	9.64533e-08	0.528571	0.455696	14
87075444	A	G	-6.258	3.904e-10	-0.295137	9.64533e-08	0.471429	0.544304	0
87075457	T	C	6.154	7.574e-10	0.295137	9.64533e-08	0.528571	0.455696	14
87075458	A	G	-6.152	7.662e-10	-0.295137	9.64533e-08	0.471429	0.544304	0
87075468	A	G	-5.628	1.825e-08	-0.295137	9.64533e-08	0.471429	0.544304	0
87075508	A	C	6.341	2.289e-10	0.295137	9.64533e-08	0.528571	0.455696	14
87075518	T	C	6.417	1.393e-10	0.295137	9.64533e-08	0.528571	0.455696	14
87075578	A	G	-6.633	3.281e-11	-0.295137	9.64533e-08	0.471429	0.544304	0
87075755	T	C	-6.622	3.539e-11	-0.295137	9.64533e-08	0.471429	0.544304	0
87075764	C	G	-6.648	2.968e-11	-0.295137	9.64533e-08	0.471429	0.544304	0
87075803	A	G	6.656	2.806e-11	0.295137	9.64533e-08	0.528571	0.455696	14
87076074	T	C	-6.648	2.965e-11	-0.295137	9.64533e-08	0.471429	0.544304	0
87076158	T	C	-6.655	2.842e-11	-0.295137	9.64533e-08	0.471429	0.544304	0
87076166	T	TA	-6.658	2.768e-11	-0.295137	9.64533e-08	0.471429	0.544304	0
87076207	A	G	6.618	3.653e-11	0.295137	9.64533e-08	0.528571	0.455696	14
87076218	T	C	-6.612	3.793e-11	-0.295137	9.64533e-08	0.471429	0.544304	0
87076603	A	G	-6.534	6.42e-11	-0.295137	9.64533e-08	0.471429	0.544304	0
87076613	C	G	6.535	6.351e-11	0.295137	9.64533e-08	0.528571	0.455696	14
87076632	A	G	-6.564	5.248e-11	-0.295137	9.64533e-08	0.471429	0.544304	0
87076872	A	G	6.556	5.544e-11	0.295137	9.64533e-08	0.528571	0.455696	14
87076936	A	G	-6.618	3.634e-11	-0.295137	9.64533e-08	0.471429	0.544304	0
87077033	T	C	-6.672	2.528e-11	-0.295137	9.64533e-08	0.471429	0.544304	0
87077113	T	C	6.565	5.189e-11	0.295137	9.64533e-08	0.528571	0.455696	14
87077315	A	AC	8.198	2.45e-16	0.353358	1.00117e-10	0.564286	0.506329	14
87077371	T	C	8.185	2.726e-16	0.353358	1.00117e-10	0.564286	0.506329	14
87077475	A	G	-6.537	6.292e-11	-0.295137	9.64533e-08	0.471429	0.544304	0
87077477	T	C	6.537	6.262e-11	0.295137	9.64533e-08	0.528571	0.455696	14
87077519	T	C	6.573	4.918e-11	0.295137	9.64533e-08	0.528571	0.455696	14
87077590	T	C	-6.58	4.71e-11	-0.295137	9.64533e-08	0.471429	0.544304	0
87077697	C	G	-6.536	6.33e-11	-0.295137	9.64533e-08	0.471429	0.544304	0
87077735	T	G	-6.558	5.439e-11	-0.295137	9.64533e-08	0.471429	0.544304	0
87077761	A	T	6.596	4.23e-11	0.295137	9.64533e-08	0.528571	0.455696	14
87077767	T	C	-6.579	4.725e-11	-0.295137	9.64533e-08	0.471429	0.544304	0
87077807	A	G	6.512	7.409e-11	0.295137	9.64533e-08	0.528571	0.455696	14
87077837	T	G	-6.545	5.948e-11	-0.295137	9.64533e-08	0.471429	0.544304	0
87077840	A	G	-6.546	5.91e-11	-0.295137	9.64533e-08	0.471429	0.544304	0
87077841	T	C	6.54	6.14e-11	0.295137	9.64533e-08	0.528571	0.455696	14
87077960	A	G	6.522	6.953e-11	0.295137	9.64533e-08	0.528571	0.455696	14
87078208	A	G	-6.592	4.329e-11	-0.295137	9.64533e-08	0.471429	0.544304	0
87078547	T	C	6.59	4.385e-11	0.295137	9.64533e-08	0.528571	0.455696	14
87078605	T	C	6.567	5.149e-11	0.295137	9.64533e-08	0.528571	0.455696	14
87080284	A	G	-6.569	5.08e-11	-0.295137	9.64533e-08	0.471429	0.544304	0
87080314	A	T	-8.175	2.954e-16	-0.353358	1.00117e-10	0.435714	0.493671	0
87080760	A	G	-6.587	4.498e-11	-0.295137	9.64533e-08	0.471429	0.544304	0
87081268	A	G	6.535	6.36e-11	0.295137	9.64533e-08	0.528571	0.455696	14
87081770	C	G	6.545	5.941e-11	0.295137	9.64533e-08	0.528571	0.455696	14
87082058	A	G	6.558	5.469e-11	0.295137	9.64533e-08	0.528571	0.455696	14
87082256	T	C	-6.561	5.35e-11	-0.295137	9.64533e-08	0.471429	0.544304	0
87082273	T	C	-6.574	4.884e-11	-0.295137	9.64533e-08	0.471429	0.544304	0
87082331	A	G	-6.573	4.941e-11	-0.295137	9.64533e-08	0.471429	0.544304	0
87082368	C	G	-6.57	5.048e-11	-0.295137	9.64533e-08	0.471429	0.544304	0
87082472	CTTG	C	6.547	5.884e-11	0.295137	9.64533e-08	0.528571	0.455696	14
87082718	A	G	-6.562	5.299e-11	-0.295137	9.64533e-08	0.471429	0.544304	0
87082873	T	TGC	6.536	6.337e-11	0.295137	9.64533e-08	0.528571	0.455696	14
87082876	T	TGATGAA	6.535	6.35e-11	0.295137	9.64533e-08	0.528571	0.455696	14
87083378	A	ACT	6.608	3.905e-11	0.295137	9.64533e-08	0.528571	0.455696	14
87083566	A	AG	6.59	4.388e-11	0.295137	9.64533e-08	0.528571	0.455696	14
87083689	A	AG	6.531	6.527e-11	0.295137	9.64533e-08	0.528571	0.455696	14
87083691	A	T	-6.539	6.206e-11	-0.295137	9.64533e-08	0.471429	0.544304	0
87083779	A	G	6.63	3.346e-11	0.295137	9.64533e-08	0.528571	0.455696	14
87083793	A	G	-6.62	3.592e-11	-0.295137	9.64533e-08	0.471429	0.544304	0
87083831	T	C	6.643	3.077e-11	0.295137	9.64533e-08	0.528571	0.455696	14
87083839	T	C	-6.641	3.115e-11	-0.295137	9.64533e-08	0.471429	0.544304	0
87083926	A	G	6.611	3.815e-11	0.295137	9.64533e-08	0.528571	0.455696	14
87084030	A	G	6.584	4.588e-11	0.295137	9.64533e-08	0.528571	0.455696	14
87084040	CTT	C	6.609	3.873e-11	0.295137	9.64533e-08	0.528571	0.455696	14
87084069	T	G	6.585	4.549e-11	0.295137	9.64533e-08	0.528571	0.455696	14
87084117	T	C	-6.452	1.1e-10	-0.295137	9.64533e-08	0.471429	0.544304	0
87084125	A	G	-6.408	1.473e-10	-0.295137	9.64533e-08	0.471429	0.544304	0
87084130	A	G	-6.411	1.449e-10	-0.295137	9.64533e-08	0.471429	0.544304	0
87084347	A	G	-6.657	2.796e-11	-0.295137	9.64533e-08	0.471429	0.544304	0
87084684	T	C	-6.579	4.742e-11	-0.295137	9.64533e-08	0.471429	0.544304	0
87084775	T	C	-6.555	5.576e-11	-0.295137	9.64533e-08	0.471429	0.544304	0
87084804	A	C	6.603	4.037e-11	0.295137	9.64533e-08	0.528571	0.455696	14
87084811	A	G	6.574	4.887e-11	0.295137	9.64533e-08	0.528571	0.455696	14
87084830	A	T	6.583	4.602e-11	0.295137	9.64533e-08	0.528571	0.455696	14
87084904	T	C	6.646	3.019e-11	0.295137	9.64533e-08	0.528571	0.455696	14
87084907	T	C	-6.646	3.016e-11	-0.295137	9.64533e-08	0.471429	0.544304	0
87084936	T	C	6.637	3.193e-11	0.295137	9.64533e-08	0.528571	0.455696	14
87084947	T	G	-6.632	3.322e-11	-0.295137	9.64533e-08	0.471429	0.544304	0
87084958	A	T	-6.633	3.284e-11	-0.295137	9.64533e-08	0.471429	0.544304	0
87084977	T	C	6.626	3.446e-11	0.295137	9.64533e-08	0.528571	0.455696	14
87084998	G	GTACAT	6.61	3.837e-11	0.295137	9.64533e-08	0.528571	0.455696	14
87085095	T	C	-6.638	3.178e-11	-0.295137	9.64533e-08	0.471429	0.544304	0
87085102	T	C	6.627	3.42e-11	0.295137	9.64533e-08	0.528571	0.455696	14
87085104	A	T	-6.627	3.422e-11	-0.295137	9.64533e-08	0.471429	0.544304	0
87085115	A	C	6.613	3.76e-11	0.295137	9.64533e-08	0.528571	0.455696	14
87085161	T	C	-6.621	3.576e-11	-0.295137	9.64533e-08	0.471429	0.544304	0
87085214	T	C	-6.602	4.068e-11	-0.295137	9.64533e-08	0.471429	0.544304	0
87085215	T	C	-6.602	4.062e-11	-0.295137	9.64533e-08	0.471429	0.544304	0
87085251	A	G	6.587	4.479e-11	0.295137	9.64533e-08	0.528571	0.455696	14
87085256	A	C	6.617	3.669e-11	0.295137	9.64533e-08	0.528571	0.455696	14
87085257	T	G	-6.617	3.669e-11	-0.295137	9.64533e-08	0.471429	0.544304	0
87085297	T	G	-6.26	3.839e-10	-0.295137	9.64533e-08	0.471429	0.544304	0
87085311	A	G	-6.264	3.748e-10	-0.295137	9.64533e-08	0.471429	0.544304	0
87085318	T	TATAC	6.283	3.321e-10	0.295137	9.64533e-08	0.528571	0.455696	14
87085331	G	GTT	6.288	3.223e-10	0.295137	9.64533e-08	0.528571	0.455696	14
87085342	T	C	-6.294	3.091e-10	-0.295137	9.64533e-08	0.471429	0.544304	0
87085347	A	G	-6.28	3.394e-10	-0.295137	9.64533e-08	0.471429	0.544304	0
87085411	T	C	6.598	4.166e-11	0.295137	9.64533e-08	0.528571	0.455696	14
87085471	T	C	6.624	3.491e-11	0.295137	9.64533e-08	0.528571	0.455696	14
87085472	A	G	-6.624	3.492e-11	-0.295137	9.64533e-08	0.471429	0.544304	0
87085506	A	G	6.57	5.018e-11	0.295137	9.64533e-08	0.528571	0.455696	14
87085514	A	G	-6.555	5.55e-11	-0.295137	9.64533e-08	0.471429	0.544304	0
87085530	T	C	-6.561	5.335e-11	-0.295137	9.64533e-08	0.471429	0.544304	0
87085544	A	C	-6.527	6.689e-11	-0.295137	9.64533e-08	0.471429	0.544304	0
87085565	A	G	6.533	6.432e-11	0.295137	9.64533e-08	0.528571	0.455696	14
87085599	A	T	6.612	3.796e-11	0.295137	9.64533e-08	0.528571	0.455696	14
87085631	C	G	6.657	2.803e-11	0.295137	9.64533e-08	0.528571	0.455696	14
87085664	A	T	-6.658	2.778e-11	-0.295137	9.64533e-08	0.471429	0.544304	0
87085709	A	G	-6.617	3.671e-11	-0.295137	9.64533e-08	0.471429	0.544304	0
87085727	T	TC	6.592	4.344e-11	0.295137	9.64533e-08	0.528571	0.455696	14
87085738	A	G	6.596	4.212e-11	0.295137	9.64533e-08	0.528571	0.455696	14
87085752	C	G	-6.577	4.811e-11	-0.295137	9.64533e-08	0.471429	0.544304	0
87085790	A	G	-6.621	3.576e-11	-0.295137	9.64533e-08	0.471429	0.544304	0
87085845	T	TG	6.624	3.49e-11	0.295137	9.64533e-08	0.528571	0.455696	14
87085902	A	G	-6.613	3.777e-11	-0.295137	9.64533e-08	0.471429	0.544304	0
87085924	T	C	6.596	4.229e-11	0.295137	9.64533e-08	0.528571	0.455696	14
87085927	CAG	C	6.588	4.464e-11	0.295137	9.64533e-08	0.528571	0.455696	14
87086006	A	G	6.631	3.337e-11	0.295137	9.64533e-08	0.528571	0.455696	14
87086026	T	G	6.645	3.034e-11	0.295137	9.64533e-08	0.528571	0.455696	14
87086114	A	G	-6.624	3.497e-11	-0.295137	9.64533e-08	0.471429	0.544304	0
87086179	A	G	6.549	5.801e-11	0.295137	9.64533e-08	0.528571	0.455696	14
87086397	A	G	-6.639	3.163e-11	-0.295137	9.64533e-08	0.471429	0.544304	0
87086470	A	T	6.61	3.837e-11	0.295137	9.64533e-08	0.528571	0.455696	14
87086479	A	G	6.622	3.545e-11	0.295137	9.64533e-08	0.528571	0.455696	14
87086483	CT	C	-6.623	3.521e-11	-0.295137	9.64533e-08	0.471429	0.544304	0
87086532	A	G	-6.593	4.315e-11	-0.295137	9.64533e-08	0.471429	0.544304	0
87086563	A	G	6.591	4.379e-11	0.295137	9.64533e-08	0.528571	0.455696	14
87086568	A	G	6.588	4.455e-11	0.295137	9.64533e-08	0.528571	0.455696	14
87086572	A	G	6.593	4.306e-11	0.295137	9.64533e-08	0.528571	0.455696	14
87086603	A	G	-6.594	4.275e-11	-0.295137	9.64533e-08	0.471429	0.544304	0
87086626	T	C	-6.654	2.855e-11	-0.295137	9.64533e-08	0.471429	0.544304	0
87086709	T	C	-6.577	4.812e-11	-0.295137	9.64533e-08	0.471429	0.544304	0
87086755	T	C	6.647	2.988e-11	0.295137	9.64533e-08	0.528571	0.455696	14
87086756	A	G	-6.645	3.027e-11	-0.295137	9.64533e-08	0.471429	0.544304	0
87086880	T	C	-6.576	4.821e-11	-0.295137	9.64533e-08	0.471429	0.544304	0
87086894	C	G	6.571	5.004e-11	0.295137	9.64533e-08	0.528571	0.455696	14
87086899	CT	C	6.564	5.248e-11	0.295137	9.64533e-08	0.528571	0.455696	14
87086980	A	G	-6.495	8.312e-11	-0.295137	9.64533e-08	0.471429	0.544304	0
87087006	T	C	-6.481	9.119e-11	-0.295137	9.64533e-08	0.471429	0.544304	0
87087048	T	C	-6.655	2.829e-11	-0.295137	9.64533e-08	0.471429	0.544304	0
87087056	A	AGTTTCAGG	-6.655	2.834e-11	-0.295137	9.64533e-08	0.471429	0.544304	0
87087120	T	C	-6.615	3.713e-11	-0.295137	9.64533e-08	0.471429	0.544304	0
87087290	A	G	6.601	4.086e-11	0.295137	9.64533e-08	0.528571	0.455696	14
87087306	C	G	6.628	3.402e-11	0.295137	9.64533e-08	0.528571	0.455696	14
87087329	T	C	6.662	2.696e-11	0.295137	9.64533e-08	0.528571	0.455696	14
87087357	A	C	-6.583	4.602e-11	-0.295137	9.64533e-08	0.471429	0.544304	0
87087453	A	T	6.659	2.766e-11	0.295137	9.64533e-08	0.528571	0.455696	14
87087465	T	C	6.652	2.894e-11	0.295137	9.64533e-08	0.528571	0.455696	14
87087496	T	C	6.671	2.543e-11	0.295137	9.64533e-08	0.528571	0.455696	14
87087524	T	C	-6.604	3.996e-11	-0.295137	9.64533e-08	0.471429	0.544304	0
87087612	A	G	6.187	6.138e-10	0.295137	9.64533e-08	0.528571	0.455696	14
87087618	C	G	6.194	5.852e-10	0.295137	9.64533e-08	0.528571	0.455696	14
87087721	T	C	6.756	1.414e-11	0.295137	9.64533e-08	0.528571	0.455696	14
87087723	A	C	-6.757	1.414e-11	-0.295137	9.64533e-08	0.471429	0.544304	0
87087804	T	C	6.63	3.36e-11	0.295137	9.64533e-08	0.528571	0.455696	14
87087903	A	G	-6.646	3.014e-11	-0.295137	9.64533e-08	0.471429	0.544304	0
87089175	T	C	-6.561	5.342e-11	-0.295137	9.64533e-08	0.471429	0.544304	0
87089258	T	C	-6.608	3.884e-11	-0.295137	9.64533e-08	0.471429	0.544304	0
87089262	A	G	6.616	3.696e-11	0.295137	9.64533e-08	0.528571	0.455696	14
87089326	T	C	-6.627	3.431e-11	-0.295137	9.64533e-08	0.471429	0.544304	0
87089336	T	C	6.62	3.587e-11	0.295137	9.64533e-08	0.528571	0.455696	14
87089397	T	G	-6.591	4.361e-11	-0.295137	9.64533e-08	0.471429	0.544304	0
87089476	T	G	-6.398	1.575e-10	-0.295137	9.64533e-08	0.471429	0.544304	0
87089497	T	C	6.301	2.961e-10	0.295137	9.64533e-08	0.528571	0.455696	14
87089532	T	C	-6.636	3.223e-11	-0.295137	9.64533e-08	0.471429	0.544304	0
87089542	A	G	-6.63	3.364e-11	-0.295137	9.64533e-08	0.471429	0.544304	0
87089545	T	C	6.617	3.671e-11	0.295137	9.64533e-08	0.528571	0.455696	14
87089559	T	C	-6.623	3.52e-11	-0.295137	9.64533e-08	0.471429	0.544304	0
87089604	T	C	6.576	4.823e-11	0.295137	9.64533e-08	0.528571	0.455696	14
87090277	CCGTT	C	-8.101	5.435e-16	-0.353358	1.00117e-10	0.435714	0.493671	0
87090555	T	G	-6.544	5.997e-11	-0.295137	9.64533e-08	0.471429	0.544304	0
87091091	A	G	6.643	3.073e-11	0.295137	9.64533e-08	0.528571	0.455696	14
87091148	A	T	6.612	3.78e-11	0.295137	9.64533e-08	0.528571	0.455696	14
87092284	A	G	-6.608	3.902e-11	-0.295137	9.64533e-08	0.471429	0.544304	0
87092365	A	G	6.663	2.681e-11	0.295137	9.64533e-08	0.528571	0.455696	14
87092388	T	C	-6.642	3.1e-11	-0.295137	9.64533e-08	0.471429	0.544304	0
87092507	C	G	6.681	2.374e-11	0.295137	9.64533e-08	0.528571	0.455696	14
87092521	A	G	-6.693	2.187e-11	-0.295137	9.64533e-08	0.471429	0.544304	0
87092708	T	C	6.641	3.121e-11	0.295137	9.64533e-08	0.528571	0.455696	14
87092961	T	C	6.61	3.856e-11	0.295137	9.64533e-08	0.528571	0.455696	14
87093120	A	G	-6.621	3.568e-11	-0.295137	9.64533e-08	0.471429	0.544304	0
87093759	T	C	-6.634	3.268e-11	-0.295137	9.64533e-08	0.471429	0.544304	0
87093795	A	G	-6.645	3.022e-11	-0.295137	9.64533e-08	0.471429	0.544304	0
87094013	T	C	6.577	4.798e-11	0.295137	9.64533e-08	0.528571	0.455696	14
87094818	A	T	6.617	3.659e-11	0.295137	9.64533e-08	0.528571	0.455696	14
87094955	T	C	6.529	6.621e-11	0.295137	9.64533e-08	0.528571	0.455696	14
87095095	T	C	6.636	3.231e-11	0.295137	9.64533e-08	0.528571	0.455696	14
87095122	A	G	6.683	2.347e-11	0.295137	9.64533e-08	0.528571	0.455696	14
87095192	T	C	6.609	3.877e-11	0.295137	9.64533e-08	0.528571	0.455696	14
87095877	T	C	6.668	2.59e-11	0.295137	9.64533e-08	0.528571	0.455696	14
87095933	A	T	6.665	2.639e-11	0.295137	9.64533e-08	0.528571	0.455696	14
87096155	T	C	-6.525	6.802e-11	-0.295137	9.64533e-08	0.471429	0.544304	0
87096498	A	T	6.621	3.558e-11	0.295137	9.64533e-08	0.528571	0.455696	14
87097113	A	G	-6.613	3.767e-11	-0.295137	9.64533e-08	0.471429	0.544304	0
87097226	T	G	6.651	2.916e-11	0.295137	9.64533e-08	0.528571	0.455696	14
87097686	T	C	6.641	3.106e-11	0.295137	9.64533e-08	0.528571	0.455696	14
87097860	A	G	6.597	4.198e-11	0.295137	9.64533e-08	0.528571	0.455696	14
87098853	T	C	-6.623	3.51e-11	-0.295137	9.64533e-08	0.471429	0.544304	0
87098896	T	C	6.654	2.854e-11	0.295137	9.64533e-08	0.528571	0.455696	14
87098995	A	C	-6.618	3.642e-11	-0.295137	9.64533e-08	0.471429	0.544304	0
87099129	T	C	4.996	5.848e-07	0.269978	8.914e-07	0.488095	0.550633	14
87099646	A	C	6.578	4.777e-11	0.295137	9.64533e-08	0.528571	0.455696	14
87099962	A	G	-6.575	4.875e-11	-0.296117	7.27253e-08	0.471429	0.550633	0
87101592	A	G	-6.606	3.951e-11	-0.295137	9.64533e-08	0.471429	0.544304	0
87101734	A	G	-6.603	4.017e-11	-0.295137	9.64533e-08	0.471429	0.544304	0
87101816	T	TG	6.553	5.632e-11	0.295137	9.64533e-08	0.528571	0.455696	14
87102150	T	C	-6.587	4.48e-11	-0.295137	9.64533e-08	0.471429	0.544304	0
87102723	A	G	-6.51	7.532e-11	-0.295137	9.64533e-08	0.471429	0.544304	0
87102750	T	C	-6.551	5.72e-11	-0.295137	9.64533e-08	0.471429	0.544304	0
87102777	T	C	6.523	6.895e-11	0.295137	9.64533e-08	0.528571	0.455696	14
87102878	T	C	6.579	4.73e-11	0.295137	9.64533e-08	0.528571	0.455696	14
87102931	T	G	6.29	3.18e-10	0.295137	9.64533e-08	0.528571	0.455696	14
87103064	A	G	-6.52	7.027e-11	-0.295137	9.64533e-08	0.471429	0.544304	0
87103627	T	C	-6.285	3.288e-10	-0.295137	9.64533e-08	0.471429	0.544304	0
87106357	A	G	7.231	4.799e-13	0.300452	4.37141e-08	0.533333	0.474684	13
87106377	A	C	-7.157	8.253e-13	-0.300452	4.37141e-08	0.466667	0.525316	1
87116578	A	G	7.346	2.044e-13	0.300452	4.37141e-08	0.533333	0.474684	13
87119296	T	G	-7.261	3.855e-13	-0.300452	4.37141e-08	0.466667	0.525316	1
87126079	T	C	7.251	4.146e-13	0.300452	4.37141e-08	0.533333	0.474684	13
87127383	A	G	-7.34	2.136e-13	-0.300452	4.37141e-08	0.466667	0.525316	1
87127605	A	G	7.341	2.119e-13	0.300452	4.37141e-08	0.533333	0.474684	13
87129711	T	C	7.715	1.208e-14	0.353358	1.00117e-10	0.564286	0.506329	14
87130864	T	C	-7.285	3.222e-13	-0.300452	4.37141e-08	0.466667	0.525316	1
87131899	T	C	7.294	3.015e-13	0.300452	4.37141e-08	0.533333	0.474684	13
87132559	T	G	-7.72	1.161e-14	-0.353358	1.00117e-10	0.435714	0.493671	0
87133813	T	C	-7.669	1.734e-14	-0.353358	1.00117e-10	0.435714	0.493671	0
87134321	T	C	7.151	8.597e-13	0.300452	4.37141e-08	0.533333	0.474684	13
87134455	C	G	-7.301	2.847e-13	-0.300452	4.37141e-08	0.466667	0.525316	1
87134722	T	C	6.902	5.114e-12	0.300452	4.37141e-08	0.533333	0.474684	13
87134984	A	C	-7.681	1.578e-14	-0.353358	1.00117e-10	0.435714	0.493671	0
87135231	A	G	-7.178	7.09e-13	-0.300452	4.37141e-08	0.466667	0.525316	1
87136044	T	C	-7.688	1.497e-14	-0.353358	1.00117e-10	0.435714	0.493671	0
87137402	A	G	7.322	2.435e-13	0.300452	4.37141e-08	0.533333	0.474684	13
87137944	T	C	-7.611	2.719e-14	-0.353358	1.00117e-10	0.435714	0.493671	0
87138404	T	G	6.773	1.257e-11	0.300452	4.37141e-08	0.533333	0.474684	13
87138405	A	C	-6.766	1.328e-11	-0.300452	4.37141e-08	0.466667	0.525316	1
87138413	T	C	-6.735	1.636e-11	-0.300452	4.37141e-08	0.466667	0.525316	1
87138652	C	G	7.268	3.64e-13	0.300452	4.37141e-08	0.533333	0.474684	13
87142713	A	G	7.38	1.577e-13	0.300452	4.37141e-08	0.533333	0.474684	13
87144682	A	G	-7.495	6.634e-14	-0.300452	4.37141e-08	0.466667	0.525316	1
87152706	A	G	7.354	1.923e-13	0.300452	4.37141e-08	0.533333	0.474684	13
87154569	A	G	-7.448	9.458e-14	-0.353358	1.00117e-10	0.435714	0.493671	0
87154837	A	C	-7.363	1.803e-13	-0.353358	1.00117e-10	0.435714	0.493671	0
87157522	A	C	7.192	6.396e-13	0.353358	1.00117e-10	0.564286	0.506329	14
87160542	A	G	7.224	5.053e-13	0.353358	1.00117e-10	0.564286	0.506329	14
87161043	T	C	-7.235	4.655e-13	-0.353358	1.00117e-10	0.435714	0.493671	0
87161578	A	G	-7.261	3.836e-13	-0.353361	1.00103e-10	0.435714	0.5	0
87161844	T	G	7.198	6.096e-13	0.353358	1.00117e-10	0.564286	0.506329	14
87162227	T	C	-6.281	3.374e-10	-0.333059	2.37919e-09	0.483333	0.493671	0
87162265	T	G	7.211	5.544e-13	0.353358	1.00117e-10	0.564286	0.506329	14
87162266	A	G	-7.211	5.539e-13	-0.353358	1.00117e-10	0.435714	0.493671	0
87162387	T	C	-7.252	4.113e-13	-0.353358	1.00117e-10	0.435714	0.493671	0
87162798	C	G	-7.197	6.154e-13	-0.353358	1.00117e-10	0.435714	0.493671	0
87163057	T	C	-7.143	9.133e-13	-0.353358	1.00117e-10	0.435714	0.493671	0
87163105	T	C	7.227	4.952e-13	0.353358	1.00117e-10	0.564286	0.506329	14
87163106	A	G	-7.226	4.958e-13	-0.353358	1.00117e-10	0.435714	0.493671	0
87163238	A	AG	-7.179	7.021e-13	-0.353358	1.00117e-10	0.435714	0.493671	0
87163420	A	G	-7.256	3.992e-13	-0.353358	1.00117e-10	0.435714	0.493671	0
87163478	A	G	-7.063	1.63e-12	-0.353358	1.00117e-10	0.435714	0.493671	0
87163529	T	C	-7.155	8.377e-13	-0.353358	1.00117e-10	0.435714	0.493671	0
87163530	A	G	-7.155	8.383e-13	-0.353358	1.00117e-10	0.435714	0.493671	0
87163815	T	C	6.12	9.35e-10	0.275313	5.4162e-07	0.52381	0.468354	13
87164075	A	G	7.163	7.897e-13	0.353358	1.00117e-10	0.564286	0.506329	14
87164115	T	C	7.266	3.714e-13	0.353358	1.00117e-10	0.564286	0.506329	14
87164332	A	G	7.16	8.039e-13	0.353358	1.00117e-10	0.564286	0.506329	14
87164359	A	AT	-7.147	8.893e-13	-0.353358	1.00117e-10	0.435714	0.493671	0
87164512	A	G	7.159	8.111e-13	0.353358	1.00117e-10	0.564286	0.506329	14
87164523	A	G	-7.16	8.062e-13	-0.353358	1.00117e-10	0.435714	0.493671	0
87164568	A	G	7.153	8.49e-13	0.353358	1.00117e-10	0.564286	0.506329	14
87164652	A	G	7.168	7.617e-13	0.353358	1.00117e-10	0.564286	0.506329	14
87164718	C	G	-7.176	7.184e-13	-0.353358	1.00117e-10	0.435714	0.493671	0
87164876	A	G	7.244	4.365e-13	0.353358	1.00117e-10	0.564286	0.506329	14
87164977	T	C	7.219	5.256e-13	0.353358	1.00117e-10	0.564286	0.506329	14
87165026	C	G	-7.199	6.074e-13	-0.353358	1.00117e-10	0.435714	0.493671	0
87165032	A	G	7.219	5.233e-13	0.353358	1.00117e-10	0.564286	0.506329	14
87165086	A	G	-7.249	4.2e-13	-0.353358	1.00117e-10	0.435714	0.493671	0
87165310	A	AT	-7.169	7.574e-13	-0.353358	1.00117e-10	0.435714	0.493671	0
87165367	A	T	-7.102	1.228e-12	-0.353358	1.00117e-10	0.435714	0.493671	0
87165368	A	AT	7.103	1.224e-12	0.353358	1.00117e-10	0.564286	0.506329	14
87165394	T	C	-7.153	8.475e-13	-0.353358	1.00117e-10	0.435714	0.493671	0
87165404	T	C	7.184	6.788e-13	0.353358	1.00117e-10	0.564286	0.506329	14
87165475	A	T	-7.176	7.189e-13	-0.353358	1.00117e-10	0.435714	0.493671	0
87165520	T	C	7.224	5.03e-13	0.353358	1.00117e-10	0.564286	0.506329	14
87165533	A	G	-7.205	5.804e-13	-0.353358	1.00117e-10	0.435714	0.493671	0
87165557	T	C	7.314	2.598e-13	0.353358	1.00117e-10	0.564286	0.506329	14
87165706	T	C	7.197	6.149e-13	0.353358	1.00117e-10	0.564286	0.506329	14
87165714	A	T	7.197	6.17e-13	0.353358	1.00117e-10	0.564286	0.506329	14
87165832	A	G	7.225	5.011e-13	0.353358	1.00117e-10	0.564286	0.506329	14
87165905	T	C	7.211	5.541e-13	0.353358	1.00117e-10	0.564286	0.506329	14
87165916	A	C	-7.234	4.705e-13	-0.353358	1.00117e-10	0.435714	0.493671	0
87166009	A	T	-7.262	3.81e-13	-0.353358	1.00117e-10	0.435714	0.493671	0
87166116	A	G	7.248	4.234e-13	0.353358	1.00117e-10	0.564286	0.506329	14
87166136	A	G	-7.243	4.404e-13	-0.353358	1.00117e-10	0.435714	0.493671	0
87166155	A	G	-7.22	5.2e-13	-0.353358	1.00117e-10	0.435714	0.493671	0
87166204	T	C	-7.289	3.123e-13	-0.353358	1.00117e-10	0.435714	0.493671	0
87166456	T	C	7.105	1.202e-12	0.353358	1.00117e-10	0.564286	0.506329	14
87166556	T	C	7.255	4.006e-13	0.353358	1.00117e-10	0.564286	0.506329	14
87166622	A	C	-7.214	5.422e-13	-0.353358	1.00117e-10	0.435714	0.493671	0
87166647	T	C	-7.2	6.003e-13	-0.353358	1.00117e-10	0.435714	0.493671	0
87166648	T	G	7.175	7.223e-13	0.353358	1.00117e-10	0.564286	0.506329	14
87166654	A	G	-7.129	1.01e-12	-0.353358	1.00117e-10	0.435714	0.493671	0
87166742	A	G	7.218	5.257e-13	0.353358	1.00117e-10	0.564286	0.506329	14
87166777	T	C	7.185	6.727e-13	0.353358	1.00117e-10	0.564286	0.506329	14
87166812	A	G	-7.213	5.454e-13	-0.353358	1.00117e-10	0.435714	0.493671	0
87166885	T	C	-7.198	6.093e-13	-0.353358	1.00117e-10	0.435714	0.493671	0
87167082	T	C	7.209	5.653e-13	0.353358	1.00117e-10	0.564286	0.506329	14
87167176	T	C	-7.301	2.849e-13	-0.353358	1.00117e-10	0.435714	0.493671	0
87167243	A	T	7.152	8.537e-13	0.353358	1.00117e-10	0.564286	0.506329	14
87167309	T	C	-7.284	3.241e-13	-0.353358	1.00117e-10	0.435714	0.493671	0
87167356	A	G	7.201	5.994e-13	0.353358	1.00117e-10	0.564286	0.506329	14
87167432	A	G	7.221	5.172e-13	0.353358	1.00117e-10	0.564286	0.506329	14
87167484	T	C	-7.195	6.243e-13	-0.353358	1.00117e-10	0.435714	0.493671	0
87167522	A	G	-7.304	2.786e-13	-0.353358	1.00117e-10	0.435714	0.493671	0
87167564	C	G	7.28	3.327e-13	0.353358	1.00117e-10	0.564286	0.506329	14
87167917	T	C	-7.248	4.223e-13	-0.353358	1.00117e-10	0.435714	0.493671	0
87167935	A	G	7.209	5.619e-13	0.353358	1.00117e-10	0.564286	0.506329	14
87168034	A	G	-7.225	5.005e-13	-0.353358	1.00117e-10	0.435714	0.493671	0
87168190	A	C	7.258	3.918e-13	0.353358	1.00117e-10	0.564286	0.506329	14
87168195	A	C	-7.227	4.922e-13	-0.353358	1.00117e-10	0.435714	0.493671	0
87168204	T	C	7.238	4.55e-13	0.353358	1.00117e-10	0.564286	0.506329	14
87168255	A	G	-7.222	5.14e-13	-0.353358	1.00117e-10	0.435714	0.493671	0
87168261	C	G	7.252	4.11e-13	0.353358	1.00117e-10	0.564286	0.506329	14
87168321	T	C	-7.235	4.662e-13	-0.353358	1.00117e-10	0.435714	0.493671	0
87170049	C	G	7.19	6.474e-13	0.353358	1.00117e-10	0.564286	0.506329	14
87170321	C	G	-7.213	5.465e-13	-0.353358	1.00117e-10	0.435714	0.493671	0
87170519	A	G	7.123	1.056e-12	0.353358	1.00117e-10	0.564286	0.506329	14
87171115	A	T	-7.234	4.693e-13	-0.353358	1.00117e-10	0.435714	0.493671	0
87171453	T	C	7.249	4.198e-13	0.353358	1.00117e-10	0.564286	0.506329	14
87171481	T	C	7.194	6.309e-13	0.353358	1.00117e-10	0.564286	0.506329	14
87171834	T	TTTTA	-5.988	2.129e-09	-0.275313	5.4162e-07	0.47619	0.531646	1
87172323	T	C	7.173	7.346e-13	0.353358	1.00117e-10	0.564286	0.506329	14
87172968	A	G	-6.305	2.873e-10	-0.333059	2.37919e-09	0.483333	0.493671	0
87173309	A	G	-7.128	1.017e-12	-0.353358	1.00117e-10	0.435714	0.493671	0
87174411	A	T	7.154	8.428e-13	0.353358	1.00117e-10	0.564286	0.506329	14
87174491	A	G	-7.181	6.933e-13	-0.353358	1.00117e-10	0.435714	0.493671	0
87174724	A	G	7.205	5.801e-13	0.353358	1.00117e-10	0.564286	0.506329	14
87175099	A	C	7.206	5.771e-13	0.353358	1.00117e-10	0.564286	0.506329	14
87175163	A	G	7.249	4.186e-13	0.353358	1.00117e-10	0.564286	0.506329	14
87175181	T	C	7.277	3.424e-13	0.353358	1.00117e-10	0.564286	0.506329	14
87175587	A	G	-7.209	5.641e-13	-0.353358	1.00117e-10	0.435714	0.493671	0
87175719	C	G	7.338	2.166e-13	0.353358	1.00117e-10	0.564286	0.506329	14
87175730	A	G	-7.292	3.057e-13	-0.353358	1.00117e-10	0.435714	0.493671	0
87175738	C	G	-7.284	3.232e-13	-0.353358	1.00117e-10	0.435714	0.493671	0
87175741	T	TG	-7.284	3.235e-13	-0.353358	1.00117e-10	0.435714	0.493671	0
87175826	A	G	7.149	8.74e-13	0.353358	1.00117e-10	0.564286	0.506329	14
87175842	A	G	-7.221	5.15e-13	-0.353358	1.00117e-10	0.435714	0.493671	0
87175849	T	C	7.206	5.746e-13	0.353358	1.00117e-10	0.564286	0.506329	14
87175875	A	T	-7.208	5.666e-13	-0.353358	1.00117e-10	0.435714	0.493671	0
87175910	A	G	-6.045	1.493e-09	-0.275313	5.4162e-07	0.47619	0.531646	1
87176210	T	C	-7.099	1.254e-12	-0.353358	1.00117e-10	0.435714	0.493671	0
87176303	T	C	-7.155	8.351e-13	-0.353358	1.00117e-10	0.435714	0.493671	0
87176306	C	G	7.156	8.326e-13	0.353358	1.00117e-10	0.564286	0.506329	14
87176308	A	G	-6.119	9.444e-10	-0.275313	5.4162e-07	0.47619	0.531646	1
87176368	C	G	-7.221	5.152e-13	-0.353358	1.00117e-10	0.435714	0.493671	0
87176396	T	G	-7.179	7.032e-13	-0.353358	1.00117e-10	0.435714	0.493671	0
87176435	T	TTCTAC	-6.619	3.615e-11	-0.290059	1.2174e-07	0.471429	0.531646	1
87176881	C	G	6.681	2.376e-11	0.290059	1.2174e-07	0.528571	0.468354	13
87176890	A	G	-6.679	2.402e-11	-0.290059	1.2174e-07	0.471429	0.531646	1
87176895	T	C	6.687	2.281e-11	0.290059	1.2174e-07	0.528571	0.468354	13
87176902	C	G	-6.71	1.94e-11	-0.290059	1.2174e-07	0.471429	0.531646	1
87176923	A	G	-6.693	2.185e-11	-0.290059	1.2174e-07	0.471429	0.531646	1
87176937	T	C	-6.689	2.253e-11	-0.290059	1.2174e-07	0.471429	0.531646	1
87176941	T	C	-6.692	2.207e-11	-0.290059	1.2174e-07	0.471429	0.531646	1
87176966	G	GGA	-7.108	1.175e-12	-0.353358	1.00117e-10	0.435714	0.493671	0
87176975	CAT	C	-7.133	9.849e-13	-0.353358	1.00117e-10	0.435714	0.493671	0
87176996	A	C	6.676	2.452e-11	0.290059	1.2174e-07	0.528571	0.468354	13
87177052	T	TCAGA	7.101	1.238e-12	0.353358	1.00117e-10	0.564286	0.506329	14
87177409	A	T	6.323	2.561e-10	0.333059	2.37919e-09	0.516667	0.506329	14
87177662	T	C	6.689	2.241e-11	0.290059	1.2174e-07	0.528571	0.468354	13
87177672	C	G	-6.689	2.244e-11	-0.290059	1.2174e-07	0.471429	0.531646	1
87177681	T	G	6.69	2.225e-11	0.290059	1.2174e-07	0.528571	0.468354	13
87177729	T	C	-6.738	1.601e-11	-0.290059	1.2174e-07	0.471429	0.531646	1
87178108	A	C	6.726	1.747e-11	0.290059	1.2174e-07	0.528571	0.468354	13
87178308	T	C	7.235	4.646e-13	0.353358	1.00117e-10	0.564286	0.506329	14
87178326	C	G	-6.71	1.948e-11	-0.290059	1.2174e-07	0.471429	0.531646	1
87178443	A	G	-7.205	5.817e-13	-0.353358	1.00117e-10	0.435714	0.493671	0
87178508	T	C	6.728	1.725e-11	0.290059	1.2174e-07	0.528571	0.468354	13
87178630	T	C	-6.664	2.662e-11	-0.290059	1.2174e-07	0.471429	0.531646	1
87178666	T	C	-6.72	1.82e-11	-0.290059	1.2174e-07	0.471429	0.531646	1
87178766	C	G	7.209	5.632e-13	0.353358	1.00117e-10	0.564286	0.506329	14
87178828	A	G	-7.192	6.371e-13	-0.353358	1.00117e-10	0.435714	0.493671	0
87179010	A	G	-6.681	2.373e-11	-0.290059	1.2174e-07	0.471429	0.531646	1
87179134	T	C	6.759	1.388e-11	0.290059	1.2174e-07	0.528571	0.468354	13
87179231	A	G	-6.596	4.238e-11	-0.290059	1.2174e-07	0.471429	0.531646	1
87179242	T	C	-6.576	4.824e-11	-0.290059	1.2174e-07	0.471429	0.531646	1
87179243	A	G	6.576	4.82e-11	0.290059	1.2174e-07	0.528571	0.468354	13
87179272	A	G	-6.667	2.616e-11	-0.290059	1.2174e-07	0.471429	0.531646	1
87179479	CAT	C	-7.157	8.25e-13	-0.353358	1.00117e-10	0.435714	0.493671	0
87179497	A	T	-6.664	2.658e-11	-0.290059	1.2174e-07	0.471429	0.531646	1
87179560	A	G	-6.749	1.487e-11	-0.290059	1.2174e-07	0.471429	0.531646	1
87179694	T	C	-6.699	2.1e-11	-0.290059	1.2174e-07	0.471429	0.531646	1
87179709	T	C	7.191	6.422e-13	0.353358	1.00117e-10	0.564286	0.506329	14
87179731	C	G	-6.667	2.602e-11	-0.290059	1.2174e-07	0.471429	0.531646	1
87179766	T	C	6.591	4.367e-11	0.290059	1.2174e-07	0.528571	0.468354	13
87179767	A	G	-6.593	4.313e-11	-0.290059	1.2174e-07	0.471429	0.531646	1
87179794	T	C	6.684	2.327e-11	0.290059	1.2174e-07	0.528571	0.468354	13
87179886	T	C	-6.624	3.489e-11	-0.290059	1.2174e-07	0.471429	0.531646	1
87180023	A	G	-7.215	5.38e-13	-0.353358	1.00117e-10	0.435714	0.493671	0
87180041	T	C	-7.23	4.824e-13	-0.353358	1.00117e-10	0.435714	0.493671	0
87180451	T	C	7.248	4.232e-13	0.353358	1.00117e-10	0.564286	0.506329	14
87180580	T	C	7.156	8.281e-13	0.353358	1.00117e-10	0.564286	0.506329	14
87180641	A	AT	7.258	3.924e-13	0.353358	1.00117e-10	0.564286	0.506329	14
87180734	T	C	-7.246	4.282e-13	-0.353358	1.00117e-10	0.435714	0.493671	0
87180765	T	C	7.264	3.763e-13	0.353358	1.00117e-10	0.564286	0.506329	14
87181485	T	C	7.151	8.602e-13	0.353358	1.00117e-10	0.564286	0.506329	14
87181735	A	AACTC	-7.224	5.054e-13	-0.353358	1.00117e-10	0.435714	0.493671	0
87182318	A	G	7.148	8.815e-13	0.353358	1.00117e-10	0.564286	0.506329	14
87182847	C	G	7.277	3.41e-13	0.353358	1.00117e-10	0.564286	0.506329	14
87183222	A	G	7.209	5.626e-13	0.353358	1.00117e-10	0.564286	0.506329	14
87183284	A	G	7.247	4.249e-13	0.353358	1.00117e-10	0.564286	0.506329	14
87183392	A	G	-7.118	1.094e-12	-0.353358	1.00117e-10	0.435714	0.493671	0
87183745	T	C	-7.017	2.27e-12	-0.353358	1.00117e-10	0.435714	0.493671	0
87183776	A	G	-6.737	1.614e-11	-0.3462	1.79193e-10	0.461905	0.518987	0
87183932	T	C	-7.113	1.134e-12	-0.353358	1.00117e-10	0.435714	0.493671	0
87183970	A	C	-7.165	7.8e-13	-0.353358	1.00117e-10	0.435714	0.493671	0
87184001	T	C	7.252	4.12e-13	0.353358	1.00117e-10	0.564286	0.506329	14
87184034	A	G	-7.255	4.023e-13	-0.353358	1.00117e-10	0.435714	0.493671	0
87184768	A	G	-7.194	6.278e-13	-0.353358	1.00117e-10	0.435714	0.493671	0
87184857	T	C	7.196	6.219e-13	0.353358	1.00117e-10	0.564286	0.506329	14
87185191	A	G	7.205	5.804e-13	0.353358	1.00117e-10	0.564286	0.506329	14
87185505	A	G	7.244	4.366e-13	0.353358	1.00117e-10	0.564286	0.506329	14
87185745	T	C	-7.195	6.249e-13	-0.353358	1.00117e-10	0.435714	0.493671	0
87185821	CAATACCTCTTAAATTGAGGTATTTAAATACCTTAAATTGAGGTACTTA	C	7.173	7.343e-13	0.353358	1.00117e-10	0.564286	0.506329	14
87185862	C	G	7.153	8.514e-13	0.353358	1.00117e-10	0.564286	0.506329	14
87186250	T	C	-7.21	5.583e-13	-0.353358	1.00117e-10	0.435714	0.493671	0
87186404	T	C	7.242	4.437e-13	0.353358	1.00117e-10	0.564286	0.506329	14
87186454	T	G	-7.154	8.426e-13	-0.353358	1.00117e-10	0.435714	0.493671	0
87186495	T	C	-7.16	8.057e-13	-0.353358	1.00117e-10	0.435714	0.493671	0
87186619	T	C	7.161	8.018e-13	0.353358	1.00117e-10	0.564286	0.506329	14
87186795	T	C	-7.276	3.428e-13	-0.353358	1.00117e-10	0.435714	0.493671	0
87186921	A	AT	-7.265	3.731e-13	-0.353358	1.00117e-10	0.435714	0.493671	0
87187021	A	G	-7.242	4.413e-13	-0.353358	1.00117e-10	0.435714	0.493671	0
87187129	A	C	-7.238	4.548e-13	-0.353358	1.00117e-10	0.435714	0.493671	0
87187265	A	C	-7.207	5.701e-13	-0.353358	1.00117e-10	0.435714	0.493671	0
87187475	A	G	7.199	6.047e-13	0.353358	1.00117e-10	0.564286	0.506329	14
87187536	A	G	7.255	4.029e-13	0.353358	1.00117e-10	0.564286	0.506329	14
87187565	A	G	7.212	5.522e-13	0.353358	1.00117e-10	0.564286	0.506329	14
87187568	T	C	-7.212	5.523e-13	-0.353358	1.00117e-10	0.435714	0.493671	0
87187688	T	C	7.299	2.902e-13	0.353358	1.00117e-10	0.564286	0.506329	14
87187748	T	C	7.299	2.889e-13	0.353358	1.00117e-10	0.564286	0.506329	14
87187765	T	G	7.237	4.596e-13	0.353358	1.00117e-10	0.564286	0.506329	14
87187769	A	T	6.712	1.915e-11	0.290059	1.2174e-07	0.528571	0.468354	13
87187793	A	G	-7.227	4.953e-13	-0.353358	1.00117e-10	0.435714	0.493671	0
87187794	A	G	-7.177	7.148e-13	-0.353358	1.00117e-10	0.435714	0.493671	0
87187812	T	C	7.284	3.229e-13	0.353358	1.00117e-10	0.564286	0.506329	14
87187850	A	G	-7.253	4.072e-13	-0.353358	1.00117e-10	0.435714	0.493671	0
87187931	A	G	7.162	7.957e-13	0.353358	1.00117e-10	0.564286	0.506329	14
87187936	A	G	-7.225	5.017e-13	-0.353358	1.00117e-10	0.435714	0.493671	0
87187961	A	G	7.17	7.519e-13	0.353358	1.00117e-10	0.564286	0.506329	14
87187994	T	C	7.166	7.705e-13	0.353358	1.00117e-10	0.564286	0.506329	14
87188013	A	T	7.217	5.333e-13	0.353358	1.00117e-10	0.564286	0.506329	14
87188048	A	G	7.202	5.942e-13	0.353358	1.00117e-10	0.564286	0.506329	14
87188124	T	C	7.159	8.139e-13	0.353358	1.00117e-10	0.564286	0.506329	14
87188128	T	C	-7.202	5.936e-13	-0.353358	1.00117e-10	0.435714	0.493671	0
87188272	T	C	7.311	2.661e-13	0.353358	1.00117e-10	0.564286	0.506329	14
87188694	T	C	7.256	3.986e-13	0.353358	1.00117e-10	0.564286	0.506329	14
87188947	T	C	-7.165	7.804e-13	-0.353358	1.00117e-10	0.435714	0.493671	0
87188954	A	G	-7.117	1.099e-12	-0.353358	1.00117e-10	0.435714	0.493671	0
87188977	C	G	7.154	8.417e-13	0.353358	1.00117e-10	0.564286	0.506329	14
87189048	A	G	-7.212	5.528e-13	-0.353358	1.00117e-10	0.435714	0.493671	0
87189062	A	G	7.173	7.326e-13	0.353358	1.00117e-10	0.564286	0.506329	14
87189075	A	C	-7.192	6.385e-13	-0.353358	1.00117e-10	0.435714	0.493671	0
87189179	A	C	-7.159	8.106e-13	-0.353358	1.00117e-10	0.435714	0.493671	0
87189302	T	C	7.206	5.751e-13	0.353358	1.00117e-10	0.564286	0.506329	14
87189311	T	C	-7.208	5.667e-13	-0.353358	1.00117e-10	0.435714	0.493671	0
87189321	A	C	-7.214	5.433e-13	-0.353358	1.00117e-10	0.435714	0.493671	0
87189356	A	G	-7.162	7.936e-13	-0.353358	1.00117e-10	0.435714	0.493671	0
87189495	A	G	-7.129	1.014e-12	-0.353358	1.00117e-10	0.435714	0.493671	0
87189573	A	G	7.194	6.308e-13	0.353358	1.00117e-10	0.564286	0.506329	14
87189680	T	C	7.257	3.97e-13	0.353358	1.00117e-10	0.564286	0.506329	14
87189835	T	C	7.227	4.926e-13	0.353358	1.00117e-10	0.564286	0.506329	14
87189853	A	G	-7.259	3.899e-13	-0.353358	1.00117e-10	0.435714	0.493671	0
87190083	A	G	7.243	4.392e-13	0.353358	1.00117e-10	0.564286	0.506329	14
87190564	T	C	-7.319	2.496e-13	-0.353358	1.00117e-10	0.435714	0.493671	0
87190723	A	G	7.237	4.583e-13	0.353358	1.00117e-10	0.564286	0.506329	14
87190738	CT	C	7.255	4.009e-13	0.353358	1.00117e-10	0.564286	0.506329	14
87190744	A	C	-7.219	5.218e-13	-0.353358	1.00117e-10	0.435714	0.493671	0
87190776	A	T	7.153	8.502e-13	0.353358	1.00117e-10	0.564286	0.506329	14
87190869	T	G	-7.254	4.042e-13	-0.353358	1.00117e-10	0.435714	0.493671	0
87190978	T	C	-7.23	4.831e-13	-0.353358	1.00117e-10	0.435714	0.493671	0
87191106	A	G	7.264	3.762e-13	0.353358	1.00117e-10	0.564286	0.506329	14
87191196	A	G	-7.237	4.571e-13	-0.353358	1.00117e-10	0.435714	0.493671	0
87191281	T	C	7.175	7.229e-13	0.353358	1.00117e-10	0.564286	0.506329	14
87191291	T	C	-7.219	5.229e-13	-0.353358	1.00117e-10	0.435714	0.493671	0
87191325	T	C	-7.27	3.584e-13	-0.353358	1.00117e-10	0.435714	0.493671	0
87191421	A	G	-7.222	5.107e-13	-0.353358	1.00117e-10	0.435714	0.493671	0
87191454	A	T	7.245	4.33e-13	0.353358	1.00117e-10	0.564286	0.506329	14
87191503	A	G	-7.182	6.848e-13	-0.353358	1.00117e-10	0.435714	0.493671	0
87191566	A	G	-7.252	4.098e-13	-0.353358	1.00117e-10	0.435714	0.493671	0
87191573	T	C	7.252	4.114e-13	0.353358	1.00117e-10	0.564286	0.506329	14
87191632	A	C	-7.25	4.158e-13	-0.353358	1.00117e-10	0.435714	0.493671	0
87191839	A	G	-7.249	4.187e-13	-0.353358	1.00117e-10	0.435714	0.493671	0
87191956	A	C	-7.176	7.197e-13	-0.353358	1.00117e-10	0.435714	0.493671	0
87192105	A	G	7.057	1.705e-12	0.353358	1.00117e-10	0.564286	0.506329	14
87192166	T	C	-7.009	2.405e-12	-0.353358	1.00117e-10	0.435714	0.493671	0
87192241	T	G	7.151	8.591e-13	0.353358	1.00117e-10	0.564286	0.506329	14
87192373	A	AT	7.102	1.229e-12	0.353358	1.00117e-10	0.564286	0.506329	14
87192453	A	C	7.011	2.367e-12	0.353358	1.00117e-10	0.564286	0.506329	14
87192459	C	G	7.023	2.164e-12	0.353358	1.00117e-10	0.564286	0.506329	14
87192511	A	G	7.115	1.118e-12	0.353358	1.00117e-10	0.564286	0.506329	14
87192730	T	C	-7.11	1.157e-12	-0.353358	1.00117e-10	0.435714	0.493671	0
87192769	A	G	7.135	9.698e-13	0.353358	1.00117e-10	0.564286	0.506329	14
87192825	CACCG	C	-7.178	7.071e-13	-0.353358	1.00117e-10	0.435714	0.493671	0
87192832	T	TC	7.177	7.146e-13	0.353358	1.00117e-10	0.564286	0.506329	14
87192840	T	C	7.166	7.704e-13	0.353358	1.00117e-10	0.564286	0.506329	14
87192889	T	C	7.067	1.586e-12	0.353358	1.00117e-10	0.564286	0.506329	14
87192910	A	G	-7.118	1.093e-12	-0.353358	1.00117e-10	0.435714	0.493671	0
87193168	T	C	7.237	4.6e-13	0.353358	1.00117e-10	0.564286	0.506329	14
87193497	T	G	7.148	8.788e-13	0.353358	1.00117e-10	0.564286	0.506329	14
87193628	A	T	7.162	7.962e-13	0.353358	1.00117e-10	0.564286	0.506329	14
87193676	A	G	-7.237	4.594e-13	-0.353358	1.00117e-10	0.435714	0.493671	0
87193728	T	C	-7.199	6.082e-13	-0.353358	1.00117e-10	0.435714	0.493671	0
87193971	A	G	-7.254	4.037e-13	-0.353358	1.00117e-10	0.435714	0.493671	0
87194035	A	G	-7.226	4.977e-13	-0.353358	1.00117e-10	0.435714	0.493671	0
87195147	A	G	-6.999	2.571e-12	-0.353358	1.00117e-10	0.435714	0.493671	0
87195534	T	C	7.184	6.782e-13	0.353358	1.00117e-10	0.564286	0.506329	14
87195585	T	G	7.208	5.67e-13	0.353358	1.00117e-10	0.564286	0.506329	14
87195740	A	G	-7.188	6.578e-13	-0.353358	1.00117e-10	0.435714	0.493671	0
87195798	A	G	-7.18	6.953e-13	-0.353358	1.00117e-10	0.435714	0.493671	0
87195981	T	C	7.182	6.859e-13	0.353358	1.00117e-10	0.564286	0.506329	14
87196047	A	G	7.253	4.069e-13	0.353358	1.00117e-10	0.564286	0.506329	14
87196160	T	C	-7.228	4.905e-13	-0.353358	1.00117e-10	0.435714	0.493671	0
87196197	T	C	-7.202	5.949e-13	-0.353358	1.00117e-10	0.435714	0.493671	0
87196269	T	C	7.078	1.462e-12	0.353358	1.00117e-10	0.564286	0.506329	14
87196292	T	C	-7.113	1.139e-12	-0.353358	1.00117e-10	0.435714	0.493671	0
87196307	A	C	-7.086	1.376e-12	-0.353358	1.00117e-10	0.435714	0.493671	0
87196320	T	C	-7.088	1.359e-12	-0.353358	1.00117e-10	0.435714	0.493671	0
87196326	A	G	-7.099	1.26e-12	-0.353358	1.00117e-10	0.435714	0.493671	0
87196358	T	C	7.214	5.439e-13	0.353358	1.00117e-10	0.564286	0.506329	14
87196427	T	C	-7.195	6.224e-13	-0.353358	1.00117e-10	0.435714	0.493671	0
87196428	T	G	7.195	6.238e-13	0.353358	1.00117e-10	0.564286	0.506329	14
87196438	T	C	-7.198	6.101e-13	-0.353358	1.00117e-10	0.435714	0.493671	0
87196454	A	T	7.182	6.889e-13	0.353358	1.00117e-10	0.564286	0.506329	14
87196782	A	C	7.145	9.007e-13	0.353358	1.00117e-10	0.564286	0.506329	14
87196825	T	C	-7.128	1.019e-12	-0.353358	1.00117e-10	0.435714	0.493671	0
87196851	A	G	-7.189	6.524e-13	-0.353358	1.00117e-10	0.435714	0.493671	0
87196927	T	C	-7.245	4.334e-13	-0.353358	1.00117e-10	0.435714	0.493671	0
87197007	T	TTCTC	-7.255	4.013e-13	-0.353358	1.00117e-10	0.435714	0.493671	0
87197094	A	T	7.168	7.624e-13	0.353358	1.00117e-10	0.564286	0.506329	14
87197134	A	G	7.208	5.696e-13	0.353358	1.00117e-10	0.564286	0.506329	14
87197176	A	G	-7.113	1.132e-12	-0.353358	1.00117e-10	0.435714	0.493671	0
87197195	A	G	7.147	8.853e-13	0.353358	1.00117e-10	0.564286	0.506329	14
87197248	T	C	7.165	7.77e-13	0.353358	1.00117e-10	0.564286	0.506329	14
87197274	T	C	-7.2	6.029e-13	-0.353358	1.00117e-10	0.435714	0.493671	0
87197287	A	C	7.182	6.848e-13	0.353358	1.00117e-10	0.564286	0.506329	14
87197298	A	AT	-7.218	5.26e-13	-0.353358	1.00117e-10	0.435714	0.493671	0
87197365	A	G	-7.19	6.499e-13	-0.353358	1.00117e-10	0.435714	0.493671	0
87198521	T	C	7.136	9.605e-13	0.353358	1.00117e-10	0.564286	0.506329	14
87198844	T	C	-7.204	5.862e-13	-0.353358	1.00117e-10	0.435714	0.493671	0
87198938	A	AC	6.995	2.66e-12	0.346177	1.36896e-10	0.538095	0.474684	14
87199134	A	G	-6.971	3.146e-12	-0.346177	1.36896e-10	0.461905	0.525316	0
87199253	T	C	7.186	6.673e-13	0.353358	1.00117e-10	0.564286	0.506329	14
87199705	C	G	-6.98	2.959e-12	-0.346177	1.36896e-10	0.461905	0.525316	0
87199775	T	G	7.02	2.22e-12	0.346177	1.36896e-10	0.538095	0.474684	14
87199798	A	G	6.98	2.952e-12	0.346177	1.36896e-10	0.538095	0.474684	14
87199829	T	G	7.029	2.074e-12	0.346177	1.36896e-10	0.538095	0.474684	14
87199848	T	C	7.028	2.094e-12	0.346177	1.36896e-10	0.538095	0.474684	14
87200563	T	C	7.222	5.124e-13	0.353358	1.00117e-10	0.564286	0.506329	14
87201448	C	G	-6.94	3.922e-12	-0.346177	1.36896e-10	0.461905	0.525316	0
87201544	T	TA	7.062	1.646e-12	0.346177	1.36896e-10	0.538095	0.474684	14
87201689	A	G	7.157	8.227e-13	0.353358	1.00117e-10	0.564286	0.506329	14
87201873	T	C	6.985	2.842e-12	0.346177	1.36896e-10	0.538095	0.474684	14
87201878	A	G	7.243	4.375e-13	0.353358	1.00117e-10	0.564286	0.506329	14
87202521	T	C	6.964	3.297e-12	0.346177	1.36896e-10	0.538095	0.474684	14
87202617	A	G	-6.993	2.686e-12	-0.346177	1.36896e-10	0.461905	0.525316	0
87202681	G	GA	-6.917	4.621e-12	-0.346177	1.36896e-10	0.461905	0.525316	0
87202926	A	G	-6.975	3.065e-12	-0.346177	1.36896e-10	0.461905	0.525316	0
87203009	A	G	7.141	9.264e-13	0.353358	1.00117e-10	0.564286	0.506329	14
87203042	A	G	7.189	6.526e-13	0.336221	4.40517e-10	0.533333	0.468354	14
87203148	A	G	-6.955	3.523e-12	-0.346177	1.36896e-10	0.461905	0.525316	0
87203183	T	C	6.943	3.843e-12	0.346177	1.36896e-10	0.538095	0.474684	14
87203357	A	G	-6.935	4.062e-12	-0.346177	1.36896e-10	0.461905	0.525316	0
87203373	A	G	-6.929	4.251e-12	-0.346177	1.36896e-10	0.461905	0.525316	0
87203512	T	C	6.937	4.013e-12	0.346177	1.36896e-10	0.538095	0.474684	14
87203513	A	G	-6.916	4.643e-12	-0.346177	1.36896e-10	0.461905	0.525316	0
87203522	T	G	6.931	4.178e-12	0.346177	1.36896e-10	0.538095	0.474684	14
87203571	T	C	6.928	4.282e-12	0.346177	1.36896e-10	0.538095	0.474684	14
87203572	A	G	-6.934	4.088e-12	-0.346177	1.36896e-10	0.461905	0.525316	0
87203609	A	C	6.754	1.439e-11	0.346177	1.36896e-10	0.538095	0.474684	14
87203637	T	C	6.811	9.689e-12	0.346177	1.36896e-10	0.538095	0.474684	14
87203662	C	G	6.801	1.038e-11	0.346177	1.36896e-10	0.538095	0.474684	14
87203796	T	C	6.847	7.53e-12	0.346177	1.36896e-10	0.538095	0.474684	14
87203801	A	G	-6.848	7.5e-12	-0.346177	1.36896e-10	0.461905	0.525316	0
87203923	A	G	7.035	1.989e-12	0.346177	1.36896e-10	0.538095	0.474684	14
87204051	A	G	-6.983	2.898e-12	-0.346177	1.36896e-10	0.461905	0.525316	0
87204173	T	C	-6.917	4.618e-12	-0.346177	1.36896e-10	0.461905	0.525316	0
87204209	A	G	-7.014	2.314e-12	-0.341235	3.09232e-10	0.461905	0.512658	0
87204212	A	G	-7.011	2.37e-12	-0.341235	3.09232e-10	0.461905	0.512658	0
87204216	A	G	-7.017	2.273e-12	-0.341235	3.09232e-10	0.461905	0.512658	0
87204222	A	G	6.868	6.516e-12	0.341235	3.09232e-10	0.538095	0.487342	14
87204245	T	G	-7.075	1.494e-12	-0.341235	3.09232e-10	0.461905	0.512658	0
87204347	A	G	6.599	4.147e-11	0.341235	3.09232e-10	0.538095	0.487342	14
87204354	T	C	-6.594	4.277e-11	-0.341235	3.09232e-10	0.461905	0.512658	0
87204355	T	G	6.593	4.319e-11	0.341235	3.09232e-10	0.538095	0.487342	14
87204485	T	G	6.857	7.042e-12	0.346177	1.36896e-10	0.538095	0.474684	14
87204490	T	G	-6.87	6.422e-12	-0.346177	1.36896e-10	0.461905	0.525316	0
87204629	T	G	6.981	2.938e-12	0.342326	2.00191e-10	0.538095	0.481013	14
87204709	A	G	-6.916	4.653e-12	-0.346177	1.36896e-10	0.461905	0.525316	0
87204786	T	C	6.598	4.157e-11	0.353358	1.00117e-10	0.564286	0.506329	14
87204970	A	C	6.926	4.328e-12	0.346177	1.36896e-10	0.538095	0.474684	14
87205036	A	C	-6.882	5.891e-12	-0.346177	1.36896e-10	0.461905	0.525316	0
87205221	A	T	-6.988	2.784e-12	-0.346177	1.36896e-10	0.461905	0.525316	0
87205276	C	G	6.931	4.185e-12	0.346177	1.36896e-10	0.538095	0.474684	14
87205321	T	C	7.194	6.312e-13	0.353358	1.00117e-10	0.564286	0.506329	14
87205353	A	G	6.938	3.975e-12	0.346177	1.36896e-10	0.538095	0.474684	14
87205359	A	G	-6.942	3.861e-12	-0.346177	1.36896e-10	0.461905	0.525316	0
87205376	A	G	6.934	4.078e-12	0.346177	1.36896e-10	0.538095	0.474684	14
87205407	A	G	6.932	4.153e-12	0.346177	1.36896e-10	0.538095	0.474684	14
87205430	T	C	-6.941	3.881e-12	-0.346177	1.36896e-10	0.461905	0.525316	0
87205552	T	C	6.913	4.738e-12	0.346177	1.36896e-10	0.538095	0.474684	14
87205667	T	C	6.935	4.056e-12	0.346177	1.36896e-10	0.538095	0.474684	14
87205669	T	G	6.935	4.049e-12	0.346177	1.36896e-10	0.538095	0.474684	14
87205693	A	G	6.89	5.569e-12	0.346177	1.36896e-10	0.538095	0.474684	14
87205695	CATCTCT	C	-6.894	5.423e-12	-0.346177	1.36896e-10	0.461905	0.525316	0
87205747	A	T	7.14	9.365e-13	0.353358	1.00117e-10	0.564286	0.506329	14
87205801	A	G	6.929	4.247e-12	0.346177	1.36896e-10	0.538095	0.474684	14
87205872	A	G	-7.015	2.304e-12	-0.346177	1.36896e-10	0.461905	0.525316	0
87205996	T	C	-6.997	2.619e-12	-0.346177	1.36896e-10	0.461905	0.525316	0
87206011	A	G	6.94	3.909e-12	0.346177	1.36896e-10	0.538095	0.474684	14
87206123	A	G	-7.006	2.456e-12	-0.346177	1.36896e-10	0.461905	0.525316	0
87206152	A	G	-7.205	5.821e-13	-0.353358	1.00117e-10	0.435714	0.493671	0
87206195	T	G	-6.953	3.568e-12	-0.346177	1.36896e-10	0.461905	0.525316	0
87206196	A	G	-6.952	3.606e-12	-0.346177	1.36896e-10	0.461905	0.525316	0
87206244	A	G	6.976	3.03e-12	0.346177	1.36896e-10	0.538095	0.474684	14
87206624	C	G	6.858	6.97e-12	0.346177	1.36896e-10	0.538095	0.474684	14
87206706	A	G	-6.953	3.575e-12	-0.346177	1.36896e-10	0.461905	0.525316	0
87206739	A	T	-6.935	4.053e-12	-0.346177	1.36896e-10	0.461905	0.525316	0
87207399	A	T	6.974	3.085e-12	0.346177	1.36896e-10	0.538095	0.474684	14
87207580	T	C	6.95	3.642e-12	0.346177	1.36896e-10	0.538095	0.474684	14
87207584	C	G	6.951	3.638e-12	0.346177	1.36896e-10	0.538095	0.474684	14
87207625	A	T	7.002	2.528e-12	0.346177	1.36896e-10	0.538095	0.474684	14
87207753	T	C	-6.85	7.39e-12	-0.346177	1.36896e-10	0.461905	0.525316	0
87207754	T	C	6.848	7.477e-12	0.346177	1.36896e-10	0.538095	0.474684	14
87207801	A	C	7.123	1.057e-12	0.353358	1.00117e-10	0.564286	0.506329	14
87207883	T	C	6.977	3.01e-12	0.346177	1.36896e-10	0.538095	0.474684	14
87207932	A	G	6.937	4.011e-12	0.346177	1.36896e-10	0.538095	0.474684	14
87207989	A	G	-7.026	2.125e-12	-0.346177	1.36896e-10	0.461905	0.525316	0
87208004	A	G	7.018	2.252e-12	0.346177	1.36896e-10	0.538095	0.474684	14
87208005	T	C	-7.013	2.336e-12	-0.346177	1.36896e-10	0.461905	0.525316	0
87208033	T	C	6.918	4.585e-12	0.346177	1.36896e-10	0.538095	0.474684	14
87208050	A	G	-6.926	4.323e-12	-0.346177	1.36896e-10	0.461905	0.525316	0
87208242	T	C	-6.981	2.933e-12	-0.346177	1.36896e-10	0.461905	0.525316	0
87208250	C	G	-6.994	2.665e-12	-0.346177	1.36896e-10	0.461905	0.525316	0
87208335	A	G	6.951	3.619e-12	0.346177	1.36896e-10	0.538095	0.474684	14
87208368	A	G	-6.881	5.947e-12	-0.346177	1.36896e-10	0.461905	0.525316	0
87208381	T	C	6.853	7.239e-12	0.346177	1.36896e-10	0.538095	0.474684	14
87208411	T	G	-6.812	9.624e-12	-0.346177	1.36896e-10	0.461905	0.525316	0
87208457	A	G	-6.91	4.85e-12	-0.346177	1.36896e-10	0.461905	0.525316	0
87208583	A	T	-6.879	6.01e-12	-0.346177	1.36896e-10	0.461905	0.525316	0
87208764	T	C	6.728	1.719e-11	0.346177	1.36896e-10	0.538095	0.474684	14
87208863	A	T	-6.819	9.169e-12	-0.346177	1.36896e-10	0.461905	0.525316	0
87208905	A	C	-6.872	6.331e-12	-0.346177	1.36896e-10	0.461905	0.525316	0
87208932	A	G	6.871	6.382e-12	0.346177	1.36896e-10	0.538095	0.474684	14
87209018	T	C	-6.954	3.561e-12	-0.346177	1.36896e-10	0.461905	0.525316	0
87209083	T	C	-6.965	3.288e-12	-0.346177	1.36896e-10	0.461905	0.525316	0
87209156	T	C	-6.943	3.831e-12	-0.346177	1.36896e-10	0.461905	0.525316	0
87209205	A	G	7.028	2.095e-12	0.346177	1.36896e-10	0.538095	0.474684	14
87209316	A	G	-6.927	4.286e-12	-0.346177	1.36896e-10	0.461905	0.525316	0
87209585	T	G	7.212	5.508e-13	0.353358	1.00117e-10	0.564286	0.506329	14
87209598	T	C	6.966	3.252e-12	0.346177	1.36896e-10	0.538095	0.474684	14
87210237	A	G	6.87	6.418e-12	0.346177	1.36896e-10	0.538095	0.474684	14
87210253	T	C	-6.904	5.045e-12	-0.346177	1.36896e-10	0.461905	0.525316	0
87210411	T	C	6.903	5.083e-12	0.346177	1.36896e-10	0.538095	0.474684	14
87210443	T	C	-6.936	4.04e-12	-0.346177	1.36896e-10	0.461905	0.525316	0
87210630	A	G	-6.87	6.409e-12	-0.346177	1.36896e-10	0.461905	0.525316	0
87210667	T	C	6.992	2.71e-12	0.346177	1.36896e-10	0.538095	0.474684	14
87210717	A	C	6.951	3.63e-12	0.346177	1.36896e-10	0.538095	0.474684	14
87210761	CTGAG	C	6.976	3.037e-12	0.346177	1.36896e-10	0.538095	0.474684	14
87210965	T	C	-6.911	4.804e-12	-0.346177	1.36896e-10	0.461905	0.525316	0
87210995	A	G	6.879	6.028e-12	0.346177	1.36896e-10	0.538095	0.474684	14
87211047	A	G	-6.978	2.996e-12	-0.346177	1.36896e-10	0.461905	0.525316	0
87211055	A	G	-6.98	2.96e-12	-0.346177	1.36896e-10	0.461905	0.525316	0
87211195	A	C	6.931	4.181e-12	0.346177	1.36896e-10	0.538095	0.474684	14
87211239	T	C	7.001	2.547e-12	0.346177	1.36896e-10	0.538095	0.474684	14
87211279	T	C	6.981	2.934e-12	0.346177	1.36896e-10	0.538095	0.474684	14
87211319	A	C	-7.012	2.356e-12	-0.346177	1.36896e-10	0.461905	0.525316	0
87211374	T	C	7.044	1.863e-12	0.346177	1.36896e-10	0.538095	0.474684	14
87211435	A	G	7.03	2.072e-12	0.346177	1.36896e-10	0.538095	0.474684	14
87211436	A	G	7.03	2.071e-12	0.346177	1.36896e-10	0.538095	0.474684	14
87211446	A	G	7.032	2.032e-12	0.346177	1.36896e-10	0.538095	0.474684	14
87211491	CTA	C	-7.034	2.009e-12	-0.346177	1.36896e-10	0.461905	0.525316	0
87211495	G	GCT	-7.034	2.007e-12	-0.346177	1.36896e-10	0.461905	0.525316	0
87211563	A	G	6.984	2.876e-12	0.341235	3.09232e-10	0.538095	0.487342	14
87211573	A	G	6.992	2.716e-12	0.341235	3.09232e-10	0.538095	0.487342	14
87211584	T	C	6.91	4.859e-12	0.341235	3.09232e-10	0.538095	0.487342	14
87211593	T	G	-6.936	4.03e-12	-0.341235	3.09232e-10	0.461905	0.512658	0
87211617	A	G	-6.906	4.968e-12	-0.346177	1.36896e-10	0.461905	0.525316	0
87211727	A	G	6.935	4.066e-12	0.346177	1.36896e-10	0.538095	0.474684	14
87211751	A	C	-6.969	3.183e-12	-0.346177	1.36896e-10	0.461905	0.525316	0
87211873	A	G	-6.936	4.039e-12	-0.346177	1.36896e-10	0.461905	0.525316	0
87211921	C	G	6.97	3.161e-12	0.346177	1.36896e-10	0.538095	0.474684	14
87211953	T	G	6.97	3.179e-12	0.346177	1.36896e-10	0.538095	0.474684	14
87212167	T	C	-7.161	7.992e-13	-0.353358	1.00117e-10	0.435714	0.493671	0
87212248	C	G	-6.975	3.05e-12	-0.346177	1.36896e-10	0.461905	0.525316	0
87212702	T	G	-6.93	4.2e-12	-0.346177	1.36896e-10	0.461905	0.525316	0
87212914	A	G	-6.9	5.201e-12	-0.346177	1.36896e-10	0.461905	0.525316	0
87213266	A	G	6.909	4.883e-12	0.346177	1.36896e-10	0.538095	0.474684	14
87213471	T	C	6.999	2.581e-12	0.346177	1.36896e-10	0.538095	0.474684	14
87213535	A	G	6.991	2.738e-12	0.346177	1.36896e-10	0.538095	0.474684	14
87213566	T	C	-7.239	4.533e-13	-0.353358	1.00117e-10	0.435714	0.493671	0
87213962	T	C	-6.981	2.935e-12	-0.346177	1.36896e-10	0.461905	0.525316	0
87214470	A	G	7.243	4.387e-13	0.353358	1.00117e-10	0.564286	0.506329	14
87214612	T	C	7.189	6.509e-13	0.353358	1.00117e-10	0.564286	0.506329	14
87214637	C	G	7.205	5.822e-13	0.353358	1.00117e-10	0.564286	0.506329	14
87214678	T	G	7.204	5.834e-13	0.353358	1.00117e-10	0.564286	0.506329	14
87214721	A	G	-7.161	8.013e-13	-0.353358	1.00117e-10	0.435714	0.493671	0
87214877	A	C	5.704	1.172e-08	0.315443	1.16613e-08	0.490476	0.506329	13
87214907	T	C	-5.57	2.542e-08	-0.349195	2.13426e-10	0.438095	0.5	0
87214908	A	T	-6.257	3.913e-10	-0.353358	1.00117e-10	0.435714	0.493671	0
87215063	G	GA	7.022	2.188e-12	0.353358	1.00117e-10	0.564286	0.506329	14
87215082	A	T	7.143	9.114e-13	0.353358	1.00117e-10	0.564286	0.506329	14
87215485	T	C	-7.592	3.151e-14	-0.341873	3.5543e-10	0.440476	0.5	0
87215548	A	G	-6.936	4.043e-12	-0.356188	7.73212e-11	0.438095	0.493671	0
87215684	T	C	-7.383	1.543e-13	-0.348455	1.72599e-10	0.438095	0.493671	0
87215707	A	G	7.258	3.938e-13	0.34992	1.36224e-10	0.559524	0.506329	14
87215953	T	C	7.689	1.477e-14	0.341873	3.5543e-10	0.559524	0.5	14
87216016	A	C	-7.482	7.336e-14	-0.341873	3.5543e-10	0.440476	0.5	0
87216058	T	C	7.163	7.889e-13	0.353358	1.00117e-10	0.564286	0.506329	14
87216122	A	G	-7.21	5.605e-13	-0.353358	1.00117e-10	0.435714	0.493671	0
87216129	T	G	7.685	1.53e-14	0.341873	3.5543e-10	0.559524	0.5	14
87216312	A	T	7.52	5.49e-14	0.341873	3.5543e-10	0.559524	0.5	14
87216470	A	C	-7.369	1.714e-13	-0.341873	3.5543e-10	0.440476	0.5	0
87217022	A	C	-7.567	3.829e-14	-0.341873	3.5543e-10	0.440476	0.5	0
87217102	A	G	-7.618	2.583e-14	-0.341873	3.5543e-10	0.440476	0.5	0
87217118	A	G	7.595	3.087e-14	0.341873	3.5543e-10	0.559524	0.5	14
87217145	A	C	7.708	1.281e-14	0.341873	3.5543e-10	0.559524	0.5	14
87217327	A	T	-7.662	1.836e-14	-0.341873	3.5543e-10	0.440476	0.5	0
87217466	C	G	7.522	5.392e-14	0.341873	3.5543e-10	0.559524	0.5	14
87217499	T	C	-7.592	3.159e-14	-0.341873	3.5543e-10	0.440476	0.5	0
87217553	A	T	-7.733	1.046e-14	-0.341873	3.5543e-10	0.440476	0.5	0
87217614	A	C	-7.786	6.925e-15	-0.341873	3.5543e-10	0.440476	0.5	0
87217618	T	C	7.242	4.433e-13	0.353358	1.00117e-10	0.564286	0.506329	14
87217690	C	G	-7.54	4.696e-14	-0.341873	3.5543e-10	0.440476	0.5	0
87217696	A	G	7.523	5.343e-14	0.341873	3.5543e-10	0.559524	0.5	14
87217868	T	C	-7.622	2.489e-14	-0.341873	3.5543e-10	0.440476	0.5	0
87218234	T	C	-7.575	3.602e-14	-0.341873	3.5543e-10	0.440476	0.5	0
87218874	A	G	7.624	2.45e-14	0.341873	3.5543e-10	0.559524	0.5	14
87218893	A	C	-7.635	2.264e-14	-0.341873	3.5543e-10	0.440476	0.5	0
87218950	T	C	-7.641	2.152e-14	-0.341873	3.5543e-10	0.440476	0.5	0
87218957	A	AT	7.66	1.864e-14	0.341873	3.5543e-10	0.559524	0.5	14
87219041	A	T	-7.552	4.302e-14	-0.341873	3.5543e-10	0.440476	0.5	0
87219180	C	G	-7.593	3.124e-14	-0.341873	3.5543e-10	0.440476	0.5	0
87219233	T	C	7.72	1.163e-14	0.341873	3.5543e-10	0.559524	0.5	14
87219317	T	G	7.667	1.757e-14	0.341873	3.5543e-10	0.559524	0.5	14
87219547	T	C	7.616	2.626e-14	0.341873	3.5543e-10	0.559524	0.5	14
87219558	A	T	7.696	1.407e-14	0.341873	3.5543e-10	0.559524	0.5	14
87220226	A	T	7.705	1.313e-14	0.341873	3.5543e-10	0.559524	0.5	14
87220324	A	G	-7.691	1.458e-14	-0.341873	3.5543e-10	0.440476	0.5	0
87220332	A	G	-7.692	1.446e-14	-0.341873	3.5543e-10	0.440476	0.5	0
87220411	T	C	-7.682	1.568e-14	-0.341873	3.5543e-10	0.440476	0.5	0
87220481	A	AT	7.595	3.068e-14	0.341873	3.5543e-10	0.559524	0.5	14
87220542	T	C	7.719	1.176e-14	0.341873	3.5543e-10	0.559524	0.5	14
87220623	T	C	-7.712	1.241e-14	-0.341873	3.5543e-10	0.440476	0.5	0
87221322	T	C	-7.685	1.526e-14	-0.341873	3.5543e-10	0.440476	0.5	0
87221447	A	G	-7.701	1.353e-14	-0.341873	3.5543e-10	0.440476	0.5	0
87221497	A	C	7.621	2.519e-14	0.341873	3.5543e-10	0.559524	0.5	14
87221498	A	G	-7.621	2.517e-14	-0.341873	3.5543e-10	0.440476	0.5	0
87221592	C	G	-7.676	1.637e-14	-0.341873	3.5543e-10	0.440476	0.5	0
87221646	A	G	7.686	1.517e-14	0.341873	3.5543e-10	0.559524	0.5	14
87221666	T	G	-7.687	1.505e-14	-0.341873	3.5543e-10	0.440476	0.5	0
87222119	T	C	-7.63	2.339e-14	-0.341873	3.5543e-10	0.440476	0.5	0
87222203	T	C	-7.778	7.379e-15	-0.341873	3.5543e-10	0.440476	0.5	0
87222204	A	G	7.294	3.012e-13	0.353358	1.00117e-10	0.564286	0.506329	14
87222298	T	G	7.755	8.832e-15	0.341873	3.5543e-10	0.559524	0.5	14
87222320	A	G	-7.75	9.196e-15	-0.341873	3.5543e-10	0.440476	0.5	0
87222419	T	C	7.656	1.923e-14	0.341873	3.5543e-10	0.559524	0.5	14
87222470	T	C	-7.756	8.795e-15	-0.341873	3.5543e-10	0.440476	0.5	0
87222478	G	GC	7.74	9.963e-15	0.341873	3.5543e-10	0.559524	0.5	14
87222559	A	G	-7.192	6.377e-13	-0.353358	1.00117e-10	0.435714	0.493671	0
87222947	A	C	7.654	1.954e-14	0.341873	3.5543e-10	0.559524	0.5	14
87223165	A	G	7.13	1.004e-12	0.353358	1.00117e-10	0.564286	0.506329	14
87223218	T	C	7.078	1.458e-12	0.353358	1.00117e-10	0.564286	0.506329	14
87223251	T	C	-7.349	1.992e-13	-0.341873	3.5543e-10	0.440476	0.5	0
87223315	A	G	-7.58	3.453e-14	-0.341873	3.5543e-10	0.440476	0.5	0
87223555	T	C	7.181	6.908e-13	0.353358	1.00117e-10	0.564286	0.506329	14
87224387	T	G	-7.678	1.621e-14	-0.341873	3.5543e-10	0.440476	0.5	0
87224884	A	C	7.684	1.546e-14	0.341873	3.5543e-10	0.559524	0.5	14
87224934	T	C	-7.16	8.069e-13	-0.353358	1.00117e-10	0.435714	0.493671	0
87225191	T	G	-7.638	2.202e-14	-0.341873	3.5543e-10	0.440476	0.5	0
87225827	A	G	-7.17	7.498e-13	-0.353358	1.00117e-10	0.435714	0.493671	0
87229330	A	G	7.212	5.498e-13	0.353358	1.00117e-10	0.564286	0.506329	14
87233169	T	G	7.123	1.055e-12	0.353358	1.00117e-10	0.564286	0.506329	14
87243991	T	C	7.39	1.466e-13	0.340962	5.18386e-10	0.542857	0.5	14
87247223	A	AGTG	7.382	1.561e-13	0.340962	5.18386e-10	0.542857	0.5	14
87248193	T	C	-7.338	2.173e-13	-0.340962	5.18386e-10	0.457143	0.5	0
87249150	A	G	7.296	2.964e-13	0.340962	5.18386e-10	0.542857	0.5	14
87250018	T	C	-7.357	1.883e-13	-0.340962	5.18386e-10	0.457143	0.5	0
87250726	T	C	-7.074	1.502e-12	-0.352145	1.042e-10	0.452381	0.493671	0
87250768	T	C	-7.338	2.17e-13	-0.340962	5.18386e-10	0.457143	0.5	0
87252405	T	C	7.331	2.284e-13	0.340962	5.18386e-10	0.542857	0.5	14
87256981	A	G	7.352	1.951e-13	0.340962	5.18386e-10	0.542857	0.5	14
87257241	T	C	6.791	1.115e-11	0.324223	2.97545e-09	0.519048	0.5	13
87257695	A	AT	-6.765	1.33e-11	-0.324223	2.97545e-09	0.480952	0.5	1
87257944	C	G	5.939	2.866e-09	0.283238	2.24286e-07	0.609524	0.664557	14
87270033	T	G	-7.162	7.944e-13	-0.340962	5.18386e-10	0.457143	0.5	0
87272228	T	G	7.29	3.095e-13	0.340962	5.18386e-10	0.542857	0.5	14
87276896	T	G	6.889	5.637e-12	0.352145	1.042e-10	0.547619	0.506329	14
87279159	T	C	6.085	1.165e-09	0.290407	9.74203e-08	0.55	0.575949	12
87280832	A	G	5.416	6.106e-08	0.28186	2.5773e-07	0.57619	0.588608	12
87281246	A	ATCAGTTCAGT	6.067	1.303e-09	0.290407	9.74203e-08	0.55	0.575949	12
87287049	T	G	7.021	2.197e-12	0.352145	1.042e-10	0.547619	0.506329	14
87289506	A	G	-6.942	3.853e-12	-0.352145	1.042e-10	0.452381	0.493671	0
87292044	T	C	-5.601	2.129e-08	-0.281834	2.58051e-07	0.42381	0.417722	5
87294986	A	G	6.115	9.639e-10	0.290366	9.76241e-08	0.55	0.56962	9
87295188	C	G	6.981	2.938e-12	0.352145	1.042e-10	0.547619	0.506329	14
87296460	A	T	-6.184	6.238e-10	-0.290366	9.76241e-08	0.45	0.43038	5
87297651	T	C	7.012	2.348e-12	0.352145	1.042e-10	0.547619	0.506329	14
87297835	T	C	7	2.553e-12	0.352145	1.042e-10	0.547619	0.506329	14
87297961	T	G	-7.085	1.391e-12	-0.352145	1.042e-10	0.452381	0.493671	0
87298080	A	G	6.429	1.288e-10	0.348307	2.17613e-10	0.545238	0.5	14
87298167	T	C	-7.073	1.514e-12	-0.352145	1.042e-10	0.452381	0.493671	0
87298184	C	G	7.052	1.763e-12	0.352145	1.042e-10	0.547619	0.506329	14
87298348	A	G	6.961	3.38e-12	0.352145	1.042e-10	0.547619	0.506329	14
87298580	A	T	-6.965	3.285e-12	-0.352145	1.042e-10	0.452381	0.493671	0
87298747	A	G	7.033	2.014e-12	0.352145	1.042e-10	0.547619	0.506329	14
87298772	T	C	-7.026	2.129e-12	-0.352145	1.042e-10	0.452381	0.493671	0
87298801	A	G	-7.039	1.943e-12	-0.352145	1.042e-10	0.452381	0.493671	0
87298889	T	G	-6.964	3.305e-12	-0.352145	1.042e-10	0.452381	0.493671	0
87298943	T	TC	7.011	2.363e-12	0.352145	1.042e-10	0.547619	0.506329	14
87299124	A	G	-6.993	2.698e-12	-0.352145	1.042e-10	0.452381	0.493671	0
87299133	T	C	-7.008	2.41e-12	-0.352145	1.042e-10	0.452381	0.493671	0
87299266	G	GGTT	-7.131	9.959e-13	-0.352145	1.042e-10	0.452381	0.493671	0
87299705	T	C	-7.031	2.049e-12	-0.352145	1.042e-10	0.452381	0.493671	0
87299852	A	T	-7.062	1.636e-12	-0.352145	1.042e-10	0.452381	0.493671	0
87299978	A	G	-6.916	4.637e-12	-0.352145	1.042e-10	0.452381	0.493671	0
87300072	T	C	-7.005	2.473e-12	-0.352145	1.042e-10	0.452381	0.493671	0
87300747	T	G	6.986	2.829e-12	0.352145	1.042e-10	0.547619	0.506329	14
87301945	T	C	6.917	4.61e-12	0.352145	1.042e-10	0.547619	0.506329	14
87302450	T	C	6.968	3.209e-12	0.352145	1.042e-10	0.547619	0.506329	14
87303238	T	C	-6.833	8.314e-12	-0.352145	1.042e-10	0.452381	0.493671	0
87303383	T	TAAC	6.854	7.165e-12	0.352145	1.042e-10	0.547619	0.506329	14
87303456	A	G	6.989	2.767e-12	0.352145	1.042e-10	0.547619	0.506329	14
87303645	T	C	-6.941	3.898e-12	-0.352145	1.042e-10	0.452381	0.493671	0
87303894	A	G	-6.852	7.307e-12	-0.352145	1.042e-10	0.452381	0.493671	0
87304073	T	C	-6.932	4.162e-12	-0.352145	1.042e-10	0.452381	0.493671	0
87304333	CAG	C	-6.852	7.261e-12	-0.352145	1.042e-10	0.452381	0.493671	0
87304337	T	TG	-6.847	7.518e-12	-0.352145	1.042e-10	0.452381	0.493671	0
87304372	T	TGG	6.808	9.916e-12	0.352145	1.042e-10	0.547619	0.506329	14
87304388	A	AG	6.817	9.327e-12	0.352145	1.042e-10	0.547619	0.506329	14
87304391	A	AG	6.795	1.08e-11	0.352145	1.042e-10	0.547619	0.506329	14
87304394	C	G	6.794	1.088e-11	0.352145	1.042e-10	0.547619	0.506329	14
87304395	T	TG	6.794	1.091e-11	0.352145	1.042e-10	0.547619	0.506329	14
87304449	T	G	6.796	1.078e-11	0.352145	1.042e-10	0.547619	0.506329	14
87304460	T	C	6.817	9.303e-12	0.352145	1.042e-10	0.547619	0.506329	14
87304472	A	G	6.825	8.778e-12	0.352145	1.042e-10	0.547619	0.506329	14
87304496	T	C	-6.957	3.473e-12	-0.352145	1.042e-10	0.452381	0.493671	0
87304526	T	C	-6.844	7.712e-12	-0.352145	1.042e-10	0.452381	0.493671	0
87304581	A	T	6.78	1.199e-11	0.352145	1.042e-10	0.547619	0.506329	14
87304605	A	AT	6.794	1.092e-11	0.352145	1.042e-10	0.547619	0.506329	14
87304621	T	G	6.851	7.336e-12	0.352145	1.042e-10	0.547619	0.506329	14
87304718	A	G	-6.876	6.152e-12	-0.352145	1.042e-10	0.452381	0.493671	0
87305233	T	C	6.843	7.766e-12	0.352145	1.042e-10	0.547619	0.506329	14
87305253	T	C	6.812	9.621e-12	0.352145	1.042e-10	0.547619	0.506329	14
87305264	T	C	6.821	9.038e-12	0.352145	1.042e-10	0.547619	0.506329	14
87305409	T	G	6.886	5.741e-12	0.352145	1.042e-10	0.547619	0.506329	14
87305431	A	T	6.838	8.027e-12	0.352145	1.042e-10	0.547619	0.506329	14
87305479	T	C	-6.897	5.298e-12	-0.352145	1.042e-10	0.452381	0.493671	0
87305485	A	G	6.892	5.485e-12	0.352145	1.042e-10	0.547619	0.506329	14
87305542	T	G	-6.971	3.144e-12	-0.352145	1.042e-10	0.452381	0.493671	0
87305670	T	C	6.847	7.525e-12	0.352145	1.042e-10	0.547619	0.506329	14
87305698	C	G	6.95	3.642e-12	0.352145	1.042e-10	0.547619	0.506329	14
87305798	C	G	-6.931	4.172e-12	-0.352145	1.042e-10	0.452381	0.493671	0
87305810	T	C	6.999	2.575e-12	0.352145	1.042e-10	0.547619	0.506329	14
87305942	T	C	6.838	8.004e-12	0.352145	1.042e-10	0.547619	0.506329	14
87305953	T	G	-6.851	7.32e-12	-0.352145	1.042e-10	0.452381	0.493671	0
87306016	T	G	6.949	3.672e-12	0.352145	1.042e-10	0.547619	0.506329	14
87306124	A	G	-6.912	4.791e-12	-0.352145	1.042e-10	0.452381	0.493671	0
87306138	A	G	6.876	6.158e-12	0.352145	1.042e-10	0.547619	0.506329	14
87309509	T	C	6.812	9.621e-12	0.352145	1.042e-10	0.547619	0.506329	14
87309553	T	C	6.144	8.022e-10	0.348307	2.17613e-10	0.545238	0.5	14
87310070	CTTCAG	C	6.14	8.231e-10	0.348307	2.17613e-10	0.545238	0.5	14
87310673	T	C	-6.838	8.03e-12	-0.352145	1.042e-10	0.452381	0.493671	0
87312685	A	G	6.671	2.547e-11	0.352145	1.042e-10	0.547619	0.506329	14
87314427	T	C	5.857	4.726e-09	0.348307	2.17613e-10	0.545238	0.5	14
87315367	A	G	5.938	2.89e-09	0.348307	2.17613e-10	0.545238	0.5	14
87316810	T	G	-6.757	1.414e-11	-0.352145	1.042e-10	0.452381	0.493671	0
87319298	A	G	6.7	2.086e-11	0.352145	1.042e-10	0.547619	0.506329	14
87319354	A	C	5.969	2.392e-09	0.348307	2.17613e-10	0.545238	0.5	14
87321741	A	G	6.654	2.846e-11	0.352145	1.042e-10	0.547619	0.506329	14
87324678	A	G	6.611	3.827e-11	0.352145	1.042e-10	0.547619	0.506329	14
87334464	T	C	-5.644	1.666e-08	-0.300226	2.60934e-08	0.454762	0.43038	6
87334933	T	C	5.655	1.561e-08	0.300226	2.60934e-08	0.545238	0.56962	8
87336114	A	C	-6.839	7.981e-12	-0.352145	1.042e-10	0.452381	0.493671	0
87343263	T	G	-6.77	1.289e-11	-0.348361	1.49481e-10	0.452381	0.493671	1
87344730	A	AAAAC	6.791	1.113e-11	0.348361	1.49481e-10	0.547619	0.506329	13
87345005	A	AG	5.76	8.436e-09	0.29611	3.63463e-08	0.545238	0.56962	8
87346316	C	G	6.781	1.196e-11	0.348361	1.49481e-10	0.547619	0.506329	13
87346374	T	C	5.688	1.287e-08	0.29611	3.63463e-08	0.545238	0.56962	8
87346992	A	C	-6.764	1.339e-11	-0.348361	1.49481e-10	0.452381	0.493671	1
87347054	T	G	5.771	7.864e-09	0.29611	3.63463e-08	0.545238	0.56962	8
87351304	T	C	4.916	8.849e-07	0.28271	9.9886e-07	0.678571	0.727848	6
87351495	A	G	5.774	7.726e-09	0.29611	3.63463e-08	0.545238	0.56962	8
87355250	C	G	-6.769	1.301e-11	-0.348361	1.49481e-10	0.452381	0.493671	1
87356029	A	G	6.52	7.024e-11	0.329911	1.2214e-09	0.52381	0.5	13
87356035	A	G	-6.522	6.958e-11	-0.329911	1.2214e-09	0.47619	0.5	1
87356068	A	G	-6.505	7.77e-11	-0.329911	1.2214e-09	0.47619	0.5	1
87356145	T	C	5.28	1.293e-07	0.268228	9.2057e-07	0.585714	0.664557	8
87356146	A	G	-5.29	1.225e-07	-0.268228	9.2057e-07	0.414286	0.335443	6
87356598	C	G	7.327	2.359e-13	0.341649	3.15579e-10	0.545238	0.5	10
87356720	A	G	-7.253	4.063e-13	-0.341649	3.15579e-10	0.454762	0.5	4
87357495	C	G	-5.632	1.785e-08	-0.296132	2.53715e-07	0.428571	0.481013	5
87357509	T	C	5.644	1.657e-08	0.296657	2.26757e-07	0.569048	0.512658	12
87358291	CTA	C	6.667	2.607e-11	0.348361	1.49481e-10	0.547619	0.506329	13
87361303	C	G	-6.735	1.641e-11	-0.348361	1.49481e-10	0.452381	0.493671	1
87366308	A	G	-6.612	3.799e-11	-0.338994	2.57949e-10	0.457143	0.518987	1
87368855	A	G	-6.913	4.735e-12	-0.348361	1.49481e-10	0.452381	0.493671	1
87370436	T	C	6.877	6.101e-12	0.348361	1.49481e-10	0.547619	0.506329	13
87373762	A	C	-6.924	4.38e-12	-0.348361	1.49481e-10	0.452381	0.493671	1
87378456	A	G	6.993	2.698e-12	0.348361	1.49481e-10	0.547619	0.506329	13
87381122	T	C	7.034	2.007e-12	0.348361	1.49481e-10	0.547619	0.506329	13
87382596	T	C	6.85	7.397e-12	0.348361	1.49481e-10	0.547619	0.506329	13
87384396	A	T	6.759	1.388e-11	0.348361	1.49481e-10	0.547619	0.506329	13
87389788	C	G	6.924	4.397e-12	0.348361	1.49481e-10	0.547619	0.506329	13
87389951	A	C	-5.39	7.03e-08	-0.299458	4.96657e-08	0.604762	0.677215	5
87401862	A	T	7.001	2.546e-12	0.343799	2.20999e-10	0.545238	0.506329	13
87402111	T	C	-6.847	7.559e-12	-0.343799	2.20999e-10	0.454762	0.493671	1
87405141	A	G	6.525	6.779e-11	0.340195	2.83321e-10	0.545238	0.493671	13
87405198	A	G	6.215	5.119e-10	0.340195	2.83321e-10	0.545238	0.493671	13
87412532	CTGCT	C	-6.462	1.031e-10	-0.340195	2.83321e-10	0.454762	0.506329	1
87412590	A	G	6.525	6.813e-11	0.341655	2.72171e-10	0.545238	0.493671	13
87412604	A	G	-6.542	6.088e-11	-0.341655	2.72171e-10	0.454762	0.506329	1
87414784	A	G	-6.839	7.947e-12	-0.342283	2.67577e-10	0.457143	0.5	4

## Sheet: chr6_eeQTL_GC_86968870-86968921
position (bp)	effectAllele	otherAllele	Z_CI	p_CI	effect_ee	p_ee	freqHigh	freqVeryLow	nTraitsNZ
86751118	T	C	-4.92	8.663e-07	-0.206848	4.6227e-11	0.428571	0.443038	2			Z_CI	Z-score for calving interval
86751208	A	T	-4.924	8.469e-07	-0.206848	4.6227e-11	0.428571	0.443038	2			p_CI	p-value for calving interval
86751807	T	C	4.901	9.542e-07	0.206848	4.6227e-11	0.571429	0.556962	12			effect_exon	effect on expression for exon of the GC gene between 86968870 and 86968921 bp
86754450	T	C	-4.947	7.531e-07	-0.206848	4.6227e-11	0.428571	0.443038	2			p_exon	p-value for expression for exon of the GC gene between 86968870 and 86968921 bp
86754896	A	G	4.902	9.47e-07	0.207096	6.14024e-11	0.588095	0.563291	12			freqHigh	frequency of effectAllele in high fertile cows
86754957	T	C	-4.931	8.169e-07	-0.206848	4.6227e-11	0.428571	0.443038	2			freqVeryLow	frequency of effectAllele in very low fertile cows
86755624	T	TGCTG	5.203	1.965e-07	0.206848	4.6227e-11	0.571429	0.556962	12			nTraitsNZ	number of fertility traits (out of 14) measured during lactation 1 for which the direction of effect is consistent with that on calving intervals
86755691	A	AG	-4.938	7.9e-07	-0.207096	6.14024e-11	0.411905	0.436709	2
86756070	C	G	4.902	9.501e-07	0.207096	6.14024e-11	0.588095	0.563291	12
86756320	C	G	-4.914	8.904e-07	-0.206848	4.6227e-11	0.428571	0.443038	2
86756526	A	G	-4.922	8.567e-07	-0.206848	4.6227e-11	0.428571	0.443038	2
86756632	A	G	-4.896	9.797e-07	-0.206848	4.6227e-11	0.428571	0.443038	2
86756636	A	C	4.896	9.791e-07	0.206848	4.6227e-11	0.571429	0.556962	12
86757723	A	C	-4.954	7.277e-07	-0.207096	6.14024e-11	0.411905	0.436709	2
86758068	A	G	4.926	8.404e-07	0.206848	4.6227e-11	0.571429	0.556962	12
86845490	T	G	5.074	3.893e-07	0.166616	1.17717e-07	0.564286	0.56962	14
86845578	A	T	-5.036	4.752e-07	-0.166616	1.17717e-07	0.435714	0.43038	0
86845650	T	C	5.082	3.733e-07	0.166616	1.17717e-07	0.564286	0.56962	14
86845855	T	C	-5.044	4.567e-07	-0.166616	1.17717e-07	0.435714	0.43038	0
86845920	A	T	5.102	3.363e-07	0.166616	1.17717e-07	0.564286	0.56962	14
86845992	A	T	-5.063	4.137e-07	-0.166616	1.17717e-07	0.435714	0.43038	0
86846193	T	C	5.406	6.463e-08	0.222043	9.62545e-11	0.664286	0.689873	14
86846324	T	C	-5.012	5.387e-07	-0.166616	1.17717e-07	0.435714	0.43038	0
86846525	T	G	-5.056	4.289e-07	-0.166616	1.17717e-07	0.435714	0.43038	0
86846600	A	G	-5.027	4.979e-07	-0.166616	1.17717e-07	0.435714	0.43038	0
86846687	A	T	4.912	9.015e-07	0.166616	1.17717e-07	0.564286	0.56962	14
86846834	A	C	4.916	8.83e-07	0.168226	8.7984e-08	0.569048	0.575949	14
86846842	A	G	4.916	8.833e-07	0.168226	8.7984e-08	0.569048	0.575949	14
86847113	C	G	5.12	3.058e-07	0.166616	1.17717e-07	0.564286	0.56962	14
86847195	A	G	5.077	3.842e-07	0.166616	1.17717e-07	0.564286	0.56962	14
86847656	A	G	5.078	3.816e-07	0.166616	1.17717e-07	0.564286	0.56962	14
86848087	T	C	5.157	2.503e-07	0.166616	1.17717e-07	0.564286	0.56962	14
86848340	T	C	-5.032	4.852e-07	-0.166616	1.17717e-07	0.435714	0.43038	0
86848549	A	G	5.062	4.147e-07	0.166616	1.17717e-07	0.564286	0.56962	14
86848645	C	G	5.028	4.956e-07	0.166616	1.17717e-07	0.564286	0.56962	14
86849845	T	C	4.991	6.008e-07	0.166616	1.17717e-07	0.564286	0.56962	14
86849957	C	G	-5.026	5.02e-07	-0.166616	1.17717e-07	0.435714	0.43038	0
86850076	C	G	5.05	4.409e-07	0.166616	1.17717e-07	0.564286	0.56962	14
86850176	T	C	-5.324	1.013e-07	-0.222043	9.62545e-11	0.335714	0.310127	0
86851173	T	C	-5.02	5.172e-07	-0.166616	1.17717e-07	0.435714	0.43038	0
86851415	A	G	-5.079	3.792e-07	-0.166616	1.17717e-07	0.435714	0.43038	0
86852682	A	G	5.427	5.717e-08	0.22093	1.17205e-10	0.664286	0.689873	14
86852939	A	G	-5.057	4.269e-07	-0.165233	1.42063e-07	0.435714	0.43038	0
86853504	T	C	-5.037	4.719e-07	-0.166616	1.17717e-07	0.435714	0.43038	0
86853890	A	G	-5.08	3.772e-07	-0.166616	1.17717e-07	0.435714	0.43038	0
86853960	A	G	-5.009	5.459e-07	-0.166616	1.17717e-07	0.435714	0.43038	0
86854051	T	G	-5.353	8.65e-08	-0.222043	9.62545e-11	0.335714	0.310127	0
86854072	T	C	-5.061	4.162e-07	-0.166616	1.17717e-07	0.435714	0.43038	0
86854875	A	G	-5.012	5.373e-07	-0.166616	1.17717e-07	0.435714	0.43038	0
86855500	A	T	5.112	3.193e-07	0.165233	1.42063e-07	0.564286	0.56962	14
86855599	T	C	5.019	5.201e-07	0.166616	1.17717e-07	0.564286	0.56962	14
86855900	C	G	-5.468	4.557e-08	-0.22093	1.17205e-10	0.335714	0.310127	0
86857758	A	AG	5.128	2.926e-07	0.165233	1.42063e-07	0.564286	0.56962	14
86858590	A	G	5.136	2.806e-07	0.165233	1.42063e-07	0.564286	0.56962	14
86859292	A	G	-5.063	4.13e-07	-0.166616	1.17717e-07	0.435714	0.43038	0
86859368	A	C	-5.034	4.794e-07	-0.166616	1.17717e-07	0.435714	0.43038	0
86859420	T	G	-5.037	4.732e-07	-0.166616	1.17717e-07	0.435714	0.43038	0
86859500	T	G	-5.092	3.535e-07	-0.166616	1.17717e-07	0.435714	0.43038	0
86859516	A	G	-5.136	2.811e-07	-0.166616	1.17717e-07	0.435714	0.43038	0
86859974	T	C	5.178	2.243e-07	0.166616	1.17717e-07	0.564286	0.56962	14
86860291	T	C	-5.155	2.534e-07	-0.165233	1.42063e-07	0.435714	0.43038	0
86860423	A	C	4.992	5.989e-07	0.166616	1.17717e-07	0.564286	0.56962	14
86860433	CA	C	4.987	6.117e-07	0.166616	1.17717e-07	0.564286	0.56962	14
86860448	T	C	-5.008	5.502e-07	-0.166616	1.17717e-07	0.435714	0.43038	0
86860588	T	C	-5.029	4.939e-07	-0.165233	1.42063e-07	0.435714	0.43038	0
86860769	A	C	-5.176	2.269e-07	-0.165233	1.42063e-07	0.435714	0.43038	0
86860888	T	C	-5.084	3.704e-07	-0.165233	1.42063e-07	0.435714	0.43038	0
86861093	A	AACTCCCTAGGG	5.098	3.425e-07	0.165233	1.42063e-07	0.564286	0.56962	14
86861205	A	T	5.147	2.649e-07	0.165233	1.42063e-07	0.564286	0.56962	14
86861305	T	C	-5.184	2.17e-07	-0.165233	1.42063e-07	0.435714	0.43038	0
86861464	T	C	-5.073	3.91e-07	-0.165233	1.42063e-07	0.435714	0.43038	0
86861585	A	T	5.042	4.604e-07	0.165233	1.42063e-07	0.564286	0.56962	14
86861587	T	C	5.042	4.606e-07	0.165233	1.42063e-07	0.564286	0.56962	14
86861594	A	G	-5.034	4.799e-07	-0.165233	1.42063e-07	0.435714	0.43038	0
86861647	A	G	5.162	2.441e-07	0.165233	1.42063e-07	0.564286	0.56962	14
86861679	T	C	-5.112	3.186e-07	-0.165233	1.42063e-07	0.435714	0.43038	0
86861714	A	G	-5.174	2.287e-07	-0.165233	1.42063e-07	0.435714	0.43038	0
86862020	C	G	-5.123	3.008e-07	-0.165233	1.42063e-07	0.435714	0.43038	0
86862134	A	G	5.148	2.627e-07	0.165233	1.42063e-07	0.564286	0.56962	14
86862450	A	G	5.138	2.771e-07	0.165233	1.42063e-07	0.564286	0.56962	14
86862812	G	GAAT	5.175	2.278e-07	0.165233	1.42063e-07	0.564286	0.56962	14
86862851	C	G	5.145	2.672e-07	0.165233	1.42063e-07	0.564286	0.56962	14
86862949	A	G	5.073	3.911e-07	0.165233	1.42063e-07	0.564286	0.56962	14
86862997	T	TTGG	5.093	3.519e-07	0.165233	1.42063e-07	0.564286	0.56962	14
86863001	A	G	5.093	3.52e-07	0.165233	1.42063e-07	0.564286	0.56962	14
86863159	T	C	5.082	3.737e-07	0.165233	1.42063e-07	0.564286	0.56962	14
86863165	C	G	-5.076	3.846e-07	-0.165233	1.42063e-07	0.435714	0.43038	0
86863245	A	G	-5.091	3.567e-07	-0.166616	1.17717e-07	0.435714	0.43038	0
86863299	T	C	5.081	3.763e-07	0.165233	1.42063e-07	0.564286	0.56962	14
86863341	T	C	5.035	4.786e-07	0.165233	1.42063e-07	0.564286	0.56962	14
86863513	T	C	-5.079	3.795e-07	-0.165233	1.42063e-07	0.435714	0.43038	0
86863553	T	C	5.142	2.716e-07	0.165233	1.42063e-07	0.564286	0.56962	14
86863604	A	G	-5.056	4.287e-07	-0.166616	1.17717e-07	0.435714	0.43038	0
86864301	T	G	-5.01	5.449e-07	-0.166616	1.17717e-07	0.435714	0.43038	0
86864356	A	G	5.142	2.713e-07	0.165233	1.42063e-07	0.564286	0.56962	14
86864932	G	GAAGGCAGGAGGAGAAAGGTACGAC	5.011	5.423e-07	0.165233	1.42063e-07	0.564286	0.56962	14
86865241	T	C	-5.111	3.197e-07	-0.165233	1.42063e-07	0.435714	0.43038	0
86865896	A	G	-5.024	5.048e-07	-0.165233	1.42063e-07	0.435714	0.43038	0
86866338	T	C	5.095	3.493e-07	0.165233	1.42063e-07	0.564286	0.56962	14
86866649	T	C	-5.128	2.93e-07	-0.165233	1.42063e-07	0.435714	0.43038	0
86867431	A	G	-5.112	3.184e-07	-0.165233	1.42063e-07	0.435714	0.43038	0
86867872	A	G	-5.14	2.741e-07	-0.165233	1.42063e-07	0.435714	0.43038	0
86867993	T	G	5.17	2.342e-07	0.165233	1.42063e-07	0.564286	0.56962	14
86868079	A	G	-5.093	3.525e-07	-0.165233	1.42063e-07	0.435714	0.43038	0
86868140	T	C	-5.08	3.783e-07	-0.165233	1.42063e-07	0.435714	0.43038	0
86868198	C	G	-5.064	4.102e-07	-0.165233	1.42063e-07	0.435714	0.43038	0
86868312	A	G	-5.094	3.512e-07	-0.165233	1.42063e-07	0.435714	0.43038	0
86868458	A	C	-5.199	2e-07	-0.165233	1.42063e-07	0.435714	0.43038	0
86868514	A	G	5.168	2.366e-07	0.165233	1.42063e-07	0.564286	0.56962	14
86869628	T	C	5.094	3.512e-07	0.165233	1.42063e-07	0.564286	0.56962	14
86869771	A	G	5.111	3.197e-07	0.165233	1.42063e-07	0.564286	0.56962	14
86869880	A	G	-5.082	3.743e-07	-0.165233	1.42063e-07	0.435714	0.43038	0
86870144	T	C	5.096	3.464e-07	0.165233	1.42063e-07	0.564286	0.56962	14
86870274	A	G	-4.994	5.927e-07	-0.165233	1.42063e-07	0.435714	0.43038	0
86870605	A	C	-5.139	2.766e-07	-0.165233	1.42063e-07	0.435714	0.43038	0
86870613	T	C	5.139	2.768e-07	0.165233	1.42063e-07	0.564286	0.56962	14
86870666	T	C	-5.404	6.524e-08	-0.22093	1.17205e-10	0.335714	0.310127	0
86870712	T	G	-5.041	4.643e-07	-0.165233	1.42063e-07	0.435714	0.43038	0
86870719	T	C	-5.06	4.191e-07	-0.165233	1.42063e-07	0.435714	0.43038	0
86870863	A	C	-5.068	4.013e-07	-0.165233	1.42063e-07	0.435714	0.43038	0
86870933	A	G	-5.133	2.854e-07	-0.165233	1.42063e-07	0.435714	0.43038	0
86871101	A	T	5.198	2.016e-07	0.165233	1.42063e-07	0.564286	0.56962	14
86872146	A	G	-5.123	3.012e-07	-0.165233	1.42063e-07	0.435714	0.43038	0
86872553	T	C	5.151	2.598e-07	0.165233	1.42063e-07	0.564286	0.56962	14
86872568	A	G	-5.133	2.854e-07	-0.165233	1.42063e-07	0.435714	0.43038	0
86872670	T	C	5.142	2.719e-07	0.165233	1.42063e-07	0.564286	0.56962	14
86872764	A	C	5.16	2.476e-07	0.165233	1.42063e-07	0.564286	0.56962	14
86872778	T	C	5.15	2.604e-07	0.165233	1.42063e-07	0.564286	0.56962	14
86872862	T	C	-5.089	3.6e-07	-0.165233	1.42063e-07	0.435714	0.43038	0
86872920	T	C	-5.043	4.584e-07	-0.165233	1.42063e-07	0.435714	0.43038	0
86872931	A	G	5.326	1.005e-07	0.221792	8.91221e-11	0.666667	0.689873	14
86872942	T	C	5.03	4.907e-07	0.165233	1.42063e-07	0.564286	0.56962	14
86872946	T	C	-5.021	5.135e-07	-0.165233	1.42063e-07	0.435714	0.43038	0
86873048	T	C	-5.14	2.742e-07	-0.165233	1.42063e-07	0.435714	0.43038	0
86873316	A	T	-5.164	2.418e-07	-0.165233	1.42063e-07	0.435714	0.43038	0
86873506	C	G	-5.118	3.081e-07	-0.165233	1.42063e-07	0.435714	0.43038	0
86873549	CTCAAAGA	C	5.161	2.46e-07	0.165233	1.42063e-07	0.564286	0.56962	14
86873572	T	C	-5.146	2.664e-07	-0.165233	1.42063e-07	0.435714	0.43038	0
86873778	A	G	5.094	3.505e-07	0.165233	1.42063e-07	0.564286	0.56962	14
86873785	T	C	5.095	3.481e-07	0.165233	1.42063e-07	0.564286	0.56962	14
86873798	A	G	5.102	3.355e-07	0.165233	1.42063e-07	0.564286	0.56962	14
86873910	A	G	-5.154	2.552e-07	-0.165233	1.42063e-07	0.435714	0.43038	0
86873918	A	G	-5.168	2.367e-07	-0.165233	1.42063e-07	0.435714	0.43038	0
86873929	T	C	-5.174	2.293e-07	-0.165233	1.42063e-07	0.435714	0.43038	0
86873950	T	C	-5.164	2.414e-07	-0.165233	1.42063e-07	0.435714	0.43038	0
86873960	A	G	5.169	2.348e-07	0.165233	1.42063e-07	0.564286	0.56962	14
86873996	T	C	-5.122	3.027e-07	-0.165233	1.42063e-07	0.435714	0.43038	0
86874076	A	T	-5.132	2.862e-07	-0.165233	1.42063e-07	0.435714	0.43038	0
86874081	A	G	5.142	2.713e-07	0.165233	1.42063e-07	0.564286	0.56962	14
86874149	A	G	5.13	2.895e-07	0.165233	1.42063e-07	0.564286	0.56962	14
86874243	A	G	5.148	2.64e-07	0.165233	1.42063e-07	0.564286	0.56962	14
86874669	A	G	5.084	3.689e-07	0.165233	1.42063e-07	0.564286	0.56962	14
86874872	T	C	-5.124	2.985e-07	-0.165233	1.42063e-07	0.435714	0.43038	0
86874875	T	C	-5.134	2.835e-07	-0.165233	1.42063e-07	0.435714	0.43038	0
86874960	A	C	-5.146	2.662e-07	-0.165233	1.42063e-07	0.435714	0.43038	0
86874981	T	C	5.197	2.027e-07	0.16706	9.81256e-08	0.566667	0.56962	14
86875068	T	C	-5.227	1.724e-07	-0.16706	9.81256e-08	0.433333	0.43038	0
86875219	A	G	5.091	3.56e-07	0.165233	1.42063e-07	0.564286	0.56962	14
86875234	T	C	-5.094	3.5e-07	-0.165233	1.42063e-07	0.435714	0.43038	0
86875235	C	G	5.095	3.493e-07	0.165233	1.42063e-07	0.564286	0.56962	14
86875335	A	G	-5.13	2.898e-07	-0.165233	1.42063e-07	0.435714	0.43038	0
86875401	C	G	5.116	3.116e-07	0.165233	1.42063e-07	0.564286	0.56962	14
86875516	A	G	5.127	2.938e-07	0.165233	1.42063e-07	0.564286	0.56962	14
86875525	T	C	-5.16	2.472e-07	-0.165233	1.42063e-07	0.435714	0.43038	0
86875546	T	C	-5.134	2.843e-07	-0.165233	1.42063e-07	0.435714	0.43038	0
86875637	T	G	5.105	3.316e-07	0.165233	1.42063e-07	0.564286	0.56962	14
86875673	C	G	-5.112	3.184e-07	-0.165233	1.42063e-07	0.435714	0.43038	0
86875791	A	C	-5.091	3.565e-07	-0.165233	1.42063e-07	0.435714	0.43038	0
86875914	A	G	5.123	3e-07	0.165233	1.42063e-07	0.564286	0.56962	14
86876013	T	C	5.149	2.62e-07	0.165233	1.42063e-07	0.564286	0.56962	14
86876242	T	C	-5.367	7.986e-08	-0.221792	8.91221e-11	0.333333	0.310127	0
86877334	A	G	5.15	2.604e-07	0.165233	1.42063e-07	0.564286	0.56962	14
86877557	A	G	5.144	2.693e-07	0.165233	1.42063e-07	0.564286	0.56962	14
86877612	T	C	5.146	2.654e-07	0.165233	1.42063e-07	0.564286	0.56962	14
86877938	C	G	-5.145	2.67e-07	-0.165233	1.42063e-07	0.435714	0.43038	0
86877953	A	G	5.134	2.839e-07	0.165233	1.42063e-07	0.564286	0.56962	14
86878120	A	G	5.13	2.893e-07	0.165233	1.42063e-07	0.564286	0.56962	14
86878268	T	C	-5.112	3.189e-07	-0.165233	1.42063e-07	0.435714	0.43038	0
86878297	A	G	5.136	2.812e-07	0.165233	1.42063e-07	0.564286	0.56962	14
86878325	T	C	-5.135	2.815e-07	-0.165233	1.42063e-07	0.435714	0.43038	0
86878416	A	G	4.933	8.116e-07	0.165233	1.42063e-07	0.564286	0.56962	14
86878487	C	G	-5.104	3.317e-07	-0.165233	1.42063e-07	0.435714	0.43038	0
86878593	A	G	5.161	2.461e-07	0.165233	1.42063e-07	0.564286	0.56962	14
86878616	T	TTTTA	-5.138	2.78e-07	-0.165233	1.42063e-07	0.435714	0.43038	0
86878639	A	C	-5.174	2.286e-07	-0.165233	1.42063e-07	0.435714	0.43038	0
86926510	A	C	-5.264	1.41e-07	-0.176987	3.2802e-08	0.416667	0.436709	7
86940863	A	G	7.303	2.823e-13	0.313284	2.8068e-21	0.557143	0.506329	14
86944964	T	C	5.79	7.056e-09	0.251019	4.37615e-15	0.554762	0.639241	8
86954479	T	C	-7.284	3.246e-13	-0.313284	2.8068e-21	0.442857	0.493671	0
86954484	T	C	7.284	3.239e-13	0.313284	2.8068e-21	0.557143	0.506329	14
86954490	T	C	7.284	3.236e-13	0.313284	2.8068e-21	0.557143	0.506329	14
86956804	T	G	-8.105	5.256e-16	-0.329627	1.06666e-23	0.435714	0.493671	0
86965175	T	G	8.047	8.503e-16	0.329627	1.06666e-23	0.564286	0.506329	14
86983496	C	G	-8.097	5.618e-16	-0.329627	1.06666e-23	0.435714	0.493671	0
86986115	T	G	-8.016	1.092e-15	-0.329627	1.06666e-23	0.435714	0.493671	0
86989333	A	C	-8.022	1.038e-15	-0.329627	1.06666e-23	0.435714	0.493671	0
86991630	T	C	7.961	1.703e-15	0.329627	1.06666e-23	0.564286	0.506329	14
86995369	A	G	-8.075	6.75e-16	-0.329627	1.06666e-23	0.435714	0.493671	0
86996010	A	G	7.832	4.815e-15	0.329627	1.06666e-23	0.564286	0.506329	14
86996470	A	C	5.402	6.588e-08	0.264715	1.02737e-15	0.5	0.544304	14
86997148	T	C	6.253	4.026e-10	0.295782	1.35467e-19	0.533333	0.5	14
86997761	T	C	-8.042	8.82e-16	-0.329627	1.06666e-23	0.435714	0.493671	0
86997919	T	G	6.282	3.343e-10	0.295782	1.35467e-19	0.533333	0.5	14
86998120	T	C	6.2	5.643e-10	0.295782	1.35467e-19	0.533333	0.5	14
86998907	T	C	6.251	4.088e-10	0.295782	1.35467e-19	0.533333	0.5	14
86998998	A	C	6.213	5.188e-10	0.295782	1.35467e-19	0.533333	0.5	14
86999451	T	C	6.238	4.425e-10	0.295782	1.35467e-19	0.533333	0.5	14
86999929	T	C	5.121	3.044e-07	0.228486	2.08033e-12	0.57381	0.64557	10
86999949	A	G	5.037	4.733e-07	0.228486	2.08033e-12	0.57381	0.64557	10
87000075	A	G	5.105	3.31e-07	0.228486	2.08033e-12	0.57381	0.64557	10
87000221	T	G	5.136	2.812e-07	0.228486	2.08033e-12	0.57381	0.64557	10
87000420	A	C	-6.37	1.887e-10	-0.295782	1.35467e-19	0.466667	0.5	0
87000627	T	G	-5.125	2.98e-07	-0.228486	2.08033e-12	0.42619	0.35443	4
87000654	C	G	-6.238	4.421e-10	-0.295782	1.35467e-19	0.466667	0.5	0
87000803	C	G	6.208	5.363e-10	0.295782	1.35467e-19	0.533333	0.5	14
87000805	A	T	-6.208	5.362e-10	-0.295782	1.35467e-19	0.466667	0.5	0
87000828	T	C	-6.241	4.346e-10	-0.295782	1.35467e-19	0.466667	0.5	0
87000871	T	C	-5.104	3.33e-07	-0.228486	2.08033e-12	0.42619	0.35443	4
87000911	T	G	5.123	3.005e-07	0.228486	2.08033e-12	0.57381	0.64557	10
87001036	C	G	5.164	2.412e-07	0.228486	2.08033e-12	0.57381	0.64557	10
87001045	A	G	-5.159	2.482e-07	-0.228486	2.08033e-12	0.42619	0.35443	4
87001328	A	G	-5.126	2.963e-07	-0.228486	2.08033e-12	0.42619	0.35443	4
87001394	T	G	-5.079	3.799e-07	-0.228486	2.08033e-12	0.42619	0.35443	4
87004234	A	G	4.904	9.386e-07	0.2967	5.4899e-19	0.528571	0.455696	14
87007340	A	G	4.923	8.531e-07	0.2967	5.4899e-19	0.528571	0.455696	14
87007823	A	C	6.279	3.41e-10	0.295782	1.35467e-19	0.533333	0.5	14
87009744	A	G	-8.113	4.947e-16	-0.329627	1.06666e-23	0.435714	0.493671	0
87010089	A	T	5.047	4.478e-07	0.291166	2.37623e-18	0.52619	0.449367	14
87012966	A	C	6.074	1.247e-09	0.295782	1.35467e-19	0.533333	0.5	14
87012967	T	C	6.076	1.231e-09	0.295782	1.35467e-19	0.533333	0.5	14
87015800	T	C	-4.953	7.302e-07	-0.2967	5.4899e-19	0.471429	0.544304	0
87015842	A	G	-4.912	9.015e-07	-0.2967	5.4899e-19	0.471429	0.544304	0
87015856	A	G	-4.922	8.55e-07	-0.2967	5.4899e-19	0.471429	0.544304	0
87018377	T	C	8.221	2.021e-16	0.329627	1.06666e-23	0.564286	0.506329	14
87020005	A	G	-7.191	6.43e-13	-0.254682	1.40345e-15	0.459524	0.367089	6
87020854	A	G	5.397	6.788e-08	0.298844	3.1914e-19	0.45	0.537975	14
87021098	A	G	7.428	1.106e-13	0.316805	2.484e-22	0.561905	0.506329	14
87023162	A	T	-8.234	1.808e-16	-0.329627	1.06666e-23	0.435714	0.493671	0
87025667	T	C	6.189	6.058e-10	0.326368	9.43795e-23	0.559524	0.462025	14
87030264	T	C	5.16	2.472e-07	0.297019	1.29265e-19	0.528571	0.462025	14
87030889	A	G	6.211	5.261e-10	0.326368	9.43795e-23	0.559524	0.462025	14
87032043	A	G	8.269	1.352e-16	0.329627	1.06666e-23	0.564286	0.506329	14
87033142	T	C	8.328	8.205e-17	0.329627	1.06666e-23	0.564286	0.506329	14
87038423	T	G	6.121	9.327e-10	0.29143	5.20255e-19	0.464286	0.506329	14
87038865	A	G	-8.318	8.936e-17	-0.329627	1.06666e-23	0.435714	0.493671	0
87042033	A	G	-8.373	5.627e-17	-0.329627	1.06666e-23	0.435714	0.493671	0
87046059	T	G	-6.58	4.716e-11	-0.284938	1.83287e-17	0.471429	0.544304	0
87046423	A	G	-6.552	5.675e-11	-0.284196	1.33738e-17	0.471429	0.550633	0
87046633	C	G	-6.569	5.078e-11	-0.284938	1.83287e-17	0.471429	0.544304	0
87046686	CTA	C	-6.568	5.099e-11	-0.284938	1.83287e-17	0.471429	0.544304	0
87046847	T	G	6.578	4.774e-11	0.284938	1.83287e-17	0.528571	0.455696	14
87048730	A	G	6.613	3.777e-11	0.284938	1.83287e-17	0.528571	0.455696	14
87049551	T	G	-6.654	2.843e-11	-0.284938	1.83287e-17	0.471429	0.544304	0
87050318	C	G	6.64	3.143e-11	0.284938	1.83287e-17	0.528571	0.455696	14
87050702	T	C	-6.681	2.37e-11	-0.284938	1.83287e-17	0.471429	0.544304	0
87051433	A	G	6.614	3.732e-11	0.284938	1.83287e-17	0.528571	0.455696	14
87052085	A	T	-5.559	2.718e-08	-0.213485	7.41088e-11	0.42381	0.316456	6
87052086	T	C	-5.559	2.712e-08	-0.213485	7.41088e-11	0.42381	0.316456	6
87052093	A	G	-6.579	4.739e-11	-0.284938	1.83287e-17	0.471429	0.544304	0
87052510	T	G	-5.635	1.753e-08	-0.213485	7.41088e-11	0.42381	0.316456	6
87053495	T	C	6.438	1.21e-10	0.284938	1.83287e-17	0.528571	0.455696	14
87053773	A	G	6.651	2.902e-11	0.284938	1.83287e-17	0.528571	0.455696	14
87054139	T	C	-5.692	1.254e-08	-0.213485	7.41088e-11	0.42381	0.316456	6
87054834	T	C	6.698	2.117e-11	0.284938	1.83287e-17	0.528571	0.455696	14
87054836	T	C	6.692	2.196e-11	0.284938	1.83287e-17	0.528571	0.455696	14
87054946	A	G	8.151	3.601e-16	0.329627	1.06666e-23	0.564286	0.506329	14
87055253	A	C	6.672	2.519e-11	0.284938	1.83287e-17	0.528571	0.455696	14
87055773	T	C	5.734	9.794e-09	0.213485	7.41088e-11	0.57619	0.683544	8
87055826	A	C	6.662	2.698e-11	0.284938	1.83287e-17	0.528571	0.455696	14
87056697	G	GGGAAACAGT	6.77	1.284e-11	0.284938	1.83287e-17	0.528571	0.455696	14
87056732	T	C	-6.78	1.2e-11	-0.284938	1.83287e-17	0.471429	0.544304	0
87056994	A	G	-6.719	1.831e-11	-0.284938	1.83287e-17	0.471429	0.544304	0
87057597	A	G	-5.783	7.339e-09	-0.213485	7.41088e-11	0.42381	0.316456	6
87057726	A	G	-6.665	2.641e-11	-0.284938	1.83287e-17	0.471429	0.544304	0
87058870	A	T	-6.508	7.606e-11	-0.284938	1.83287e-17	0.471429	0.544304	0
87059349	A	G	-5.747	9.082e-09	-0.214082	6.83965e-11	0.421429	0.310127	6
87059411	A	C	-6.782	1.185e-11	-0.284938	1.83287e-17	0.471429	0.544304	0
87059674	A	G	-6.802	1.031e-11	-0.284938	1.83287e-17	0.471429	0.544304	0
87059938	T	G	-6.804	1.019e-11	-0.284938	1.83287e-17	0.471429	0.544304	0
87060143	T	C	6.742	1.562e-11	0.284938	1.83287e-17	0.528571	0.455696	14
87060216	A	G	-6.846	7.57e-12	-0.284938	1.83287e-17	0.471429	0.544304	0
87060249	A	C	6.662	2.707e-11	0.284938	1.83287e-17	0.528571	0.455696	14
87060635	C	G	-6.752	1.454e-11	-0.284938	1.83287e-17	0.471429	0.544304	0
87061552	T	C	6.711	1.935e-11	0.284938	1.83287e-17	0.528571	0.455696	14
87061909	A	T	-6.82	9.09e-12	-0.284938	1.83287e-17	0.471429	0.544304	0
87061957	T	C	6.779	1.21e-11	0.284938	1.83287e-17	0.528571	0.455696	14
87062075	T	C	6.712	1.913e-11	0.284938	1.83287e-17	0.528571	0.455696	14
87062135	T	C	-6.693	2.186e-11	-0.284938	1.83287e-17	0.471429	0.544304	0
87062157	T	C	6.702	2.056e-11	0.284938	1.83287e-17	0.528571	0.455696	14
87062267	C	G	-6.737	1.615e-11	-0.284938	1.83287e-17	0.471429	0.544304	0
87062514	T	C	6.723	1.781e-11	0.284938	1.83287e-17	0.528571	0.455696	14
87062570	A	G	-7.018	2.257e-12	-0.284938	1.83287e-17	0.471429	0.544304	0
87062660	T	C	-6.726	1.746e-11	-0.284938	1.83287e-17	0.471429	0.544304	0
87062741	A	T	6.726	1.739e-11	0.284938	1.83287e-17	0.528571	0.455696	14
87062743	C	G	-6.725	1.754e-11	-0.284938	1.83287e-17	0.471429	0.544304	0
87062749	A	G	6.729	1.711e-11	0.284938	1.83287e-17	0.528571	0.455696	14
87062856	T	C	6.647	2.984e-11	0.284196	1.33738e-17	0.528571	0.449367	14
87062877	A	G	-6.756	1.42e-11	-0.284938	1.83287e-17	0.471429	0.544304	0
87062998	A	C	-6.802	1.03e-11	-0.284938	1.83287e-17	0.471429	0.544304	0
87063113	T	C	-6.788	1.136e-11	-0.284938	1.83287e-17	0.471429	0.544304	0
87063128	A	G	6.784	1.172e-11	0.284938	1.83287e-17	0.528571	0.455696	14
87063418	G	GT	6.733	1.664e-11	0.284938	1.83287e-17	0.528571	0.455696	14
87063502	A	G	-6.725	1.76e-11	-0.284938	1.83287e-17	0.471429	0.544304	0
87063582	G	GT	-6.766	1.325e-11	-0.284938	1.83287e-17	0.471429	0.544304	0
87063628	A	G	-6.74	1.588e-11	-0.284938	1.83287e-17	0.471429	0.544304	0
87063647	T	C	-6.738	1.607e-11	-0.284938	1.83287e-17	0.471429	0.544304	0
87064067	A	C	-5.881	4.082e-09	-0.213485	7.41088e-11	0.42381	0.316456	6
87064304	G	GC	6.732	1.669e-11	0.284938	1.83287e-17	0.528571	0.455696	14
87064564	A	G	-6.622	3.533e-11	-0.284938	1.83287e-17	0.471429	0.544304	0
87064659	A	G	5.877	4.18e-09	0.213485	7.41088e-11	0.57619	0.683544	8
87065231	A	G	-6.653	2.879e-11	-0.284938	1.83287e-17	0.471429	0.544304	0
87065233	A	G	-6.657	2.786e-11	-0.284938	1.83287e-17	0.471429	0.544304	0
87065304	A	C	6.669	2.569e-11	0.284938	1.83287e-17	0.528571	0.455696	14
87065349	T	C	6.668	2.59e-11	0.284938	1.83287e-17	0.528571	0.455696	14
87065350	A	C	-6.668	2.599e-11	-0.284938	1.83287e-17	0.471429	0.544304	0
87065359	T	G	-6.665	2.651e-11	-0.284938	1.83287e-17	0.471429	0.544304	0
87065367	T	C	-6.662	2.701e-11	-0.284938	1.83287e-17	0.471429	0.544304	0
87065495	A	G	-6.678	2.416e-11	-0.284938	1.83287e-17	0.471429	0.544304	0
87065598	A	G	-6.711	1.937e-11	-0.284938	1.83287e-17	0.471429	0.544304	0
87065621	CTTTACT	C	-6.734	1.653e-11	-0.284938	1.83287e-17	0.471429	0.544304	0
87065678	T	C	6.62	3.584e-11	0.284938	1.83287e-17	0.528571	0.455696	14
87067906	T	C	5.889	3.891e-09	0.213485	7.41088e-11	0.57619	0.683544	8
87067913	C	G	-6.704	2.026e-11	-0.284938	1.83287e-17	0.471429	0.544304	0
87068249	T	C	6.597	4.187e-11	0.284938	1.83287e-17	0.528571	0.455696	14
87068542	A	G	6.616	3.695e-11	0.284938	1.83287e-17	0.528571	0.455696	14
87068550	A	G	-6.607	3.931e-11	-0.284938	1.83287e-17	0.471429	0.544304	0
87068553	A	G	-6.607	3.925e-11	-0.284938	1.83287e-17	0.471429	0.544304	0
87068578	A	G	-6.654	2.853e-11	-0.284938	1.83287e-17	0.471429	0.544304	0
87068611	T	C	-6.622	3.533e-11	-0.284938	1.83287e-17	0.471429	0.544304	0
87068679	T	TG	-6.689	2.251e-11	-0.284938	1.83287e-17	0.471429	0.544304	0
87068699	T	C	-6.638	3.18e-11	-0.284938	1.83287e-17	0.471429	0.544304	0
87068729	T	C	6.658	2.779e-11	0.284938	1.83287e-17	0.528571	0.455696	14
87068809	A	C	6.722	1.787e-11	0.284938	1.83287e-17	0.528571	0.455696	14
87068861	A	G	6.662	2.708e-11	0.284938	1.83287e-17	0.528571	0.455696	14
87068924	A	C	-6.675	2.471e-11	-0.284938	1.83287e-17	0.471429	0.544304	0
87069166	A	G	-6.739	1.591e-11	-0.284938	1.83287e-17	0.471429	0.544304	0
87069350	A	T	5.918	3.268e-09	0.213485	7.41088e-11	0.57619	0.683544	8
87069571	T	C	-6.689	2.255e-11	-0.284938	1.83287e-17	0.471429	0.544304	0
87070041	T	C	6.682	2.352e-11	0.284938	1.83287e-17	0.528571	0.455696	14
87070123	T	C	-6.546	5.904e-11	-0.284938	1.83287e-17	0.471429	0.544304	0
87070125	T	C	-6.551	5.697e-11	-0.284938	1.83287e-17	0.471429	0.544304	0
87070140	A	G	6.535	6.369e-11	0.284938	1.83287e-17	0.528571	0.455696	14
87070228	A	T	-6.615	3.707e-11	-0.284938	1.83287e-17	0.471429	0.544304	0
87070350	A	G	-6.696	2.136e-11	-0.284938	1.83287e-17	0.471429	0.544304	0
87070486	A	G	8.43	3.454e-17	0.329627	1.06666e-23	0.564286	0.506329	14
87070507	T	TG	-6.774	1.25e-11	-0.284938	1.83287e-17	0.471429	0.544304	0
87070511	A	G	6.743	1.55e-11	0.284938	1.83287e-17	0.528571	0.455696	14
87070546	T	C	-6.649	2.956e-11	-0.284938	1.83287e-17	0.471429	0.544304	0
87070798	A	C	6.73	1.695e-11	0.284938	1.83287e-17	0.528571	0.455696	14
87070851	G	GT	5.861	4.593e-09	0.213485	7.41088e-11	0.57619	0.683544	8
87071020	A	G	-6.576	4.847e-11	-0.284938	1.83287e-17	0.471429	0.544304	0
87071177	A	G	-6.616	3.691e-11	-0.284938	1.83287e-17	0.471429	0.544304	0
87071354	T	C	6.646	3.021e-11	0.284938	1.83287e-17	0.528571	0.455696	14
87071360	T	C	-6.645	3.029e-11	-0.284938	1.83287e-17	0.471429	0.544304	0
87071473	C	G	-6.667	2.612e-11	-0.284938	1.83287e-17	0.471429	0.544304	0
87071684	T	C	-6.623	3.525e-11	-0.284938	1.83287e-17	0.471429	0.544304	0
87071798	A	G	-6.702	2.061e-11	-0.284938	1.83287e-17	0.471429	0.544304	0
87071809	A	G	-6.729	1.714e-11	-0.284938	1.83287e-17	0.471429	0.544304	0
87071880	T	C	6.681	2.365e-11	0.284938	1.83287e-17	0.528571	0.455696	14
87071887	T	C	-6.734	1.652e-11	-0.284938	1.83287e-17	0.471429	0.544304	0
87072001	A	G	-6.625	3.471e-11	-0.284938	1.83287e-17	0.471429	0.544304	0
87072116	A	G	6.671	2.547e-11	0.284938	1.83287e-17	0.528571	0.455696	14
87072161	A	G	6.668	2.59e-11	0.284938	1.83287e-17	0.528571	0.455696	14
87072180	A	G	-6.668	2.597e-11	-0.284938	1.83287e-17	0.471429	0.544304	0
87072204	T	C	6.657	2.804e-11	0.284938	1.83287e-17	0.528571	0.455696	14
87072330	T	C	-6.586	4.509e-11	-0.284938	1.83287e-17	0.471429	0.544304	0
87072370	T	C	6.682	2.358e-11	0.284938	1.83287e-17	0.528571	0.455696	14
87072430	A	G	-6.649	2.959e-11	-0.284938	1.83287e-17	0.471429	0.544304	0
87072571	A	G	6.627	3.416e-11	0.284938	1.83287e-17	0.528571	0.455696	14
87072581	A	G	6.646	3.005e-11	0.284938	1.83287e-17	0.528571	0.455696	14
87072729	T	C	6.629	3.388e-11	0.284938	1.83287e-17	0.528571	0.455696	14
87072746	T	C	6.584	4.574e-11	0.284938	1.83287e-17	0.528571	0.455696	14
87072811	T	C	-6.642	3.101e-11	-0.284938	1.83287e-17	0.471429	0.544304	0
87072912	A	G	6.642	3.084e-11	0.284938	1.83287e-17	0.528571	0.455696	14
87072916	T	TAGATATTTG	6.646	3.007e-11	0.284938	1.83287e-17	0.528571	0.455696	14
87072963	A	G	-6.689	2.251e-11	-0.284938	1.83287e-17	0.471429	0.544304	0
87073017	A	G	-6.345	2.227e-10	-0.284938	1.83287e-17	0.471429	0.544304	0
87073027	A	G	-6.311	2.77e-10	-0.284938	1.83287e-17	0.471429	0.544304	0
87073028	T	C	-6.335	2.372e-10	-0.284938	1.83287e-17	0.471429	0.544304	0
87073039	T	C	-6.279	3.416e-10	-0.284938	1.83287e-17	0.471429	0.544304	0
87073045	A	G	6.276	3.468e-10	0.284938	1.83287e-17	0.528571	0.455696	14
87073053	T	G	-6.385	1.715e-10	-0.284938	1.83287e-17	0.471429	0.544304	0
87073477	G	GAA	6.65	2.938e-11	0.284938	1.83287e-17	0.528571	0.455696	14
87073483	A	G	-6.663	2.688e-11	-0.284938	1.83287e-17	0.471429	0.544304	0
87073490	C	G	6.658	2.77e-11	0.284938	1.83287e-17	0.528571	0.455696	14
87073502	T	C	-6.649	2.942e-11	-0.284938	1.83287e-17	0.471429	0.544304	0
87073566	CTA	C	-6.632	3.314e-11	-0.284938	1.83287e-17	0.471429	0.544304	0
87073570	T	C	-6.632	3.321e-11	-0.284938	1.83287e-17	0.471429	0.544304	0
87073620	T	C	6.648	2.971e-11	0.284938	1.83287e-17	0.528571	0.455696	14
87073660	A	G	6.65	2.927e-11	0.284938	1.83287e-17	0.528571	0.455696	14
87073688	A	G	6.67	2.566e-11	0.284938	1.83287e-17	0.528571	0.455696	14
87073787	A	G	6.624	3.505e-11	0.284938	1.83287e-17	0.528571	0.455696	14
87073825	A	G	6.604	4.007e-11	0.284938	1.83287e-17	0.528571	0.455696	14
87073886	T	C	6.621	3.579e-11	0.284938	1.83287e-17	0.528571	0.455696	14
87074041	A	C	-6.605	3.977e-11	-0.284938	1.83287e-17	0.471429	0.544304	0
87074078	T	C	-6.651	2.906e-11	-0.284938	1.83287e-17	0.471429	0.544304	0
87074126	T	C	6.657	2.803e-11	0.284938	1.83287e-17	0.528571	0.455696	14
87074133	A	T	-6.676	2.448e-11	-0.284938	1.83287e-17	0.471429	0.544304	0
87074134	T	C	6.677	2.44e-11	0.284938	1.83287e-17	0.528571	0.455696	14
87074158	A	G	-6.61	3.848e-11	-0.284938	1.83287e-17	0.471429	0.544304	0
87074176	A	G	-6.62	3.585e-11	-0.284938	1.83287e-17	0.471429	0.544304	0
87074354	A	T	6.39	1.657e-10	0.284938	1.83287e-17	0.528571	0.455696	14
87074522	A	T	-6.599	4.152e-11	-0.284938	1.83287e-17	0.471429	0.544304	0
87074729	T	C	6.627	3.437e-11	0.284938	1.83287e-17	0.528571	0.455696	14
87074836	A	G	6.533	6.432e-11	0.284938	1.83287e-17	0.528571	0.455696	14
87075010	T	C	-6.572	4.974e-11	-0.284938	1.83287e-17	0.471429	0.544304	0
87075155	T	C	-6.599	4.145e-11	-0.284938	1.83287e-17	0.471429	0.544304	0
87075428	A	G	6.309	2.816e-10	0.284938	1.83287e-17	0.528571	0.455696	14
87075444	A	G	-6.258	3.904e-10	-0.284938	1.83287e-17	0.471429	0.544304	0
87075457	T	C	6.154	7.574e-10	0.284938	1.83287e-17	0.528571	0.455696	14
87075458	A	G	-6.152	7.662e-10	-0.284938	1.83287e-17	0.471429	0.544304	0
87075468	A	G	-5.628	1.825e-08	-0.284938	1.83287e-17	0.471429	0.544304	0
87075474	A	G	-4.998	5.799e-07	-0.213485	7.41088e-11	0.42381	0.316456	6
87075508	A	C	6.341	2.289e-10	0.284938	1.83287e-17	0.528571	0.455696	14
87075518	T	C	6.417	1.393e-10	0.284938	1.83287e-17	0.528571	0.455696	14
87075578	A	G	-6.633	3.281e-11	-0.284938	1.83287e-17	0.471429	0.544304	0
87075755	T	C	-6.622	3.539e-11	-0.284938	1.83287e-17	0.471429	0.544304	0
87075764	C	G	-6.648	2.968e-11	-0.284938	1.83287e-17	0.471429	0.544304	0
87075803	A	G	6.656	2.806e-11	0.284938	1.83287e-17	0.528571	0.455696	14
87076074	T	C	-6.648	2.965e-11	-0.284938	1.83287e-17	0.471429	0.544304	0
87076158	T	C	-6.655	2.842e-11	-0.284938	1.83287e-17	0.471429	0.544304	0
87076166	T	TA	-6.658	2.768e-11	-0.284938	1.83287e-17	0.471429	0.544304	0
87076207	A	G	6.618	3.653e-11	0.284938	1.83287e-17	0.528571	0.455696	14
87076218	T	C	-6.612	3.793e-11	-0.284938	1.83287e-17	0.471429	0.544304	0
87076603	A	G	-6.534	6.42e-11	-0.284938	1.83287e-17	0.471429	0.544304	0
87076613	C	G	6.535	6.351e-11	0.284938	1.83287e-17	0.528571	0.455696	14
87076632	A	G	-6.564	5.248e-11	-0.284938	1.83287e-17	0.471429	0.544304	0
87076872	A	G	6.556	5.544e-11	0.284938	1.83287e-17	0.528571	0.455696	14
87076936	A	G	-6.618	3.634e-11	-0.284938	1.83287e-17	0.471429	0.544304	0
87077033	T	C	-6.672	2.528e-11	-0.284938	1.83287e-17	0.471429	0.544304	0
87077113	T	C	6.565	5.189e-11	0.284938	1.83287e-17	0.528571	0.455696	14
87077315	A	AC	8.198	2.45e-16	0.329627	1.06666e-23	0.564286	0.506329	14
87077371	T	C	8.185	2.726e-16	0.329627	1.06666e-23	0.564286	0.506329	14
87077475	A	G	-6.537	6.292e-11	-0.284938	1.83287e-17	0.471429	0.544304	0
87077477	T	C	6.537	6.262e-11	0.284938	1.83287e-17	0.528571	0.455696	14
87077519	T	C	6.573	4.918e-11	0.284938	1.83287e-17	0.528571	0.455696	14
87077590	T	C	-6.58	4.71e-11	-0.284938	1.83287e-17	0.471429	0.544304	0
87077697	C	G	-6.536	6.33e-11	-0.284938	1.83287e-17	0.471429	0.544304	0
87077735	T	G	-6.558	5.439e-11	-0.284938	1.83287e-17	0.471429	0.544304	0
87077761	A	T	6.596	4.23e-11	0.284938	1.83287e-17	0.528571	0.455696	14
87077767	T	C	-6.579	4.725e-11	-0.284938	1.83287e-17	0.471429	0.544304	0
87077807	A	G	6.512	7.409e-11	0.284938	1.83287e-17	0.528571	0.455696	14
87077837	T	G	-6.545	5.948e-11	-0.284938	1.83287e-17	0.471429	0.544304	0
87077840	A	G	-6.546	5.91e-11	-0.284938	1.83287e-17	0.471429	0.544304	0
87077841	T	C	6.54	6.14e-11	0.284938	1.83287e-17	0.528571	0.455696	14
87077960	A	G	6.522	6.953e-11	0.284938	1.83287e-17	0.528571	0.455696	14
87078208	A	G	-6.592	4.329e-11	-0.284938	1.83287e-17	0.471429	0.544304	0
87078547	T	C	6.59	4.385e-11	0.284938	1.83287e-17	0.528571	0.455696	14
87078605	T	C	6.567	5.149e-11	0.284938	1.83287e-17	0.528571	0.455696	14
87080284	A	G	-6.569	5.08e-11	-0.284938	1.83287e-17	0.471429	0.544304	0
87080314	A	T	-8.175	2.954e-16	-0.329627	1.06666e-23	0.435714	0.493671	0
87080760	A	G	-6.587	4.498e-11	-0.284938	1.83287e-17	0.471429	0.544304	0
87081268	A	G	6.535	6.36e-11	0.284938	1.83287e-17	0.528571	0.455696	14
87081770	C	G	6.545	5.941e-11	0.284938	1.83287e-17	0.528571	0.455696	14
87082058	A	G	6.558	5.469e-11	0.284938	1.83287e-17	0.528571	0.455696	14
87082256	T	C	-6.561	5.35e-11	-0.284938	1.83287e-17	0.471429	0.544304	0
87082273	T	C	-6.574	4.884e-11	-0.284938	1.83287e-17	0.471429	0.544304	0
87082331	A	G	-6.573	4.941e-11	-0.284938	1.83287e-17	0.471429	0.544304	0
87082368	C	G	-6.57	5.048e-11	-0.284938	1.83287e-17	0.471429	0.544304	0
87082472	CTTG	C	6.547	5.884e-11	0.284938	1.83287e-17	0.528571	0.455696	14
87082718	A	G	-6.562	5.299e-11	-0.284938	1.83287e-17	0.471429	0.544304	0
87082873	T	TGC	6.536	6.337e-11	0.284938	1.83287e-17	0.528571	0.455696	14
87082876	T	TGATGAA	6.535	6.35e-11	0.284938	1.83287e-17	0.528571	0.455696	14
87083378	A	ACT	6.608	3.905e-11	0.284938	1.83287e-17	0.528571	0.455696	14
87083566	A	AG	6.59	4.388e-11	0.284938	1.83287e-17	0.528571	0.455696	14
87083689	A	AG	6.531	6.527e-11	0.284938	1.83287e-17	0.528571	0.455696	14
87083691	A	T	-6.539	6.206e-11	-0.284938	1.83287e-17	0.471429	0.544304	0
87083779	A	G	6.63	3.346e-11	0.284938	1.83287e-17	0.528571	0.455696	14
87083793	A	G	-6.62	3.592e-11	-0.284938	1.83287e-17	0.471429	0.544304	0
87083831	T	C	6.643	3.077e-11	0.284938	1.83287e-17	0.528571	0.455696	14
87083839	T	C	-6.641	3.115e-11	-0.284938	1.83287e-17	0.471429	0.544304	0
87083926	A	G	6.611	3.815e-11	0.284938	1.83287e-17	0.528571	0.455696	14
87084030	A	G	6.584	4.588e-11	0.284938	1.83287e-17	0.528571	0.455696	14
87084040	CTT	C	6.609	3.873e-11	0.284938	1.83287e-17	0.528571	0.455696	14
87084069	T	G	6.585	4.549e-11	0.284938	1.83287e-17	0.528571	0.455696	14
87084117	T	C	-6.452	1.1e-10	-0.284938	1.83287e-17	0.471429	0.544304	0
87084125	A	G	-6.408	1.473e-10	-0.284938	1.83287e-17	0.471429	0.544304	0
87084130	A	G	-6.411	1.449e-10	-0.284938	1.83287e-17	0.471429	0.544304	0
87084347	A	G	-6.657	2.796e-11	-0.284938	1.83287e-17	0.471429	0.544304	0
87084684	T	C	-6.579	4.742e-11	-0.284938	1.83287e-17	0.471429	0.544304	0
87084775	T	C	-6.555	5.576e-11	-0.284938	1.83287e-17	0.471429	0.544304	0
87084804	A	C	6.603	4.037e-11	0.284938	1.83287e-17	0.528571	0.455696	14
87084811	A	G	6.574	4.887e-11	0.284938	1.83287e-17	0.528571	0.455696	14
87084830	A	T	6.583	4.602e-11	0.284938	1.83287e-17	0.528571	0.455696	14
87084904	T	C	6.646	3.019e-11	0.284938	1.83287e-17	0.528571	0.455696	14
87084907	T	C	-6.646	3.016e-11	-0.284938	1.83287e-17	0.471429	0.544304	0
87084936	T	C	6.637	3.193e-11	0.284938	1.83287e-17	0.528571	0.455696	14
87084947	T	G	-6.632	3.322e-11	-0.284938	1.83287e-17	0.471429	0.544304	0
87084958	A	T	-6.633	3.284e-11	-0.284938	1.83287e-17	0.471429	0.544304	0
87084977	T	C	6.626	3.446e-11	0.284938	1.83287e-17	0.528571	0.455696	14
87084998	G	GTACAT	6.61	3.837e-11	0.284938	1.83287e-17	0.528571	0.455696	14
87085095	T	C	-6.638	3.178e-11	-0.284938	1.83287e-17	0.471429	0.544304	0
87085102	T	C	6.627	3.42e-11	0.284938	1.83287e-17	0.528571	0.455696	14
87085104	A	T	-6.627	3.422e-11	-0.284938	1.83287e-17	0.471429	0.544304	0
87085115	A	C	6.613	3.76e-11	0.284938	1.83287e-17	0.528571	0.455696	14
87085161	T	C	-6.621	3.576e-11	-0.284938	1.83287e-17	0.471429	0.544304	0
87085214	T	C	-6.602	4.068e-11	-0.284938	1.83287e-17	0.471429	0.544304	0
87085215	T	C	-6.602	4.062e-11	-0.284938	1.83287e-17	0.471429	0.544304	0
87085251	A	G	6.587	4.479e-11	0.284938	1.83287e-17	0.528571	0.455696	14
87085256	A	C	6.617	3.669e-11	0.284938	1.83287e-17	0.528571	0.455696	14
87085257	T	G	-6.617	3.669e-11	-0.284938	1.83287e-17	0.471429	0.544304	0
87085297	T	G	-6.26	3.839e-10	-0.284938	1.83287e-17	0.471429	0.544304	0
87085311	A	G	-6.264	3.748e-10	-0.284938	1.83287e-17	0.471429	0.544304	0
87085318	T	TATAC	6.283	3.321e-10	0.284938	1.83287e-17	0.528571	0.455696	14
87085331	G	GTT	6.288	3.223e-10	0.284938	1.83287e-17	0.528571	0.455696	14
87085342	T	C	-6.294	3.091e-10	-0.284938	1.83287e-17	0.471429	0.544304	0
87085347	A	G	-6.28	3.394e-10	-0.284938	1.83287e-17	0.471429	0.544304	0
87085411	T	C	6.598	4.166e-11	0.284938	1.83287e-17	0.528571	0.455696	14
87085471	T	C	6.624	3.491e-11	0.284938	1.83287e-17	0.528571	0.455696	14
87085472	A	G	-6.624	3.492e-11	-0.284938	1.83287e-17	0.471429	0.544304	0
87085506	A	G	6.57	5.018e-11	0.284938	1.83287e-17	0.528571	0.455696	14
87085514	A	G	-6.555	5.55e-11	-0.284938	1.83287e-17	0.471429	0.544304	0
87085530	T	C	-6.561	5.335e-11	-0.284938	1.83287e-17	0.471429	0.544304	0
87085544	A	C	-6.527	6.689e-11	-0.284938	1.83287e-17	0.471429	0.544304	0
87085565	A	G	6.533	6.432e-11	0.284938	1.83287e-17	0.528571	0.455696	14
87085599	A	T	6.612	3.796e-11	0.284938	1.83287e-17	0.528571	0.455696	14
87085631	C	G	6.657	2.803e-11	0.284938	1.83287e-17	0.528571	0.455696	14
87085664	A	T	-6.658	2.778e-11	-0.284938	1.83287e-17	0.471429	0.544304	0
87085709	A	G	-6.617	3.671e-11	-0.284938	1.83287e-17	0.471429	0.544304	0
87085727	T	TC	6.592	4.344e-11	0.284938	1.83287e-17	0.528571	0.455696	14
87085738	A	G	6.596	4.212e-11	0.284938	1.83287e-17	0.528571	0.455696	14
87085752	C	G	-6.577	4.811e-11	-0.284938	1.83287e-17	0.471429	0.544304	0
87085790	A	G	-6.621	3.576e-11	-0.284938	1.83287e-17	0.471429	0.544304	0
87085845	T	TG	6.624	3.49e-11	0.284938	1.83287e-17	0.528571	0.455696	14
87085902	A	G	-6.613	3.777e-11	-0.284938	1.83287e-17	0.471429	0.544304	0
87085924	T	C	6.596	4.229e-11	0.284938	1.83287e-17	0.528571	0.455696	14
87085927	CAG	C	6.588	4.464e-11	0.284938	1.83287e-17	0.528571	0.455696	14
87086006	A	G	6.631	3.337e-11	0.284938	1.83287e-17	0.528571	0.455696	14
87086026	T	G	6.645	3.034e-11	0.284938	1.83287e-17	0.528571	0.455696	14
87086114	A	G	-6.624	3.497e-11	-0.284938	1.83287e-17	0.471429	0.544304	0
87086179	A	G	6.549	5.801e-11	0.284938	1.83287e-17	0.528571	0.455696	14
87086397	A	G	-6.639	3.163e-11	-0.284938	1.83287e-17	0.471429	0.544304	0
87086470	A	T	6.61	3.837e-11	0.284938	1.83287e-17	0.528571	0.455696	14
87086479	A	G	6.622	3.545e-11	0.284938	1.83287e-17	0.528571	0.455696	14
87086483	CT	C	-6.623	3.521e-11	-0.284938	1.83287e-17	0.471429	0.544304	0
87086532	A	G	-6.593	4.315e-11	-0.284938	1.83287e-17	0.471429	0.544304	0
87086563	A	G	6.591	4.379e-11	0.284938	1.83287e-17	0.528571	0.455696	14
87086568	A	G	6.588	4.455e-11	0.284938	1.83287e-17	0.528571	0.455696	14
87086572	A	G	6.593	4.306e-11	0.284938	1.83287e-17	0.528571	0.455696	14
87086603	A	G	-6.594	4.275e-11	-0.284938	1.83287e-17	0.471429	0.544304	0
87086626	T	C	-6.654	2.855e-11	-0.284938	1.83287e-17	0.471429	0.544304	0
87086709	T	C	-6.577	4.812e-11	-0.284938	1.83287e-17	0.471429	0.544304	0
87086755	T	C	6.647	2.988e-11	0.284938	1.83287e-17	0.528571	0.455696	14
87086756	A	G	-6.645	3.027e-11	-0.284938	1.83287e-17	0.471429	0.544304	0
87086880	T	C	-6.576	4.821e-11	-0.284938	1.83287e-17	0.471429	0.544304	0
87086894	C	G	6.571	5.004e-11	0.284938	1.83287e-17	0.528571	0.455696	14
87086899	CT	C	6.564	5.248e-11	0.284938	1.83287e-17	0.528571	0.455696	14
87086980	A	G	-6.495	8.312e-11	-0.284938	1.83287e-17	0.471429	0.544304	0
87087006	T	C	-6.481	9.119e-11	-0.284938	1.83287e-17	0.471429	0.544304	0
87087048	T	C	-6.655	2.829e-11	-0.284938	1.83287e-17	0.471429	0.544304	0
87087056	A	AGTTTCAGG	-6.655	2.834e-11	-0.284938	1.83287e-17	0.471429	0.544304	0
87087120	T	C	-6.615	3.713e-11	-0.284938	1.83287e-17	0.471429	0.544304	0
87087290	A	G	6.601	4.086e-11	0.284938	1.83287e-17	0.528571	0.455696	14
87087306	C	G	6.628	3.402e-11	0.284938	1.83287e-17	0.528571	0.455696	14
87087329	T	C	6.662	2.696e-11	0.284938	1.83287e-17	0.528571	0.455696	14
87087357	A	C	-6.583	4.602e-11	-0.284938	1.83287e-17	0.471429	0.544304	0
87087453	A	T	6.659	2.766e-11	0.284938	1.83287e-17	0.528571	0.455696	14
87087465	T	C	6.652	2.894e-11	0.284938	1.83287e-17	0.528571	0.455696	14
87087496	T	C	6.671	2.543e-11	0.284938	1.83287e-17	0.528571	0.455696	14
87087524	T	C	-6.604	3.996e-11	-0.284938	1.83287e-17	0.471429	0.544304	0
87087612	A	G	6.187	6.138e-10	0.284938	1.83287e-17	0.528571	0.455696	14
87087618	C	G	6.194	5.852e-10	0.284938	1.83287e-17	0.528571	0.455696	14
87087721	T	C	6.756	1.414e-11	0.284938	1.83287e-17	0.528571	0.455696	14
87087723	A	C	-6.757	1.414e-11	-0.284938	1.83287e-17	0.471429	0.544304	0
87087804	T	C	6.63	3.36e-11	0.284938	1.83287e-17	0.528571	0.455696	14
87087903	A	G	-6.646	3.014e-11	-0.284938	1.83287e-17	0.471429	0.544304	0
87089175	T	C	-6.561	5.342e-11	-0.284938	1.83287e-17	0.471429	0.544304	0
87089258	T	C	-6.608	3.884e-11	-0.284938	1.83287e-17	0.471429	0.544304	0
87089262	A	G	6.616	3.696e-11	0.284938	1.83287e-17	0.528571	0.455696	14
87089326	T	C	-6.627	3.431e-11	-0.284938	1.83287e-17	0.471429	0.544304	0
87089336	T	C	6.62	3.587e-11	0.284938	1.83287e-17	0.528571	0.455696	14
87089397	T	G	-6.591	4.361e-11	-0.284938	1.83287e-17	0.471429	0.544304	0
87089476	T	G	-6.398	1.575e-10	-0.284938	1.83287e-17	0.471429	0.544304	0
87089497	T	C	6.301	2.961e-10	0.284938	1.83287e-17	0.528571	0.455696	14
87089532	T	C	-6.636	3.223e-11	-0.284938	1.83287e-17	0.471429	0.544304	0
87089542	A	G	-6.63	3.364e-11	-0.284938	1.83287e-17	0.471429	0.544304	0
87089545	T	C	6.617	3.671e-11	0.284938	1.83287e-17	0.528571	0.455696	14
87089559	T	C	-6.623	3.52e-11	-0.284938	1.83287e-17	0.471429	0.544304	0
87089604	T	C	6.576	4.823e-11	0.284938	1.83287e-17	0.528571	0.455696	14
87090277	CCGTT	C	-8.101	5.435e-16	-0.329627	1.06666e-23	0.435714	0.493671	0
87090555	T	G	-6.544	5.997e-11	-0.284938	1.83287e-17	0.471429	0.544304	0
87091091	A	G	6.643	3.073e-11	0.284938	1.83287e-17	0.528571	0.455696	14
87091148	A	T	6.612	3.78e-11	0.284938	1.83287e-17	0.528571	0.455696	14
87092284	A	G	-6.608	3.902e-11	-0.284938	1.83287e-17	0.471429	0.544304	0
87092365	A	G	6.663	2.681e-11	0.284938	1.83287e-17	0.528571	0.455696	14
87092388	T	C	-6.642	3.1e-11	-0.284938	1.83287e-17	0.471429	0.544304	0
87092507	C	G	6.681	2.374e-11	0.284938	1.83287e-17	0.528571	0.455696	14
87092521	A	G	-6.693	2.187e-11	-0.284938	1.83287e-17	0.471429	0.544304	0
87092708	T	C	6.641	3.121e-11	0.284938	1.83287e-17	0.528571	0.455696	14
87092961	T	C	6.61	3.856e-11	0.284938	1.83287e-17	0.528571	0.455696	14
87093120	A	G	-6.621	3.568e-11	-0.284938	1.83287e-17	0.471429	0.544304	0
87093759	T	C	-6.634	3.268e-11	-0.284938	1.83287e-17	0.471429	0.544304	0
87093795	A	G	-6.645	3.022e-11	-0.284938	1.83287e-17	0.471429	0.544304	0
87094013	T	C	6.577	4.798e-11	0.284938	1.83287e-17	0.528571	0.455696	14
87094818	A	T	6.617	3.659e-11	0.284938	1.83287e-17	0.528571	0.455696	14
87094955	T	C	6.529	6.621e-11	0.284938	1.83287e-17	0.528571	0.455696	14
87095095	T	C	6.636	3.231e-11	0.284938	1.83287e-17	0.528571	0.455696	14
87095122	A	G	6.683	2.347e-11	0.284938	1.83287e-17	0.528571	0.455696	14
87095192	T	C	6.609	3.877e-11	0.284938	1.83287e-17	0.528571	0.455696	14
87095877	T	C	6.668	2.59e-11	0.284938	1.83287e-17	0.528571	0.455696	14
87095933	A	T	6.665	2.639e-11	0.284938	1.83287e-17	0.528571	0.455696	14
87096155	T	C	-6.525	6.802e-11	-0.284938	1.83287e-17	0.471429	0.544304	0
87096498	A	T	6.621	3.558e-11	0.284938	1.83287e-17	0.528571	0.455696	14
87097113	A	G	-6.613	3.767e-11	-0.284938	1.83287e-17	0.471429	0.544304	0
87097226	T	G	6.651	2.916e-11	0.284938	1.83287e-17	0.528571	0.455696	14
87097686	T	C	6.641	3.106e-11	0.284938	1.83287e-17	0.528571	0.455696	14
87097860	A	G	6.597	4.198e-11	0.284938	1.83287e-17	0.528571	0.455696	14
87098853	T	C	-6.623	3.51e-11	-0.284938	1.83287e-17	0.471429	0.544304	0
87098896	T	C	6.654	2.854e-11	0.284938	1.83287e-17	0.528571	0.455696	14
87098995	A	C	-6.618	3.642e-11	-0.284938	1.83287e-17	0.471429	0.544304	0
87099129	T	C	4.996	5.848e-07	0.261022	4.41196e-15	0.488095	0.550633	14
87099646	A	C	6.578	4.777e-11	0.284938	1.83287e-17	0.528571	0.455696	14
87099962	A	G	-6.575	4.875e-11	-0.284196	1.33738e-17	0.471429	0.550633	0
87101592	A	G	-6.606	3.951e-11	-0.284938	1.83287e-17	0.471429	0.544304	0
87101734	A	G	-6.603	4.017e-11	-0.284938	1.83287e-17	0.471429	0.544304	0
87101816	T	TG	6.553	5.632e-11	0.284938	1.83287e-17	0.528571	0.455696	14
87102150	T	C	-6.587	4.48e-11	-0.284938	1.83287e-17	0.471429	0.544304	0
87102723	A	G	-6.51	7.532e-11	-0.284938	1.83287e-17	0.471429	0.544304	0
87102750	T	C	-6.551	5.72e-11	-0.284938	1.83287e-17	0.471429	0.544304	0
87102777	T	C	6.523	6.895e-11	0.284938	1.83287e-17	0.528571	0.455696	14
87102878	T	C	6.579	4.73e-11	0.284938	1.83287e-17	0.528571	0.455696	14
87102931	T	G	6.29	3.18e-10	0.284938	1.83287e-17	0.528571	0.455696	14
87103064	A	G	-6.52	7.027e-11	-0.284938	1.83287e-17	0.471429	0.544304	0
87103627	T	C	-6.285	3.288e-10	-0.284938	1.83287e-17	0.471429	0.544304	0
87104187	A	C	-5.413	6.21e-08	-0.201117	1.44225e-07	0.783333	0.797468	0
87106357	A	G	7.231	4.799e-13	0.300758	1.91659e-19	0.533333	0.474684	13
87106377	A	C	-7.157	8.253e-13	-0.300758	1.91659e-19	0.466667	0.525316	1
87106665	T	C	-5.732	9.918e-09	-0.220259	5.64389e-09	0.778571	0.778481	1
87106974	T	TC	5.706	1.156e-08	0.220259	5.64389e-09	0.778571	0.778481	13
87107116	T	C	5.694	1.24e-08	0.220259	5.64389e-09	0.221429	0.221519	13
87109403	A	G	-5.308	1.108e-07	-0.217765	9.0508e-09	0.780952	0.778481	2
87109485	T	C	-5.452	4.986e-08	-0.220259	5.64389e-09	0.778571	0.778481	1
87110014	T	G	-5.326	1.003e-07	-0.220259	5.64389e-09	0.778571	0.778481	1
87110374	A	G	-5.35	8.805e-08	-0.220259	5.64389e-09	0.778571	0.778481	1
87110412	A	G	-5.365	8.109e-08	-0.220259	5.64389e-09	0.778571	0.778481	1
87111828	T	C	-5.388	7.11e-08	-0.220259	5.64389e-09	0.778571	0.778481	1
87111837	T	TC	-5.377	7.56e-08	-0.220259	5.64389e-09	0.778571	0.778481	1
87113151	A	G	-5.705	1.162e-08	-0.220259	5.64389e-09	0.778571	0.778481	1
87113294	T	C	5.741	9.404e-09	0.220259	5.64389e-09	0.221429	0.221519	13
87115185	A	T	-5.782	7.365e-09	-0.220259	5.64389e-09	0.778571	0.778481	1
87115215	A	G	-5.752	8.814e-09	-0.220259	5.64389e-09	0.778571	0.778481	1
87115572	A	T	-5.597	2.187e-08	-0.220259	5.64389e-09	0.778571	0.778481	1
87115681	A	G	-5.705	1.16e-08	-0.220259	5.64389e-09	0.778571	0.778481	1
87116572	A	G	-5.646	1.642e-08	-0.220259	5.64389e-09	0.778571	0.778481	1
87116578	A	G	7.346	2.044e-13	0.300758	1.91659e-19	0.533333	0.474684	13
87118035	T	G	-5.629	1.809e-08	-0.220259	5.64389e-09	0.778571	0.778481	1
87118428	T	C	5.752	8.836e-09	0.220259	5.64389e-09	0.221429	0.221519	13
87119296	T	G	-7.261	3.855e-13	-0.300758	1.91659e-19	0.466667	0.525316	1
87119405	T	C	5.648	1.625e-08	0.220259	5.64389e-09	0.221429	0.221519	13
87120244	T	C	-5.731	9.972e-09	-0.220259	5.64389e-09	0.778571	0.778481	1
87120848	A	T	-5.748	9.024e-09	-0.220259	5.64389e-09	0.221429	0.221519	1
87121130	T	C	5.693	1.251e-08	0.220259	5.64389e-09	0.778571	0.778481	13
87121193	A	C	-5.962	2.489e-09	-0.213462	3.4436e-08	0.783333	0.791139	1
87121952	C	G	5.622	1.888e-08	0.220259	5.64389e-09	0.778571	0.778481	13
87122068	T	C	5.598	2.168e-08	0.220259	5.64389e-09	0.778571	0.778481	13
87122541	T	G	-5.735	9.744e-09	-0.220259	5.64389e-09	0.221429	0.221519	1
87123655	A	G	5.638	1.722e-08	0.220259	5.64389e-09	0.221429	0.221519	13
87125174	A	T	-5.703	1.178e-08	-0.220259	5.64389e-09	0.221429	0.221519	1
87125629	A	G	5.718	1.076e-08	0.220259	5.64389e-09	0.778571	0.778481	13
87126079	T	C	7.251	4.146e-13	0.300758	1.91659e-19	0.533333	0.474684	13
87127145	A	G	5.946	2.742e-09	0.213462	3.4436e-08	0.216667	0.208861	13
87127383	A	G	-7.34	2.136e-13	-0.300758	1.91659e-19	0.466667	0.525316	1
87127605	A	G	7.341	2.119e-13	0.300758	1.91659e-19	0.533333	0.474684	13
87127954	A	C	5.371	7.842e-08	0.220259	5.64389e-09	0.778571	0.778481	13
87128296	A	T	-5.357	8.465e-08	-0.220259	5.64389e-09	0.221429	0.221519	1
87128692	T	C	-5.653	1.577e-08	-0.220259	5.64389e-09	0.221429	0.221519	1
87129711	T	C	7.715	1.208e-14	0.329627	1.06666e-23	0.564286	0.506329	14
87130525	T	C	5.717	1.083e-08	0.220259	5.64389e-09	0.778571	0.778481	13
87130864	T	C	-7.285	3.222e-13	-0.300758	1.91659e-19	0.466667	0.525316	1
87131116	A	G	-5.708	1.145e-08	-0.220259	5.64389e-09	0.221429	0.221519	1
87131899	T	C	7.294	3.015e-13	0.300758	1.91659e-19	0.533333	0.474684	13
87132559	T	G	-7.72	1.161e-14	-0.329627	1.06666e-23	0.435714	0.493671	0
87133542	CT	C	-5.752	8.821e-09	-0.220259	5.64389e-09	0.221429	0.221519	1
87133813	T	C	-7.669	1.734e-14	-0.329627	1.06666e-23	0.435714	0.493671	0
87133866	A	G	5.716	1.091e-08	0.220259	5.64389e-09	0.778571	0.778481	13
87134233	T	G	5.655	1.556e-08	0.220259	5.64389e-09	0.778571	0.778481	13
87134276	A	G	-5.696	1.229e-08	-0.220259	5.64389e-09	0.778571	0.778481	1
87134321	T	C	7.151	8.597e-13	0.300758	1.91659e-19	0.533333	0.474684	13
87134388	T	TC	-5.665	1.468e-08	-0.220259	5.64389e-09	0.778571	0.778481	1
87134455	C	G	-7.301	2.847e-13	-0.300758	1.91659e-19	0.466667	0.525316	1
87134722	T	C	6.902	5.114e-12	0.300758	1.91659e-19	0.533333	0.474684	13
87134905	T	C	5.639	1.71e-08	0.220259	5.64389e-09	0.778571	0.778481	13
87134984	A	C	-7.681	1.578e-14	-0.329627	1.06666e-23	0.435714	0.493671	0
87135231	A	G	-7.178	7.09e-13	-0.300758	1.91659e-19	0.466667	0.525316	1
87135614	A	G	-5.645	1.652e-08	-0.220259	5.64389e-09	0.221429	0.221519	1
87136044	T	C	-7.688	1.497e-14	-0.329627	1.06666e-23	0.435714	0.493671	0
87136186	A	G	5.68	1.35e-08	0.220259	5.64389e-09	0.778571	0.778481	13
87136752	A	G	-5.701	1.194e-08	-0.220259	5.64389e-09	0.221429	0.221519	1
87136830	A	G	-5.696	1.224e-08	-0.220259	5.64389e-09	0.221429	0.221519	1
87137402	A	G	7.322	2.435e-13	0.300758	1.91659e-19	0.533333	0.474684	13
87137417	T	C	5.695	1.237e-08	0.220259	5.64389e-09	0.778571	0.778481	13
87137714	T	G	5.269	1.37e-07	0.220259	5.64389e-09	0.778571	0.778481	13
87137715	C	G	5.269	1.373e-07	0.220259	5.64389e-09	0.778571	0.778481	13
87137944	T	C	-7.611	2.719e-14	-0.329627	1.06666e-23	0.435714	0.493671	0
87138404	T	G	6.773	1.257e-11	0.300758	1.91659e-19	0.533333	0.474684	13
87138405	A	C	-6.766	1.328e-11	-0.300758	1.91659e-19	0.466667	0.525316	1
87138413	T	C	-6.735	1.636e-11	-0.300758	1.91659e-19	0.466667	0.525316	1
87138652	C	G	7.268	3.64e-13	0.300758	1.91659e-19	0.533333	0.474684	13
87138754	A	T	-5.474	4.389e-08	-0.220259	5.64389e-09	0.221429	0.221519	1
87139849	T	TTTC	5.662	1.495e-08	0.220259	5.64389e-09	0.778571	0.778481	13
87140000	C	G	5.721	1.059e-08	0.220259	5.64389e-09	0.778571	0.778481	13
87140067	A	T	-5.673	1.402e-08	-0.220259	5.64389e-09	0.221429	0.221519	1
87140222	A	G	5.74	9.475e-09	0.220259	5.64389e-09	0.778571	0.778481	13
87140709	A	G	-5.628	1.828e-08	-0.220259	5.64389e-09	0.221429	0.221519	1
87140833	C	G	-5.657	1.543e-08	-0.220259	5.64389e-09	0.221429	0.221519	1
87140970	T	C	-5.627	1.83e-08	-0.220259	5.64389e-09	0.221429	0.221519	1
87140990	T	C	5.635	1.746e-08	0.220259	5.64389e-09	0.778571	0.778481	13
87141034	A	G	5.68	1.343e-08	0.220259	5.64389e-09	0.778571	0.778481	13
87141036	T	C	-5.68	1.345e-08	-0.220259	5.64389e-09	0.221429	0.221519	1
87141120	T	C	-5.668	1.443e-08	-0.220259	5.64389e-09	0.221429	0.221519	1
87141133	T	C	-5.735	9.775e-09	-0.220259	5.64389e-09	0.221429	0.221519	1
87141154	C	G	5.766	8.121e-09	0.220259	5.64389e-09	0.778571	0.778481	13
87141156	C	G	-5.765	8.146e-09	-0.220259	5.64389e-09	0.221429	0.221519	1
87141228	A	C	-5.72	1.066e-08	-0.220259	5.64389e-09	0.221429	0.221519	1
87141344	A	C	5.674	1.397e-08	0.220259	5.64389e-09	0.778571	0.778481	13
87141365	A	ATC	-5.637	1.734e-08	-0.220259	5.64389e-09	0.221429	0.221519	1
87141476	T	C	5.349	8.823e-08	0.220259	5.64389e-09	0.778571	0.778481	13
87141486	T	C	5.189	2.119e-07	0.220259	5.64389e-09	0.778571	0.778481	13
87141492	T	C	-5.082	3.739e-07	-0.220259	5.64389e-09	0.221429	0.221519	1
87141494	T	C	5.086	3.657e-07	0.220259	5.64389e-09	0.778571	0.778481	13
87141498	T	C	5.1	3.397e-07	0.220259	5.64389e-09	0.778571	0.778481	13
87141508	A	C	5.061	4.175e-07	0.220259	5.64389e-09	0.778571	0.778481	13
87141663	A	G	5.35	8.817e-08	0.220612	3.42518e-11	0.652381	0.689873	14
87141717	A	G	-5.61	2.019e-08	-0.220259	5.64389e-09	0.221429	0.221519	1
87141835	T	C	-5.649	1.613e-08	-0.220259	5.64389e-09	0.221429	0.221519	1
87141871	T	G	-5.643	1.675e-08	-0.220259	5.64389e-09	0.221429	0.221519	1
87142000	T	C	-5.711	1.126e-08	-0.220259	5.64389e-09	0.221429	0.221519	1
87142001	A	G	5.711	1.126e-08	0.220259	5.64389e-09	0.778571	0.778481	13
87142026	T	C	-5.781	7.418e-09	-0.220259	5.64389e-09	0.778571	0.778481	1
87142037	C	G	-5.725	1.031e-08	-0.220259	5.64389e-09	0.221429	0.221519	1
87142057	T	C	-5.799	6.683e-09	-0.220259	5.64389e-09	0.778571	0.778481	1
87142058	A	G	5.804	6.478e-09	0.220259	5.64389e-09	0.221429	0.221519	13
87142113	A	G	5.756	8.612e-09	0.220259	5.64389e-09	0.221429	0.221519	13
87142151	A	G	5.771	7.885e-09	0.220259	5.64389e-09	0.778571	0.778481	13
87142157	CA	C	5.805	6.455e-09	0.220259	5.64389e-09	0.221429	0.221519	13
87142234	A	T	5.674	1.393e-08	0.220259	5.64389e-09	0.778571	0.778481	13
87142273	A	C	-5.751	8.869e-09	-0.220259	5.64389e-09	0.778571	0.778481	1
87142281	A	G	5.737	9.663e-09	0.220259	5.64389e-09	0.221429	0.221519	13
87142305	A	G	5.71	1.127e-08	0.220259	5.64389e-09	0.221429	0.221519	13
87142334	A	G	-5.744	9.252e-09	-0.220259	5.64389e-09	0.778571	0.778481	1
87142463	A	T	5.716	1.092e-08	0.220259	5.64389e-09	0.778571	0.778481	13
87142518	T	C	-5.707	1.148e-08	-0.220259	5.64389e-09	0.221429	0.221519	1
87142713	A	G	7.38	1.577e-13	0.300758	1.91659e-19	0.533333	0.474684	13
87142716	A	C	-5.781	7.411e-09	-0.220259	5.64389e-09	0.778571	0.778481	1
87142724	A	G	5.785	7.266e-09	0.220259	5.64389e-09	0.221429	0.221519	13
87142766	A	T	-5.712	1.114e-08	-0.220259	5.64389e-09	0.221429	0.221519	1
87142779	A	C	-5.713	1.109e-08	-0.220259	5.64389e-09	0.221429	0.221519	1
87142788	T	C	5.71	1.131e-08	0.220259	5.64389e-09	0.778571	0.778481	13
87142790	A	C	5.71	1.131e-08	0.220259	5.64389e-09	0.778571	0.778481	13
87142842	A	C	5.689	1.28e-08	0.220259	5.64389e-09	0.778571	0.778481	13
87142857	A	G	5.724	1.041e-08	0.220259	5.64389e-09	0.778571	0.778481	13
87142898	A	G	5.762	8.293e-09	0.220259	5.64389e-09	0.778571	0.778481	13
87142925	T	C	-5.663	1.49e-08	-0.220259	5.64389e-09	0.221429	0.221519	1
87143028	A	G	-5.752	8.798e-09	-0.201388	3.70649e-08	0.22381	0.227848	1
87143057	T	C	-5.705	1.163e-08	-0.220259	5.64389e-09	0.221429	0.221519	1
87143064	A	G	-5.698	1.213e-08	-0.220259	5.64389e-09	0.221429	0.221519	1
87143090	G	GA	5.605	2.088e-08	0.218263	5.16556e-09	0.238095	0.21519	14
87143095	T	G	5.641	1.694e-08	0.218231	5.17915e-09	0.761905	0.778481	14
87143096	T	C	5.641	1.694e-08	0.218231	5.17915e-09	0.761905	0.778481	14
87143122	A	G	5.806	6.383e-09	0.220259	5.64389e-09	0.778571	0.778481	13
87143137	A	T	-5.794	6.858e-09	-0.220259	5.64389e-09	0.221429	0.221519	1
87143172	T	C	-5.701	1.188e-08	-0.220259	5.64389e-09	0.778571	0.778481	1
87143274	T	G	-5.672	1.412e-08	-0.220259	5.64389e-09	0.221429	0.221519	1
87143405	A	G	5.725	1.037e-08	0.220259	5.64389e-09	0.778571	0.778481	13
87143505	T	C	-5.68	1.348e-08	-0.220259	5.64389e-09	0.221429	0.221519	1
87143575	C	G	5.691	1.26e-08	0.220259	5.64389e-09	0.778571	0.778481	13
87143657	C	G	-5.764	8.204e-09	-0.220259	5.64389e-09	0.221429	0.221519	1
87143759	T	C	5.654	1.569e-08	0.220259	5.64389e-09	0.778571	0.778481	13
87143978	A	G	-5.724	1.041e-08	-0.220259	5.64389e-09	0.778571	0.778481	1
87144417	T	C	5.709	1.135e-08	0.220259	5.64389e-09	0.778571	0.778481	13
87144463	A	AT	5.697	1.22e-08	0.220259	5.64389e-09	0.221429	0.221519	13
87144682	A	G	-7.495	6.634e-14	-0.300758	1.91659e-19	0.466667	0.525316	1
87144697	A	ACT	-5.717	1.081e-08	-0.220259	5.64389e-09	0.221429	0.221519	1
87144815	T	G	-5.68	1.349e-08	-0.220259	5.64389e-09	0.221429	0.221519	1
87144866	T	G	5.656	1.55e-08	0.220259	5.64389e-09	0.778571	0.778481	13
87144907	T	C	5.73	1.004e-08	0.220259	5.64389e-09	0.221429	0.221519	13
87145122	T	C	-5.738	9.579e-09	-0.220259	5.64389e-09	0.778571	0.778481	1
87145199	T	C	-5.744	9.257e-09	-0.220259	5.64389e-09	0.778571	0.778481	1
87145248	A	T	-5.758	8.508e-09	-0.220259	5.64389e-09	0.778571	0.778481	1
87145369	C	G	-5.707	1.151e-08	-0.220259	5.64389e-09	0.221429	0.221519	1
87145453	T	C	-5.726	1.027e-08	-0.220259	5.64389e-09	0.778571	0.778481	1
87145650	T	C	-5.657	1.536e-08	-0.220259	5.64389e-09	0.221429	0.221519	1
87145921	A	T	5.663	1.489e-08	0.220259	5.64389e-09	0.778571	0.778481	13
87145974	T	C	-5.719	1.073e-08	-0.220259	5.64389e-09	0.778571	0.778481	1
87145989	A	G	5.658	1.531e-08	0.220259	5.64389e-09	0.778571	0.778481	13
87146007	A	G	-5.712	1.116e-08	-0.220259	5.64389e-09	0.221429	0.221519	1
87146033	T	G	-5.708	1.14e-08	-0.220259	5.64389e-09	0.221429	0.221519	1
87146037	T	C	5.71	1.131e-08	0.220259	5.64389e-09	0.778571	0.778481	13
87146071	T	C	5.699	1.204e-08	0.220259	5.64389e-09	0.221429	0.221519	13
87146094	A	G	-5.693	1.247e-08	-0.220259	5.64389e-09	0.221429	0.221519	1
87146196	A	G	-5.729	1.012e-08	-0.220259	5.64389e-09	0.221429	0.221519	1
87146270	A	G	-5.715	1.096e-08	-0.220259	5.64389e-09	0.778571	0.778481	1
87146293	A	G	5.704	1.173e-08	0.220259	5.64389e-09	0.221429	0.221519	13
87146349	A	G	5.669	1.44e-08	0.220259	5.64389e-09	0.778571	0.778481	13
87146399	T	G	-5.671	1.418e-08	-0.220259	5.64389e-09	0.778571	0.778481	1
87146512	A	T	5.749	8.957e-09	0.220259	5.64389e-09	0.221429	0.221519	13
87146694	CTT	C	-5.581	2.386e-08	-0.220259	5.64389e-09	0.221429	0.221519	1
87146700	C	G	-5.596	2.191e-08	-0.220259	5.64389e-09	0.778571	0.778481	1
87146732	T	G	-5.749	8.98e-09	-0.220259	5.64389e-09	0.778571	0.778481	1
87146741	T	G	-5.721	1.061e-08	-0.220259	5.64389e-09	0.778571	0.778481	1
87146753	A	C	-5.715	1.097e-08	-0.220259	5.64389e-09	0.778571	0.778481	1
87146770	A	AC	-5.678	1.363e-08	-0.220259	5.64389e-09	0.778571	0.778481	1
87146802	A	ATGT	-5.734	9.82e-09	-0.220259	5.64389e-09	0.778571	0.778481	1
87146878	A	G	5.711	1.124e-08	0.220259	5.64389e-09	0.221429	0.221519	13
87146896	A	G	5.694	1.243e-08	0.220259	5.64389e-09	0.221429	0.221519	13
87146921	A	C	-5.795	6.817e-09	-0.220259	5.64389e-09	0.778571	0.778481	1
87146958	A	G	5.801	6.574e-09	0.220259	5.64389e-09	0.221429	0.221519	13
87146998	T	TC	-5.792	6.965e-09	-0.220259	5.64389e-09	0.778571	0.778481	1
87147000	A	T	5.792	6.962e-09	0.220259	5.64389e-09	0.221429	0.221519	13
87147024	A	ATT	5.804	6.473e-09	0.220259	5.64389e-09	0.778571	0.778481	13
87147044	A	G	-5.756	8.601e-09	-0.220259	5.64389e-09	0.778571	0.778481	1
87147214	G	GC	5.838	5.269e-09	0.220259	5.64389e-09	0.221429	0.221519	13
87147255	T	C	5.736	9.679e-09	0.220259	5.64389e-09	0.221429	0.221519	13
87147272	A	G	5.956	2.588e-09	0.218653	1.70581e-08	0.216667	0.202532	14
87147324	A	G	-5.476	4.345e-08	-0.22446	4.60567e-09	0.797619	0.78481	0
87147352	T	TA	-5.684	1.317e-08	-0.220259	5.64389e-09	0.778571	0.778481	1
87147354	C	G	5.729	1.01e-08	0.220259	5.64389e-09	0.221429	0.221519	13
87147393	T	C	5.856	4.744e-09	0.220259	5.64389e-09	0.221429	0.221519	13
87147398	C	G	-5.82	5.89e-09	-0.220259	5.64389e-09	0.778571	0.778481	1
87147432	T	C	-5.703	1.18e-08	-0.220259	5.64389e-09	0.221429	0.221519	1
87147440	T	TA	5.703	1.18e-08	0.220259	5.64389e-09	0.778571	0.778481	13
87147445	A	G	-5.702	1.185e-08	-0.220259	5.64389e-09	0.778571	0.778481	1
87147473	A	C	5.576	2.459e-08	0.220259	5.64389e-09	0.778571	0.778481	13
87147486	T	C	-5.685	1.306e-08	-0.220259	5.64389e-09	0.778571	0.778481	1
87147582	A	T	5.725	1.033e-08	0.220259	5.64389e-09	0.221429	0.221519	13
87147617	C	G	5.698	1.215e-08	0.220259	5.64389e-09	0.221429	0.221519	13
87147638	A	T	5.692	1.256e-08	0.220259	5.64389e-09	0.778571	0.778481	13
87147654	A	G	-5.704	1.173e-08	-0.220259	5.64389e-09	0.221429	0.221519	1
87147687	A	T	-5.658	1.532e-08	-0.220259	5.64389e-09	0.221429	0.221519	1
87147761	CTT	C	5.681	1.343e-08	0.220259	5.64389e-09	0.221429	0.221519	13
87147767	T	C	5.704	1.168e-08	0.220259	5.64389e-09	0.778571	0.778481	13
87147788	A	G	-5.715	1.095e-08	-0.220259	5.64389e-09	0.778571	0.778481	1
87147810	A	G	5.768	8.034e-09	0.220259	5.64389e-09	0.778571	0.778481	13
87147814	C	G	-5.747	9.08e-09	-0.220259	5.64389e-09	0.778571	0.778481	1
87147856	A	G	5.697	1.216e-08	0.220259	5.64389e-09	0.221429	0.221519	13
87148069	A	C	5.846	5.034e-09	0.220259	5.64389e-09	0.221429	0.221519	13
87148130	T	G	5.699	1.208e-08	0.220259	5.64389e-09	0.221429	0.221519	13
87148191	A	T	-5.614	1.975e-08	-0.220259	5.64389e-09	0.778571	0.778481	1
87148264	T	C	5.785	7.243e-09	0.220259	5.64389e-09	0.221429	0.221519	13
87148507	C	G	5.681	1.342e-08	0.220259	5.64389e-09	0.221429	0.221519	13
87148623	A	G	5.722	1.053e-08	0.220259	5.64389e-09	0.221429	0.221519	13
87148690	A	G	5.671	1.421e-08	0.220259	5.64389e-09	0.778571	0.778481	13
87148713	A	AT	5.663	1.49e-08	0.220259	5.64389e-09	0.221429	0.221519	13
87148740	A	G	-5.658	1.532e-08	-0.220259	5.64389e-09	0.778571	0.778481	1
87148803	T	G	-5.703	1.177e-08	-0.220259	5.64389e-09	0.778571	0.778481	1
87148810	A	C	5.715	1.098e-08	0.220259	5.64389e-09	0.221429	0.221519	13
87148823	T	G	5.701	1.189e-08	0.220259	5.64389e-09	0.778571	0.778481	13
87149223	T	G	-5.701	1.19e-08	-0.220259	5.64389e-09	0.778571	0.778481	1
87149276	CTG	C	5.717	1.083e-08	0.220259	5.64389e-09	0.778571	0.778481	13
87149290	A	AG	-5.699	1.208e-08	-0.220259	5.64389e-09	0.778571	0.778481	1
87149292	T	TAACATAA	5.698	1.209e-08	0.220259	5.64389e-09	0.221429	0.221519	13
87149377	A	G	5.678	1.361e-08	0.220259	5.64389e-09	0.221429	0.221519	13
87149437	T	C	-5.707	1.148e-08	-0.220259	5.64389e-09	0.778571	0.778481	1
87149469	T	C	5.755	8.64e-09	0.220259	5.64389e-09	0.221429	0.221519	13
87149559	A	G	5.768	8.042e-09	0.220259	5.64389e-09	0.221429	0.221519	13
87149621	C	G	-5.694	1.242e-08	-0.220259	5.64389e-09	0.778571	0.778481	1
87149638	A	C	5.982	2.2e-09	0.213462	3.4436e-08	0.216667	0.208861	13
87149788	T	C	-5.701	1.191e-08	-0.220259	5.64389e-09	0.778571	0.778481	1
87150123	T	C	5.706	1.158e-08	0.220259	5.64389e-09	0.221429	0.221519	13
87150392	T	C	5.703	1.177e-08	0.220259	5.64389e-09	0.778571	0.778481	13
87150470	CG	C	5.515	3.485e-08	0.220259	5.64389e-09	0.221429	0.221519	13
87150699	A	G	-5.76	8.421e-09	-0.220259	5.64389e-09	0.778571	0.778481	1
87150926	A	T	5.691	1.264e-08	0.220259	5.64389e-09	0.221429	0.221519	13
87151053	T	C	-5.679	1.352e-08	-0.220259	5.64389e-09	0.778571	0.778481	1
87151324	T	TTTTTCC	-5.495	3.905e-08	-0.220259	5.64389e-09	0.778571	0.778481	1
87151376	C	G	-5.674	1.394e-08	-0.220259	5.64389e-09	0.778571	0.778481	1
87151524	A	C	-5.65	1.607e-08	-0.220259	5.64389e-09	0.778571	0.778481	1
87151556	A	T	5.66	1.517e-08	0.220259	5.64389e-09	0.221429	0.221519	13
87151562	A	C	5.657	1.537e-08	0.220259	5.64389e-09	0.778571	0.778481	13
87151577	C	G	-5.668	1.443e-08	-0.220259	5.64389e-09	0.778571	0.778481	1
87151624	A	G	5.612	2.003e-08	0.220259	5.64389e-09	0.778571	0.778481	13
87151646	T	C	-5.65	1.604e-08	-0.220259	5.64389e-09	0.778571	0.778481	1
87151676	A	T	5.69	1.269e-08	0.220259	5.64389e-09	0.221429	0.221519	13
87151844	CA	C	-5.693	1.25e-08	-0.220259	5.64389e-09	0.778571	0.778481	1
87152318	T	G	5.729	1.011e-08	0.220259	5.64389e-09	0.221429	0.221519	13
87152344	A	G	5.705	1.16e-08	0.220259	5.64389e-09	0.221429	0.221519	13
87152423	A	C	-5.727	1.022e-08	-0.220259	5.64389e-09	0.778571	0.778481	1
87152478	A	C	5.634	1.76e-08	0.220259	5.64389e-09	0.221429	0.221519	13
87152569	A	G	5.735	9.724e-09	0.220259	5.64389e-09	0.221429	0.221519	13
87152706	A	G	7.354	1.923e-13	0.300758	1.91659e-19	0.533333	0.474684	13
87152892	A	C	-5.75	8.928e-09	-0.220259	5.64389e-09	0.778571	0.778481	1
87152987	A	G	5.679	1.357e-08	0.220259	5.64389e-09	0.778571	0.778481	13
87153162	T	C	5.697	1.216e-08	0.220259	5.64389e-09	0.778571	0.778481	13
87153414	A	G	-5.727	1.023e-08	-0.220259	5.64389e-09	0.221429	0.221519	1
87153956	T	G	5.712	1.119e-08	0.220259	5.64389e-09	0.778571	0.778481	13
87153988	T	G	-5.692	1.258e-08	-0.220259	5.64389e-09	0.221429	0.221519	1
87154060	T	G	5.685	1.306e-08	0.220259	5.64389e-09	0.778571	0.778481	13
87154134	A	C	-5.647	1.633e-08	-0.220259	5.64389e-09	0.778571	0.778481	1
87154164	CT	C	5.644	1.664e-08	0.220259	5.64389e-09	0.778571	0.778481	13
87154192	CT	C	5.727	1.02e-08	0.220259	5.64389e-09	0.778571	0.778481	13
87154213	A	T	-5.736	9.711e-09	-0.220259	5.64389e-09	0.778571	0.778481	1
87154244	A	G	-5.706	1.159e-08	-0.220259	5.64389e-09	0.221429	0.221519	1
87154448	A	G	6.095	1.092e-09	0.243037	1.18181e-11	0.747619	0.746835	13
87154522	T	C	6.089	1.133e-09	0.243037	1.18181e-11	0.252381	0.253165	13
87154569	A	G	-7.448	9.458e-14	-0.329627	1.06666e-23	0.435714	0.493671	0
87154837	A	C	-7.363	1.803e-13	-0.329627	1.06666e-23	0.435714	0.493671	0
87154982	A	G	-6.061	1.355e-09	-0.243037	1.18181e-11	0.252381	0.253165	1
87154999	T	C	-5.552	2.826e-08	-0.234587	8.93618e-11	0.771429	0.746835	1
87155029	T	G	-5.791	7.008e-09	-0.231759	1.58976e-10	0.22619	0.253165	0
87155085	T	C	-5.56	2.699e-08	-0.234587	8.93618e-11	0.771429	0.746835	1
87155121	T	C	-5.579	2.419e-08	-0.234587	8.93618e-11	0.771429	0.746835	1
87155461	T	TA	5.314	1.07e-07	0.224508	3.92756e-10	0.77381	0.727848	12
87155465	A	AAAG	5.321	1.035e-07	0.226951	2.37449e-10	0.228571	0.272152	12
87155699	T	C	5.279	1.3e-07	0.226951	2.37449e-10	0.771429	0.727848	12
87155919	T	C	-5.272	1.346e-07	-0.226951	2.37449e-10	0.228571	0.272152	2
87156419	A	G	-5.218	1.809e-07	-0.226951	2.37449e-10	0.228571	0.272152	2
87156422	A	G	5.184	2.175e-07	0.226951	2.37449e-10	0.771429	0.727848	12
87156735	T	C	5.305	1.128e-07	0.226951	2.37449e-10	0.771429	0.727848	12
87157163	A	G	5.25	1.521e-07	0.226951	2.37449e-10	0.771429	0.727848	12
87157466	A	G	-5.26	1.444e-07	-0.226951	2.37449e-10	0.228571	0.272152	2
87157473	T	C	5.25	1.525e-07	0.226951	2.37449e-10	0.771429	0.727848	12
87157510	T	C	-5.285	1.26e-07	-0.226951	2.37449e-10	0.228571	0.272152	2
87157522	A	C	7.192	6.396e-13	0.329627	1.06666e-23	0.564286	0.506329	14
87157859	A	G	-5.338	9.423e-08	-0.226951	2.37449e-10	0.771429	0.727848	2
87157893	A	G	5.402	6.605e-08	0.226951	2.37449e-10	0.228571	0.272152	12
87157989	T	C	-5.478	4.304e-08	-0.226951	2.37449e-10	0.771429	0.727848	2
87157994	A	G	5.493	3.948e-08	0.226951	2.37449e-10	0.228571	0.272152	12
87158315	T	G	5.223	1.764e-07	0.224508	3.92756e-10	0.22619	0.272152	12
87158413	T	G	-5.261	1.43e-07	-0.226951	2.37449e-10	0.771429	0.727848	2
87158476	T	C	-5.18	2.22e-07	-0.226951	2.37449e-10	0.228571	0.272152	2
87158501	T	C	-5.173	2.306e-07	-0.226951	2.37449e-10	0.228571	0.272152	2
87158522	T	C	5.224	1.752e-07	0.226951	2.37449e-10	0.771429	0.727848	12
87158987	C	G	5.223	1.758e-07	0.226951	2.37449e-10	0.228571	0.272152	12
87159121	T	C	5.01	5.448e-07	0.200808	9.58714e-08	0.197619	0.234177	13
87159293	C	G	-5.305	1.127e-07	-0.226951	2.37449e-10	0.771429	0.727848	2
87159453	T	G	5.304	1.133e-07	0.226951	2.37449e-10	0.771429	0.727848	12
87159468	T	TA	-5.055	4.299e-07	-0.226951	2.37449e-10	0.771429	0.727848	2
87159479	A	G	-5.248	1.539e-07	-0.226951	2.37449e-10	0.228571	0.272152	2
87159567	T	C	-5.278	1.309e-07	-0.226951	2.37449e-10	0.228571	0.272152	2
87159878	T	C	5.294	1.199e-07	0.226974	2.36961e-10	0.771429	0.734177	12
87159898	T	C	5.215	1.842e-07	0.226951	2.37449e-10	0.771429	0.727848	12
87159921	C	G	-5.233	1.671e-07	-0.226951	2.37449e-10	0.228571	0.272152	2
87159958	A	G	-5.209	1.901e-07	-0.226951	2.37449e-10	0.228571	0.272152	2
87160101	A	C	5.216	1.829e-07	0.226951	2.37449e-10	0.228571	0.272152	12
87160102	T	C	5.216	1.832e-07	0.226951	2.37449e-10	0.228571	0.272152	12
87160165	A	T	-5.334	9.598e-08	-0.226951	2.37449e-10	0.228571	0.272152	2
87160269	A	G	-5.314	1.075e-07	-0.226951	2.37449e-10	0.228571	0.272152	2
87160295	A	G	-5.269	1.372e-07	-0.226951	2.37449e-10	0.228571	0.272152	2
87160356	T	C	5.312	1.084e-07	0.226951	2.37449e-10	0.771429	0.727848	12
87160542	A	G	7.224	5.053e-13	0.329627	1.06666e-23	0.564286	0.506329	14
87160754	T	C	-5.3	1.156e-07	-0.226951	2.37449e-10	0.228571	0.272152	2
87160759	A	T	5.27	1.364e-07	0.226951	2.37449e-10	0.771429	0.727848	12
87161043	T	C	-7.235	4.655e-13	-0.329627	1.06666e-23	0.435714	0.493671	0
87161578	A	G	-7.261	3.836e-13	-0.329632	1.06582e-23	0.435714	0.5	0
87161844	T	G	7.198	6.096e-13	0.329627	1.06666e-23	0.564286	0.506329	14
87162227	T	C	-6.281	3.374e-10	-0.318845	2.25816e-21	0.483333	0.493671	0
87162265	T	G	7.211	5.544e-13	0.329627	1.06666e-23	0.564286	0.506329	14
87162266	A	G	-7.211	5.539e-13	-0.329627	1.06666e-23	0.435714	0.493671	0
87162387	T	C	-7.252	4.113e-13	-0.329627	1.06666e-23	0.435714	0.493671	0
87162798	C	G	-7.197	6.154e-13	-0.329627	1.06666e-23	0.435714	0.493671	0
87163057	T	C	-7.143	9.133e-13	-0.329627	1.06666e-23	0.435714	0.493671	0
87163105	T	C	7.227	4.952e-13	0.329627	1.06666e-23	0.564286	0.506329	14
87163106	A	G	-7.226	4.958e-13	-0.329627	1.06666e-23	0.435714	0.493671	0
87163238	A	AG	-7.179	7.021e-13	-0.329627	1.06666e-23	0.435714	0.493671	0
87163420	A	G	-7.256	3.992e-13	-0.329627	1.06666e-23	0.435714	0.493671	0
87163478	A	G	-7.063	1.63e-12	-0.329627	1.06666e-23	0.435714	0.493671	0
87163529	T	C	-7.155	8.377e-13	-0.329627	1.06666e-23	0.435714	0.493671	0
87163530	A	G	-7.155	8.383e-13	-0.329627	1.06666e-23	0.435714	0.493671	0
87163815	T	C	6.12	9.35e-10	0.280001	4.18396e-17	0.52381	0.468354	13
87164075	A	G	7.163	7.897e-13	0.329627	1.06666e-23	0.564286	0.506329	14
87164115	T	C	7.266	3.714e-13	0.329627	1.06666e-23	0.564286	0.506329	14
87164332	A	G	7.16	8.039e-13	0.329627	1.06666e-23	0.564286	0.506329	14
87164359	A	AT	-7.147	8.893e-13	-0.329627	1.06666e-23	0.435714	0.493671	0
87164512	A	G	7.159	8.111e-13	0.329627	1.06666e-23	0.564286	0.506329	14
87164523	A	G	-7.16	8.062e-13	-0.329627	1.06666e-23	0.435714	0.493671	0
87164568	A	G	7.153	8.49e-13	0.329627	1.06666e-23	0.564286	0.506329	14
87164652	A	G	7.168	7.617e-13	0.329627	1.06666e-23	0.564286	0.506329	14
87164718	C	G	-7.176	7.184e-13	-0.329627	1.06666e-23	0.435714	0.493671	0
87164876	A	G	7.244	4.365e-13	0.329627	1.06666e-23	0.564286	0.506329	14
87164977	T	C	7.219	5.256e-13	0.329627	1.06666e-23	0.564286	0.506329	14
87165026	C	G	-7.199	6.074e-13	-0.329627	1.06666e-23	0.435714	0.493671	0
87165032	A	G	7.219	5.233e-13	0.329627	1.06666e-23	0.564286	0.506329	14
87165086	A	G	-7.249	4.2e-13	-0.329627	1.06666e-23	0.435714	0.493671	0
87165310	A	AT	-7.169	7.574e-13	-0.329627	1.06666e-23	0.435714	0.493671	0
87165367	A	T	-7.102	1.228e-12	-0.329627	1.06666e-23	0.435714	0.493671	0
87165368	A	AT	7.103	1.224e-12	0.329627	1.06666e-23	0.564286	0.506329	14
87165394	T	C	-7.153	8.475e-13	-0.329627	1.06666e-23	0.435714	0.493671	0
87165404	T	C	7.184	6.788e-13	0.329627	1.06666e-23	0.564286	0.506329	14
87165475	A	T	-7.176	7.189e-13	-0.329627	1.06666e-23	0.435714	0.493671	0
87165520	T	C	7.224	5.03e-13	0.329627	1.06666e-23	0.564286	0.506329	14
87165533	A	G	-7.205	5.804e-13	-0.329627	1.06666e-23	0.435714	0.493671	0
87165557	T	C	7.314	2.598e-13	0.329627	1.06666e-23	0.564286	0.506329	14
87165706	T	C	7.197	6.149e-13	0.329627	1.06666e-23	0.564286	0.506329	14
87165714	A	T	7.197	6.17e-13	0.329627	1.06666e-23	0.564286	0.506329	14
87165832	A	G	7.225	5.011e-13	0.329627	1.06666e-23	0.564286	0.506329	14
87165905	T	C	7.211	5.541e-13	0.329627	1.06666e-23	0.564286	0.506329	14
87165916	A	C	-7.234	4.705e-13	-0.329627	1.06666e-23	0.435714	0.493671	0
87166009	A	T	-7.262	3.81e-13	-0.329627	1.06666e-23	0.435714	0.493671	0
87166116	A	G	7.248	4.234e-13	0.329627	1.06666e-23	0.564286	0.506329	14
87166136	A	G	-7.243	4.404e-13	-0.329627	1.06666e-23	0.435714	0.493671	0
87166155	A	G	-7.22	5.2e-13	-0.329627	1.06666e-23	0.435714	0.493671	0
87166204	T	C	-7.289	3.123e-13	-0.329627	1.06666e-23	0.435714	0.493671	0
87166456	T	C	7.105	1.202e-12	0.329627	1.06666e-23	0.564286	0.506329	14
87166556	T	C	7.255	4.006e-13	0.329627	1.06666e-23	0.564286	0.506329	14
87166622	A	C	-7.214	5.422e-13	-0.329627	1.06666e-23	0.435714	0.493671	0
87166647	T	C	-7.2	6.003e-13	-0.329627	1.06666e-23	0.435714	0.493671	0
87166648	T	G	7.175	7.223e-13	0.329627	1.06666e-23	0.564286	0.506329	14
87166654	A	G	-7.129	1.01e-12	-0.329627	1.06666e-23	0.435714	0.493671	0
87166742	A	G	7.218	5.257e-13	0.329627	1.06666e-23	0.564286	0.506329	14
87166777	T	C	7.185	6.727e-13	0.329627	1.06666e-23	0.564286	0.506329	14
87166812	A	G	-7.213	5.454e-13	-0.329627	1.06666e-23	0.435714	0.493671	0
87166885	T	C	-7.198	6.093e-13	-0.329627	1.06666e-23	0.435714	0.493671	0
87167082	T	C	7.209	5.653e-13	0.329627	1.06666e-23	0.564286	0.506329	14
87167176	T	C	-7.301	2.849e-13	-0.329627	1.06666e-23	0.435714	0.493671	0
87167243	A	T	7.152	8.537e-13	0.329627	1.06666e-23	0.564286	0.506329	14
87167309	T	C	-7.284	3.241e-13	-0.329627	1.06666e-23	0.435714	0.493671	0
87167356	A	G	7.201	5.994e-13	0.329627	1.06666e-23	0.564286	0.506329	14
87167432	A	G	7.221	5.172e-13	0.329627	1.06666e-23	0.564286	0.506329	14
87167484	T	C	-7.195	6.243e-13	-0.329627	1.06666e-23	0.435714	0.493671	0
87167522	A	G	-7.304	2.786e-13	-0.329627	1.06666e-23	0.435714	0.493671	0
87167564	C	G	7.28	3.327e-13	0.329627	1.06666e-23	0.564286	0.506329	14
87167917	T	C	-7.248	4.223e-13	-0.329627	1.06666e-23	0.435714	0.493671	0
87167935	A	G	7.209	5.619e-13	0.329627	1.06666e-23	0.564286	0.506329	14
87168034	A	G	-7.225	5.005e-13	-0.329627	1.06666e-23	0.435714	0.493671	0
87168190	A	C	7.258	3.918e-13	0.329627	1.06666e-23	0.564286	0.506329	14
87168195	A	C	-7.227	4.922e-13	-0.329627	1.06666e-23	0.435714	0.493671	0
87168204	T	C	7.238	4.55e-13	0.329627	1.06666e-23	0.564286	0.506329	14
87168255	A	G	-7.222	5.14e-13	-0.329627	1.06666e-23	0.435714	0.493671	0
87168261	C	G	7.252	4.11e-13	0.329627	1.06666e-23	0.564286	0.506329	14
87168321	T	C	-7.235	4.662e-13	-0.329627	1.06666e-23	0.435714	0.493671	0
87170049	C	G	7.19	6.474e-13	0.329627	1.06666e-23	0.564286	0.506329	14
87170321	C	G	-7.213	5.465e-13	-0.329627	1.06666e-23	0.435714	0.493671	0
87170519	A	G	7.123	1.056e-12	0.329627	1.06666e-23	0.564286	0.506329	14
87171115	A	T	-7.234	4.693e-13	-0.329627	1.06666e-23	0.435714	0.493671	0
87171453	T	C	7.249	4.198e-13	0.329627	1.06666e-23	0.564286	0.506329	14
87171481	T	C	7.194	6.309e-13	0.329627	1.06666e-23	0.564286	0.506329	14
87171834	T	TTTTA	-5.988	2.129e-09	-0.280001	4.18396e-17	0.47619	0.531646	1
87172323	T	C	7.173	7.346e-13	0.329627	1.06666e-23	0.564286	0.506329	14
87172968	A	G	-6.305	2.873e-10	-0.318845	2.25816e-21	0.483333	0.493671	0
87173309	A	G	-7.128	1.017e-12	-0.329627	1.06666e-23	0.435714	0.493671	0
87174411	A	T	7.154	8.428e-13	0.329627	1.06666e-23	0.564286	0.506329	14
87174491	A	G	-7.181	6.933e-13	-0.329627	1.06666e-23	0.435714	0.493671	0
87174724	A	G	7.205	5.801e-13	0.329627	1.06666e-23	0.564286	0.506329	14
87175099	A	C	7.206	5.771e-13	0.329627	1.06666e-23	0.564286	0.506329	14
87175163	A	G	7.249	4.186e-13	0.329627	1.06666e-23	0.564286	0.506329	14
87175181	T	C	7.277	3.424e-13	0.329627	1.06666e-23	0.564286	0.506329	14
87175587	A	G	-7.209	5.641e-13	-0.329627	1.06666e-23	0.435714	0.493671	0
87175719	C	G	7.338	2.166e-13	0.329627	1.06666e-23	0.564286	0.506329	14
87175730	A	G	-7.292	3.057e-13	-0.329627	1.06666e-23	0.435714	0.493671	0
87175738	C	G	-7.284	3.232e-13	-0.329627	1.06666e-23	0.435714	0.493671	0
87175741	T	TG	-7.284	3.235e-13	-0.329627	1.06666e-23	0.435714	0.493671	0
87175826	A	G	7.149	8.74e-13	0.329627	1.06666e-23	0.564286	0.506329	14
87175842	A	G	-7.221	5.15e-13	-0.329627	1.06666e-23	0.435714	0.493671	0
87175849	T	C	7.206	5.746e-13	0.329627	1.06666e-23	0.564286	0.506329	14
87175875	A	T	-7.208	5.666e-13	-0.329627	1.06666e-23	0.435714	0.493671	0
87175910	A	G	-6.045	1.493e-09	-0.280001	4.18396e-17	0.47619	0.531646	1
87176210	T	C	-7.099	1.254e-12	-0.329627	1.06666e-23	0.435714	0.493671	0
87176303	T	C	-7.155	8.351e-13	-0.329627	1.06666e-23	0.435714	0.493671	0
87176306	C	G	7.156	8.326e-13	0.329627	1.06666e-23	0.564286	0.506329	14
87176308	A	G	-6.119	9.444e-10	-0.280001	4.18396e-17	0.47619	0.531646	1
87176368	C	G	-7.221	5.152e-13	-0.329627	1.06666e-23	0.435714	0.493671	0
87176396	T	G	-7.179	7.032e-13	-0.329627	1.06666e-23	0.435714	0.493671	0
87176435	T	TTCTAC	-6.619	3.615e-11	-0.287176	6.59849e-18	0.471429	0.531646	1
87176881	C	G	6.681	2.376e-11	0.287176	6.59849e-18	0.528571	0.468354	13
87176890	A	G	-6.679	2.402e-11	-0.287176	6.59849e-18	0.471429	0.531646	1
87176895	T	C	6.687	2.281e-11	0.287176	6.59849e-18	0.528571	0.468354	13
87176902	C	G	-6.71	1.94e-11	-0.287176	6.59849e-18	0.471429	0.531646	1
87176923	A	G	-6.693	2.185e-11	-0.287176	6.59849e-18	0.471429	0.531646	1
87176937	T	C	-6.689	2.253e-11	-0.287176	6.59849e-18	0.471429	0.531646	1
87176941	T	C	-6.692	2.207e-11	-0.287176	6.59849e-18	0.471429	0.531646	1
87176966	G	GGA	-7.108	1.175e-12	-0.329627	1.06666e-23	0.435714	0.493671	0
87176975	CAT	C	-7.133	9.849e-13	-0.329627	1.06666e-23	0.435714	0.493671	0
87176996	A	C	6.676	2.452e-11	0.287176	6.59849e-18	0.528571	0.468354	13
87177052	T	TCAGA	7.101	1.238e-12	0.329627	1.06666e-23	0.564286	0.506329	14
87177409	A	T	6.323	2.561e-10	0.318845	2.25816e-21	0.516667	0.506329	14
87177662	T	C	6.689	2.241e-11	0.287176	6.59849e-18	0.528571	0.468354	13
87177672	C	G	-6.689	2.244e-11	-0.287176	6.59849e-18	0.471429	0.531646	1
87177681	T	G	6.69	2.225e-11	0.287176	6.59849e-18	0.528571	0.468354	13
87177729	T	C	-6.738	1.601e-11	-0.287176	6.59849e-18	0.471429	0.531646	1
87178108	A	C	6.726	1.747e-11	0.287176	6.59849e-18	0.528571	0.468354	13
87178308	T	C	7.235	4.646e-13	0.329627	1.06666e-23	0.564286	0.506329	14
87178326	C	G	-6.71	1.948e-11	-0.287176	6.59849e-18	0.471429	0.531646	1
87178443	A	G	-7.205	5.817e-13	-0.329627	1.06666e-23	0.435714	0.493671	0
87178508	T	C	6.728	1.725e-11	0.287176	6.59849e-18	0.528571	0.468354	13
87178630	T	C	-6.664	2.662e-11	-0.287176	6.59849e-18	0.471429	0.531646	1
87178666	T	C	-6.72	1.82e-11	-0.287176	6.59849e-18	0.471429	0.531646	1
87178766	C	G	7.209	5.632e-13	0.329627	1.06666e-23	0.564286	0.506329	14
87178828	A	G	-7.192	6.371e-13	-0.329627	1.06666e-23	0.435714	0.493671	0
87179010	A	G	-6.681	2.373e-11	-0.287176	6.59849e-18	0.471429	0.531646	1
87179134	T	C	6.759	1.388e-11	0.287176	6.59849e-18	0.528571	0.468354	13
87179231	A	G	-6.596	4.238e-11	-0.287176	6.59849e-18	0.471429	0.531646	1
87179242	T	C	-6.576	4.824e-11	-0.287176	6.59849e-18	0.471429	0.531646	1
87179243	A	G	6.576	4.82e-11	0.287176	6.59849e-18	0.528571	0.468354	13
87179272	A	G	-6.667	2.616e-11	-0.287176	6.59849e-18	0.471429	0.531646	1
87179479	CAT	C	-7.157	8.25e-13	-0.329627	1.06666e-23	0.435714	0.493671	0
87179497	A	T	-6.664	2.658e-11	-0.287176	6.59849e-18	0.471429	0.531646	1
87179560	A	G	-6.749	1.487e-11	-0.287176	6.59849e-18	0.471429	0.531646	1
87179694	T	C	-6.699	2.1e-11	-0.287176	6.59849e-18	0.471429	0.531646	1
87179709	T	C	7.191	6.422e-13	0.329627	1.06666e-23	0.564286	0.506329	14
87179731	C	G	-6.667	2.602e-11	-0.287176	6.59849e-18	0.471429	0.531646	1
87179766	T	C	6.591	4.367e-11	0.287176	6.59849e-18	0.528571	0.468354	13
87179767	A	G	-6.593	4.313e-11	-0.287176	6.59849e-18	0.471429	0.531646	1
87179794	T	C	6.684	2.327e-11	0.287176	6.59849e-18	0.528571	0.468354	13
87179886	T	C	-6.624	3.489e-11	-0.287176	6.59849e-18	0.471429	0.531646	1
87180023	A	G	-7.215	5.38e-13	-0.329627	1.06666e-23	0.435714	0.493671	0
87180041	T	C	-7.23	4.824e-13	-0.329627	1.06666e-23	0.435714	0.493671	0
87180451	T	C	7.248	4.232e-13	0.329627	1.06666e-23	0.564286	0.506329	14
87180580	T	C	7.156	8.281e-13	0.329627	1.06666e-23	0.564286	0.506329	14
87180641	A	AT	7.258	3.924e-13	0.329627	1.06666e-23	0.564286	0.506329	14
87180734	T	C	-7.246	4.282e-13	-0.329627	1.06666e-23	0.435714	0.493671	0
87180765	T	C	7.264	3.763e-13	0.329627	1.06666e-23	0.564286	0.506329	14
87181485	T	C	7.151	8.602e-13	0.329627	1.06666e-23	0.564286	0.506329	14
87181735	A	AACTC	-7.224	5.054e-13	-0.329627	1.06666e-23	0.435714	0.493671	0
87182318	A	G	7.148	8.815e-13	0.329627	1.06666e-23	0.564286	0.506329	14
87182847	C	G	7.277	3.41e-13	0.329627	1.06666e-23	0.564286	0.506329	14
87183222	A	G	7.209	5.626e-13	0.329627	1.06666e-23	0.564286	0.506329	14
87183284	A	G	7.247	4.249e-13	0.329627	1.06666e-23	0.564286	0.506329	14
87183392	A	G	-7.118	1.094e-12	-0.329627	1.06666e-23	0.435714	0.493671	0
87183745	T	C	-7.017	2.27e-12	-0.329627	1.06666e-23	0.435714	0.493671	0
87183776	A	G	-6.737	1.614e-11	-0.311204	6.07122e-22	0.461905	0.518987	0
87183932	T	C	-7.113	1.134e-12	-0.329627	1.06666e-23	0.435714	0.493671	0
87183970	A	C	-7.165	7.8e-13	-0.329627	1.06666e-23	0.435714	0.493671	0
87184001	T	C	7.252	4.12e-13	0.329627	1.06666e-23	0.564286	0.506329	14
87184034	A	G	-7.255	4.023e-13	-0.329627	1.06666e-23	0.435714	0.493671	0
87184768	A	G	-7.194	6.278e-13	-0.329627	1.06666e-23	0.435714	0.493671	0
87184857	T	C	7.196	6.219e-13	0.329627	1.06666e-23	0.564286	0.506329	14
87185191	A	G	7.205	5.804e-13	0.329627	1.06666e-23	0.564286	0.506329	14
87185505	A	G	7.244	4.366e-13	0.329627	1.06666e-23	0.564286	0.506329	14
87185745	T	C	-7.195	6.249e-13	-0.329627	1.06666e-23	0.435714	0.493671	0
87185821	CAATACCTCTTAAATTGAGGTATTTAAATACCTTAAATTGAGGTACTTA	C	7.173	7.343e-13	0.329627	1.06666e-23	0.564286	0.506329	14
87185862	C	G	7.153	8.514e-13	0.329627	1.06666e-23	0.564286	0.506329	14
87186250	T	C	-7.21	5.583e-13	-0.329627	1.06666e-23	0.435714	0.493671	0
87186404	T	C	7.242	4.437e-13	0.329627	1.06666e-23	0.564286	0.506329	14
87186454	T	G	-7.154	8.426e-13	-0.329627	1.06666e-23	0.435714	0.493671	0
87186495	T	C	-7.16	8.057e-13	-0.329627	1.06666e-23	0.435714	0.493671	0
87186619	T	C	7.161	8.018e-13	0.329627	1.06666e-23	0.564286	0.506329	14
87186795	T	C	-7.276	3.428e-13	-0.329627	1.06666e-23	0.435714	0.493671	0
87186921	A	AT	-7.265	3.731e-13	-0.329627	1.06666e-23	0.435714	0.493671	0
87187021	A	G	-7.242	4.413e-13	-0.329627	1.06666e-23	0.435714	0.493671	0
87187129	A	C	-7.238	4.548e-13	-0.329627	1.06666e-23	0.435714	0.493671	0
87187265	A	C	-7.207	5.701e-13	-0.329627	1.06666e-23	0.435714	0.493671	0
87187475	A	G	7.199	6.047e-13	0.329627	1.06666e-23	0.564286	0.506329	14
87187536	A	G	7.255	4.029e-13	0.329627	1.06666e-23	0.564286	0.506329	14
87187565	A	G	7.212	5.522e-13	0.329627	1.06666e-23	0.564286	0.506329	14
87187568	T	C	-7.212	5.523e-13	-0.329627	1.06666e-23	0.435714	0.493671	0
87187688	T	C	7.299	2.902e-13	0.329627	1.06666e-23	0.564286	0.506329	14
87187748	T	C	7.299	2.889e-13	0.329627	1.06666e-23	0.564286	0.506329	14
87187765	T	G	7.237	4.596e-13	0.329627	1.06666e-23	0.564286	0.506329	14
87187769	A	T	6.712	1.915e-11	0.287176	6.59849e-18	0.528571	0.468354	13
87187793	A	G	-7.227	4.953e-13	-0.329627	1.06666e-23	0.435714	0.493671	0
87187794	A	G	-7.177	7.148e-13	-0.329627	1.06666e-23	0.435714	0.493671	0
87187812	T	C	7.284	3.229e-13	0.329627	1.06666e-23	0.564286	0.506329	14
87187850	A	G	-7.253	4.072e-13	-0.329627	1.06666e-23	0.435714	0.493671	0
87187931	A	G	7.162	7.957e-13	0.329627	1.06666e-23	0.564286	0.506329	14
87187936	A	G	-7.225	5.017e-13	-0.329627	1.06666e-23	0.435714	0.493671	0
87187961	A	G	7.17	7.519e-13	0.329627	1.06666e-23	0.564286	0.506329	14
87187994	T	C	7.166	7.705e-13	0.329627	1.06666e-23	0.564286	0.506329	14
87188013	A	T	7.217	5.333e-13	0.329627	1.06666e-23	0.564286	0.506329	14
87188048	A	G	7.202	5.942e-13	0.329627	1.06666e-23	0.564286	0.506329	14
87188124	T	C	7.159	8.139e-13	0.329627	1.06666e-23	0.564286	0.506329	14
87188128	T	C	-7.202	5.936e-13	-0.329627	1.06666e-23	0.435714	0.493671	0
87188272	T	C	7.311	2.661e-13	0.329627	1.06666e-23	0.564286	0.506329	14
87188694	T	C	7.256	3.986e-13	0.329627	1.06666e-23	0.564286	0.506329	14
87188947	T	C	-7.165	7.804e-13	-0.329627	1.06666e-23	0.435714	0.493671	0
87188954	A	G	-7.117	1.099e-12	-0.329627	1.06666e-23	0.435714	0.493671	0
87188977	C	G	7.154	8.417e-13	0.329627	1.06666e-23	0.564286	0.506329	14
87189048	A	G	-7.212	5.528e-13	-0.329627	1.06666e-23	0.435714	0.493671	0
87189062	A	G	7.173	7.326e-13	0.329627	1.06666e-23	0.564286	0.506329	14
87189075	A	C	-7.192	6.385e-13	-0.329627	1.06666e-23	0.435714	0.493671	0
87189179	A	C	-7.159	8.106e-13	-0.329627	1.06666e-23	0.435714	0.493671	0
87189302	T	C	7.206	5.751e-13	0.329627	1.06666e-23	0.564286	0.506329	14
87189311	T	C	-7.208	5.667e-13	-0.329627	1.06666e-23	0.435714	0.493671	0
87189321	A	C	-7.214	5.433e-13	-0.329627	1.06666e-23	0.435714	0.493671	0
87189356	A	G	-7.162	7.936e-13	-0.329627	1.06666e-23	0.435714	0.493671	0
87189495	A	G	-7.129	1.014e-12	-0.329627	1.06666e-23	0.435714	0.493671	0
87189573	A	G	7.194	6.308e-13	0.329627	1.06666e-23	0.564286	0.506329	14
87189680	T	C	7.257	3.97e-13	0.329627	1.06666e-23	0.564286	0.506329	14
87189835	T	C	7.227	4.926e-13	0.329627	1.06666e-23	0.564286	0.506329	14
87189853	A	G	-7.259	3.899e-13	-0.329627	1.06666e-23	0.435714	0.493671	0
87190083	A	G	7.243	4.392e-13	0.329627	1.06666e-23	0.564286	0.506329	14
87190564	T	C	-7.319	2.496e-13	-0.329627	1.06666e-23	0.435714	0.493671	0
87190723	A	G	7.237	4.583e-13	0.329627	1.06666e-23	0.564286	0.506329	14
87190738	CT	C	7.255	4.009e-13	0.329627	1.06666e-23	0.564286	0.506329	14
87190744	A	C	-7.219	5.218e-13	-0.329627	1.06666e-23	0.435714	0.493671	0
87190776	A	T	7.153	8.502e-13	0.329627	1.06666e-23	0.564286	0.506329	14
87190869	T	G	-7.254	4.042e-13	-0.329627	1.06666e-23	0.435714	0.493671	0
87190978	T	C	-7.23	4.831e-13	-0.329627	1.06666e-23	0.435714	0.493671	0
87191106	A	G	7.264	3.762e-13	0.329627	1.06666e-23	0.564286	0.506329	14
87191196	A	G	-7.237	4.571e-13	-0.329627	1.06666e-23	0.435714	0.493671	0
87191281	T	C	7.175	7.229e-13	0.329627	1.06666e-23	0.564286	0.506329	14
87191291	T	C	-7.219	5.229e-13	-0.329627	1.06666e-23	0.435714	0.493671	0
87191325	T	C	-7.27	3.584e-13	-0.329627	1.06666e-23	0.435714	0.493671	0
87191421	A	G	-7.222	5.107e-13	-0.329627	1.06666e-23	0.435714	0.493671	0
87191454	A	T	7.245	4.33e-13	0.329627	1.06666e-23	0.564286	0.506329	14
87191503	A	G	-7.182	6.848e-13	-0.329627	1.06666e-23	0.435714	0.493671	0
87191566	A	G	-7.252	4.098e-13	-0.329627	1.06666e-23	0.435714	0.493671	0
87191573	T	C	7.252	4.114e-13	0.329627	1.06666e-23	0.564286	0.506329	14
87191632	A	C	-7.25	4.158e-13	-0.329627	1.06666e-23	0.435714	0.493671	0
87191839	A	G	-7.249	4.187e-13	-0.329627	1.06666e-23	0.435714	0.493671	0
87191956	A	C	-7.176	7.197e-13	-0.329627	1.06666e-23	0.435714	0.493671	0
87192105	A	G	7.057	1.705e-12	0.329627	1.06666e-23	0.564286	0.506329	14
87192166	T	C	-7.009	2.405e-12	-0.329627	1.06666e-23	0.435714	0.493671	0
87192241	T	G	7.151	8.591e-13	0.329627	1.06666e-23	0.564286	0.506329	14
87192373	A	AT	7.102	1.229e-12	0.329627	1.06666e-23	0.564286	0.506329	14
87192453	A	C	7.011	2.367e-12	0.329627	1.06666e-23	0.564286	0.506329	14
87192459	C	G	7.023	2.164e-12	0.329627	1.06666e-23	0.564286	0.506329	14
87192511	A	G	7.115	1.118e-12	0.329627	1.06666e-23	0.564286	0.506329	14
87192730	T	C	-7.11	1.157e-12	-0.329627	1.06666e-23	0.435714	0.493671	0
87192769	A	G	7.135	9.698e-13	0.329627	1.06666e-23	0.564286	0.506329	14
87192825	CACCG	C	-7.178	7.071e-13	-0.329627	1.06666e-23	0.435714	0.493671	0
87192832	T	TC	7.177	7.146e-13	0.329627	1.06666e-23	0.564286	0.506329	14
87192840	T	C	7.166	7.704e-13	0.329627	1.06666e-23	0.564286	0.506329	14
87192889	T	C	7.067	1.586e-12	0.329627	1.06666e-23	0.564286	0.506329	14
87192910	A	G	-7.118	1.093e-12	-0.329627	1.06666e-23	0.435714	0.493671	0
87193168	T	C	7.237	4.6e-13	0.329627	1.06666e-23	0.564286	0.506329	14
87193497	T	G	7.148	8.788e-13	0.329627	1.06666e-23	0.564286	0.506329	14
87193628	A	T	7.162	7.962e-13	0.329627	1.06666e-23	0.564286	0.506329	14
87193676	A	G	-7.237	4.594e-13	-0.329627	1.06666e-23	0.435714	0.493671	0
87193728	T	C	-7.199	6.082e-13	-0.329627	1.06666e-23	0.435714	0.493671	0
87193971	A	G	-7.254	4.037e-13	-0.329627	1.06666e-23	0.435714	0.493671	0
87194035	A	G	-7.226	4.977e-13	-0.329627	1.06666e-23	0.435714	0.493671	0
87195147	A	G	-6.999	2.571e-12	-0.329627	1.06666e-23	0.435714	0.493671	0
87195534	T	C	7.184	6.782e-13	0.329627	1.06666e-23	0.564286	0.506329	14
87195585	T	G	7.208	5.67e-13	0.329627	1.06666e-23	0.564286	0.506329	14
87195740	A	G	-7.188	6.578e-13	-0.329627	1.06666e-23	0.435714	0.493671	0
87195798	A	G	-7.18	6.953e-13	-0.329627	1.06666e-23	0.435714	0.493671	0
87195981	T	C	7.182	6.859e-13	0.329627	1.06666e-23	0.564286	0.506329	14
87196047	A	G	7.253	4.069e-13	0.329627	1.06666e-23	0.564286	0.506329	14
87196160	T	C	-7.228	4.905e-13	-0.329627	1.06666e-23	0.435714	0.493671	0
87196197	T	C	-7.202	5.949e-13	-0.329627	1.06666e-23	0.435714	0.493671	0
87196269	T	C	7.078	1.462e-12	0.329627	1.06666e-23	0.564286	0.506329	14
87196292	T	C	-7.113	1.139e-12	-0.329627	1.06666e-23	0.435714	0.493671	0
87196307	A	C	-7.086	1.376e-12	-0.329627	1.06666e-23	0.435714	0.493671	0
87196320	T	C	-7.088	1.359e-12	-0.329627	1.06666e-23	0.435714	0.493671	0
87196326	A	G	-7.099	1.26e-12	-0.329627	1.06666e-23	0.435714	0.493671	0
87196358	T	C	7.214	5.439e-13	0.329627	1.06666e-23	0.564286	0.506329	14
87196427	T	C	-7.195	6.224e-13	-0.329627	1.06666e-23	0.435714	0.493671	0
87196428	T	G	7.195	6.238e-13	0.329627	1.06666e-23	0.564286	0.506329	14
87196438	T	C	-7.198	6.101e-13	-0.329627	1.06666e-23	0.435714	0.493671	0
87196454	A	T	7.182	6.889e-13	0.329627	1.06666e-23	0.564286	0.506329	14
87196782	A	C	7.145	9.007e-13	0.329627	1.06666e-23	0.564286	0.506329	14
87196825	T	C	-7.128	1.019e-12	-0.329627	1.06666e-23	0.435714	0.493671	0
87196851	A	G	-7.189	6.524e-13	-0.329627	1.06666e-23	0.435714	0.493671	0
87196927	T	C	-7.245	4.334e-13	-0.329627	1.06666e-23	0.435714	0.493671	0
87197007	T	TTCTC	-7.255	4.013e-13	-0.329627	1.06666e-23	0.435714	0.493671	0
87197094	A	T	7.168	7.624e-13	0.329627	1.06666e-23	0.564286	0.506329	14
87197134	A	G	7.208	5.696e-13	0.329627	1.06666e-23	0.564286	0.506329	14
87197176	A	G	-7.113	1.132e-12	-0.329627	1.06666e-23	0.435714	0.493671	0
87197195	A	G	7.147	8.853e-13	0.329627	1.06666e-23	0.564286	0.506329	14
87197248	T	C	7.165	7.77e-13	0.329627	1.06666e-23	0.564286	0.506329	14
87197274	T	C	-7.2	6.029e-13	-0.329627	1.06666e-23	0.435714	0.493671	0
87197287	A	C	7.182	6.848e-13	0.329627	1.06666e-23	0.564286	0.506329	14
87197298	A	AT	-7.218	5.26e-13	-0.329627	1.06666e-23	0.435714	0.493671	0
87197365	A	G	-7.19	6.499e-13	-0.329627	1.06666e-23	0.435714	0.493671	0
87198521	T	C	7.136	9.605e-13	0.329627	1.06666e-23	0.564286	0.506329	14
87198844	T	C	-7.204	5.862e-13	-0.329627	1.06666e-23	0.435714	0.493671	0
87198938	A	AC	6.995	2.66e-12	0.309186	5.26973e-22	0.538095	0.474684	14
87199134	A	G	-6.971	3.146e-12	-0.309186	5.26973e-22	0.461905	0.525316	0
87199253	T	C	7.186	6.673e-13	0.329627	1.06666e-23	0.564286	0.506329	14
87199705	C	G	-6.98	2.959e-12	-0.309186	5.26973e-22	0.461905	0.525316	0
87199775	T	G	7.02	2.22e-12	0.309186	5.26973e-22	0.538095	0.474684	14
87199798	A	G	6.98	2.952e-12	0.309186	5.26973e-22	0.538095	0.474684	14
87199829	T	G	7.029	2.074e-12	0.309186	5.26973e-22	0.538095	0.474684	14
87199848	T	C	7.028	2.094e-12	0.309186	5.26973e-22	0.538095	0.474684	14
87200563	T	C	7.222	5.124e-13	0.329627	1.06666e-23	0.564286	0.506329	14
87201448	C	G	-6.94	3.922e-12	-0.309186	5.26973e-22	0.461905	0.525316	0
87201544	T	TA	7.062	1.646e-12	0.309186	5.26973e-22	0.538095	0.474684	14
87201689	A	G	7.157	8.227e-13	0.329627	1.06666e-23	0.564286	0.506329	14
87201873	T	C	6.985	2.842e-12	0.309186	5.26973e-22	0.538095	0.474684	14
87201878	A	G	7.243	4.375e-13	0.329627	1.06666e-23	0.564286	0.506329	14
87202521	T	C	6.964	3.297e-12	0.309186	5.26973e-22	0.538095	0.474684	14
87202617	A	G	-6.993	2.686e-12	-0.309186	5.26973e-22	0.461905	0.525316	0
87202681	G	GA	-6.917	4.621e-12	-0.309186	5.26973e-22	0.461905	0.525316	0
87202926	A	G	-6.975	3.065e-12	-0.309186	5.26973e-22	0.461905	0.525316	0
87203009	A	G	7.141	9.264e-13	0.329627	1.06666e-23	0.564286	0.506329	14
87203042	A	G	7.189	6.526e-13	0.296539	2.03604e-20	0.533333	0.468354	14
87203148	A	G	-6.955	3.523e-12	-0.309186	5.26973e-22	0.461905	0.525316	0
87203183	T	C	6.943	3.843e-12	0.309186	5.26973e-22	0.538095	0.474684	14
87203357	A	G	-6.935	4.062e-12	-0.309186	5.26973e-22	0.461905	0.525316	0
87203373	A	G	-6.929	4.251e-12	-0.309186	5.26973e-22	0.461905	0.525316	0
87203512	T	C	6.937	4.013e-12	0.309186	5.26973e-22	0.538095	0.474684	14
87203513	A	G	-6.916	4.643e-12	-0.309186	5.26973e-22	0.461905	0.525316	0
87203522	T	G	6.931	4.178e-12	0.309186	5.26973e-22	0.538095	0.474684	14
87203571	T	C	6.928	4.282e-12	0.309186	5.26973e-22	0.538095	0.474684	14
87203572	A	G	-6.934	4.088e-12	-0.309186	5.26973e-22	0.461905	0.525316	0
87203609	A	C	6.754	1.439e-11	0.309186	5.26973e-22	0.538095	0.474684	14
87203637	T	C	6.811	9.689e-12	0.309186	5.26973e-22	0.538095	0.474684	14
87203662	C	G	6.801	1.038e-11	0.309186	5.26973e-22	0.538095	0.474684	14
87203796	T	C	6.847	7.53e-12	0.309186	5.26973e-22	0.538095	0.474684	14
87203801	A	G	-6.848	7.5e-12	-0.309186	5.26973e-22	0.461905	0.525316	0
87203923	A	G	7.035	1.989e-12	0.309186	5.26973e-22	0.538095	0.474684	14
87204051	A	G	-6.983	2.898e-12	-0.309186	5.26973e-22	0.461905	0.525316	0
87204173	T	C	-6.917	4.618e-12	-0.309186	5.26973e-22	0.461905	0.525316	0
87204209	A	G	-7.014	2.314e-12	-0.30588	1.7344e-21	0.461905	0.512658	0
87204212	A	G	-7.011	2.37e-12	-0.30588	1.7344e-21	0.461905	0.512658	0
87204216	A	G	-7.017	2.273e-12	-0.30588	1.7344e-21	0.461905	0.512658	0
87204222	A	G	6.868	6.516e-12	0.30588	1.7344e-21	0.538095	0.487342	14
87204245	T	G	-7.075	1.494e-12	-0.30588	1.7344e-21	0.461905	0.512658	0
87204347	A	G	6.599	4.147e-11	0.30588	1.7344e-21	0.538095	0.487342	14
87204354	T	C	-6.594	4.277e-11	-0.30588	1.7344e-21	0.461905	0.512658	0
87204355	T	G	6.593	4.319e-11	0.30588	1.7344e-21	0.538095	0.487342	14
87204485	T	G	6.857	7.042e-12	0.309186	5.26973e-22	0.538095	0.474684	14
87204490	T	G	-6.87	6.422e-12	-0.309186	5.26973e-22	0.461905	0.525316	0
87204629	T	G	6.981	2.938e-12	0.309763	4.30355e-22	0.538095	0.481013	14
87204709	A	G	-6.916	4.653e-12	-0.309186	5.26973e-22	0.461905	0.525316	0
87204786	T	C	6.598	4.157e-11	0.329627	1.06666e-23	0.564286	0.506329	14
87204970	A	C	6.926	4.328e-12	0.309186	5.26973e-22	0.538095	0.474684	14
87205036	A	C	-6.882	5.891e-12	-0.309186	5.26973e-22	0.461905	0.525316	0
87205221	A	T	-6.988	2.784e-12	-0.309186	5.26973e-22	0.461905	0.525316	0
87205276	C	G	6.931	4.185e-12	0.309186	5.26973e-22	0.538095	0.474684	14
87205321	T	C	7.194	6.312e-13	0.329627	1.06666e-23	0.564286	0.506329	14
87205353	A	G	6.938	3.975e-12	0.309186	5.26973e-22	0.538095	0.474684	14
87205359	A	G	-6.942	3.861e-12	-0.309186	5.26973e-22	0.461905	0.525316	0
87205376	A	G	6.934	4.078e-12	0.309186	5.26973e-22	0.538095	0.474684	14
87205407	A	G	6.932	4.153e-12	0.309186	5.26973e-22	0.538095	0.474684	14
87205430	T	C	-6.941	3.881e-12	-0.309186	5.26973e-22	0.461905	0.525316	0
87205552	T	C	6.913	4.738e-12	0.309186	5.26973e-22	0.538095	0.474684	14
87205667	T	C	6.935	4.056e-12	0.309186	5.26973e-22	0.538095	0.474684	14
87205669	T	G	6.935	4.049e-12	0.309186	5.26973e-22	0.538095	0.474684	14
87205693	A	G	6.89	5.569e-12	0.309186	5.26973e-22	0.538095	0.474684	14
87205695	CATCTCT	C	-6.894	5.423e-12	-0.309186	5.26973e-22	0.461905	0.525316	0
87205747	A	T	7.14	9.365e-13	0.329627	1.06666e-23	0.564286	0.506329	14
87205801	A	G	6.929	4.247e-12	0.309186	5.26973e-22	0.538095	0.474684	14
87205872	A	G	-7.015	2.304e-12	-0.309186	5.26973e-22	0.461905	0.525316	0
87205996	T	C	-6.997	2.619e-12	-0.309186	5.26973e-22	0.461905	0.525316	0
87206011	A	G	6.94	3.909e-12	0.309186	5.26973e-22	0.538095	0.474684	14
87206123	A	G	-7.006	2.456e-12	-0.309186	5.26973e-22	0.461905	0.525316	0
87206152	A	G	-7.205	5.821e-13	-0.329627	1.06666e-23	0.435714	0.493671	0
87206195	T	G	-6.953	3.568e-12	-0.309186	5.26973e-22	0.461905	0.525316	0
87206196	A	G	-6.952	3.606e-12	-0.309186	5.26973e-22	0.461905	0.525316	0
87206244	A	G	6.976	3.03e-12	0.309186	5.26973e-22	0.538095	0.474684	14
87206624	C	G	6.858	6.97e-12	0.309186	5.26973e-22	0.538095	0.474684	14
87206706	A	G	-6.953	3.575e-12	-0.309186	5.26973e-22	0.461905	0.525316	0
87206739	A	T	-6.935	4.053e-12	-0.309186	5.26973e-22	0.461905	0.525316	0
87207399	A	T	6.974	3.085e-12	0.309186	5.26973e-22	0.538095	0.474684	14
87207580	T	C	6.95	3.642e-12	0.309186	5.26973e-22	0.538095	0.474684	14
87207584	C	G	6.951	3.638e-12	0.309186	5.26973e-22	0.538095	0.474684	14
87207625	A	T	7.002	2.528e-12	0.309186	5.26973e-22	0.538095	0.474684	14
87207753	T	C	-6.85	7.39e-12	-0.309186	5.26973e-22	0.461905	0.525316	0
87207754	T	C	6.848	7.477e-12	0.309186	5.26973e-22	0.538095	0.474684	14
87207801	A	C	7.123	1.057e-12	0.329627	1.06666e-23	0.564286	0.506329	14
87207883	T	C	6.977	3.01e-12	0.309186	5.26973e-22	0.538095	0.474684	14
87207932	A	G	6.937	4.011e-12	0.309186	5.26973e-22	0.538095	0.474684	14
87207989	A	G	-7.026	2.125e-12	-0.309186	5.26973e-22	0.461905	0.525316	0
87208004	A	G	7.018	2.252e-12	0.309186	5.26973e-22	0.538095	0.474684	14
87208005	T	C	-7.013	2.336e-12	-0.309186	5.26973e-22	0.461905	0.525316	0
87208033	T	C	6.918	4.585e-12	0.309186	5.26973e-22	0.538095	0.474684	14
87208050	A	G	-6.926	4.323e-12	-0.309186	5.26973e-22	0.461905	0.525316	0
87208242	T	C	-6.981	2.933e-12	-0.309186	5.26973e-22	0.461905	0.525316	0
87208250	C	G	-6.994	2.665e-12	-0.309186	5.26973e-22	0.461905	0.525316	0
87208335	A	G	6.951	3.619e-12	0.309186	5.26973e-22	0.538095	0.474684	14
87208368	A	G	-6.881	5.947e-12	-0.309186	5.26973e-22	0.461905	0.525316	0
87208381	T	C	6.853	7.239e-12	0.309186	5.26973e-22	0.538095	0.474684	14
87208411	T	G	-6.812	9.624e-12	-0.309186	5.26973e-22	0.461905	0.525316	0
87208457	A	G	-6.91	4.85e-12	-0.309186	5.26973e-22	0.461905	0.525316	0
87208583	A	T	-6.879	6.01e-12	-0.309186	5.26973e-22	0.461905	0.525316	0
87208764	T	C	6.728	1.719e-11	0.309186	5.26973e-22	0.538095	0.474684	14
87208863	A	T	-6.819	9.169e-12	-0.309186	5.26973e-22	0.461905	0.525316	0
87208905	A	C	-6.872	6.331e-12	-0.309186	5.26973e-22	0.461905	0.525316	0
87208932	A	G	6.871	6.382e-12	0.309186	5.26973e-22	0.538095	0.474684	14
87209018	T	C	-6.954	3.561e-12	-0.309186	5.26973e-22	0.461905	0.525316	0
87209083	T	C	-6.965	3.288e-12	-0.309186	5.26973e-22	0.461905	0.525316	0
87209156	T	C	-6.943	3.831e-12	-0.309186	5.26973e-22	0.461905	0.525316	0
87209205	A	G	7.028	2.095e-12	0.309186	5.26973e-22	0.538095	0.474684	14
87209316	A	G	-6.927	4.286e-12	-0.309186	5.26973e-22	0.461905	0.525316	0
87209585	T	G	7.212	5.508e-13	0.329627	1.06666e-23	0.564286	0.506329	14
87209598	T	C	6.966	3.252e-12	0.309186	5.26973e-22	0.538095	0.474684	14
87210237	A	G	6.87	6.418e-12	0.309186	5.26973e-22	0.538095	0.474684	14
87210253	T	C	-6.904	5.045e-12	-0.309186	5.26973e-22	0.461905	0.525316	0
87210411	T	C	6.903	5.083e-12	0.309186	5.26973e-22	0.538095	0.474684	14
87210443	T	C	-6.936	4.04e-12	-0.309186	5.26973e-22	0.461905	0.525316	0
87210630	A	G	-6.87	6.409e-12	-0.309186	5.26973e-22	0.461905	0.525316	0
87210667	T	C	6.992	2.71e-12	0.309186	5.26973e-22	0.538095	0.474684	14
87210717	A	C	6.951	3.63e-12	0.309186	5.26973e-22	0.538095	0.474684	14
87210761	CTGAG	C	6.976	3.037e-12	0.309186	5.26973e-22	0.538095	0.474684	14
87210965	T	C	-6.911	4.804e-12	-0.309186	5.26973e-22	0.461905	0.525316	0
87210995	A	G	6.879	6.028e-12	0.309186	5.26973e-22	0.538095	0.474684	14
87211047	A	G	-6.978	2.996e-12	-0.309186	5.26973e-22	0.461905	0.525316	0
87211055	A	G	-6.98	2.96e-12	-0.309186	5.26973e-22	0.461905	0.525316	0
87211195	A	C	6.931	4.181e-12	0.309186	5.26973e-22	0.538095	0.474684	14
87211239	T	C	7.001	2.547e-12	0.309186	5.26973e-22	0.538095	0.474684	14
87211279	T	C	6.981	2.934e-12	0.309186	5.26973e-22	0.538095	0.474684	14
87211319	A	C	-7.012	2.356e-12	-0.309186	5.26973e-22	0.461905	0.525316	0
87211374	T	C	7.044	1.863e-12	0.309186	5.26973e-22	0.538095	0.474684	14
87211435	A	G	7.03	2.072e-12	0.309186	5.26973e-22	0.538095	0.474684	14
87211436	A	G	7.03	2.071e-12	0.309186	5.26973e-22	0.538095	0.474684	14
87211446	A	G	7.032	2.032e-12	0.309186	5.26973e-22	0.538095	0.474684	14
87211491	CTA	C	-7.034	2.009e-12	-0.309186	5.26973e-22	0.461905	0.525316	0
87211495	G	GCT	-7.034	2.007e-12	-0.309186	5.26973e-22	0.461905	0.525316	0
87211563	A	G	6.984	2.876e-12	0.30588	1.7344e-21	0.538095	0.487342	14
87211573	A	G	6.992	2.716e-12	0.30588	1.7344e-21	0.538095	0.487342	14
87211584	T	C	6.91	4.859e-12	0.30588	1.7344e-21	0.538095	0.487342	14
87211593	T	G	-6.936	4.03e-12	-0.30588	1.7344e-21	0.461905	0.512658	0
87211617	A	G	-6.906	4.968e-12	-0.309186	5.26973e-22	0.461905	0.525316	0
87211727	A	G	6.935	4.066e-12	0.309186	5.26973e-22	0.538095	0.474684	14
87211751	A	C	-6.969	3.183e-12	-0.309186	5.26973e-22	0.461905	0.525316	0
87211873	A	G	-6.936	4.039e-12	-0.309186	5.26973e-22	0.461905	0.525316	0
87211921	C	G	6.97	3.161e-12	0.309186	5.26973e-22	0.538095	0.474684	14
87211953	T	G	6.97	3.179e-12	0.309186	5.26973e-22	0.538095	0.474684	14
87212167	T	C	-7.161	7.992e-13	-0.329627	1.06666e-23	0.435714	0.493671	0
87212248	C	G	-6.975	3.05e-12	-0.309186	5.26973e-22	0.461905	0.525316	0
87212702	T	G	-6.93	4.2e-12	-0.309186	5.26973e-22	0.461905	0.525316	0
87212914	A	G	-6.9	5.201e-12	-0.309186	5.26973e-22	0.461905	0.525316	0
87213266	A	G	6.909	4.883e-12	0.309186	5.26973e-22	0.538095	0.474684	14
87213471	T	C	6.999	2.581e-12	0.309186	5.26973e-22	0.538095	0.474684	14
87213535	A	G	6.991	2.738e-12	0.309186	5.26973e-22	0.538095	0.474684	14
87213566	T	C	-7.239	4.533e-13	-0.329627	1.06666e-23	0.435714	0.493671	0
87213962	T	C	-6.981	2.935e-12	-0.309186	5.26973e-22	0.461905	0.525316	0
87214470	A	G	7.243	4.387e-13	0.329627	1.06666e-23	0.564286	0.506329	14
87214612	T	C	7.189	6.509e-13	0.329627	1.06666e-23	0.564286	0.506329	14
87214637	C	G	7.205	5.822e-13	0.329627	1.06666e-23	0.564286	0.506329	14
87214678	T	G	7.204	5.834e-13	0.329627	1.06666e-23	0.564286	0.506329	14
87214721	A	G	-7.161	8.013e-13	-0.329627	1.06666e-23	0.435714	0.493671	0
87214877	A	C	5.704	1.172e-08	0.291171	1.01377e-18	0.490476	0.506329	13
87214907	T	C	-5.57	2.542e-08	-0.315438	1.35138e-21	0.438095	0.5	0
87214908	A	T	-6.257	3.913e-10	-0.329627	1.06666e-23	0.435714	0.493671	0
87215063	G	GA	7.022	2.188e-12	0.329627	1.06666e-23	0.564286	0.506329	14
87215082	A	T	7.143	9.114e-13	0.329627	1.06666e-23	0.564286	0.506329	14
87215485	T	C	-7.592	3.151e-14	-0.31539	6.04467e-22	0.440476	0.5	0
87215548	A	G	-6.936	4.043e-12	-0.327892	2.09234e-23	0.438095	0.493671	0
87215684	T	C	-7.383	1.543e-13	-0.323761	5.59323e-23	0.438095	0.493671	0
87215707	A	G	7.258	3.938e-13	0.31651	3.48154e-22	0.559524	0.506329	14
87215953	T	C	7.689	1.477e-14	0.31539	6.04467e-22	0.559524	0.5	14
87216016	A	C	-7.482	7.336e-14	-0.31539	6.04467e-22	0.440476	0.5	0
87216058	T	C	7.163	7.889e-13	0.329627	1.06666e-23	0.564286	0.506329	14
87216122	A	G	-7.21	5.605e-13	-0.329627	1.06666e-23	0.435714	0.493671	0
87216129	T	G	7.685	1.53e-14	0.31539	6.04467e-22	0.559524	0.5	14
87216312	A	T	7.52	5.49e-14	0.31539	6.04467e-22	0.559524	0.5	14
87216470	A	C	-7.369	1.714e-13	-0.31539	6.04467e-22	0.440476	0.5	0
87217022	A	C	-7.567	3.829e-14	-0.31539	6.04467e-22	0.440476	0.5	0
87217102	A	G	-7.618	2.583e-14	-0.31539	6.04467e-22	0.440476	0.5	0
87217118	A	G	7.595	3.087e-14	0.31539	6.04467e-22	0.559524	0.5	14
87217145	A	C	7.708	1.281e-14	0.31539	6.04467e-22	0.559524	0.5	14
87217327	A	T	-7.662	1.836e-14	-0.31539	6.04467e-22	0.440476	0.5	0
87217466	C	G	7.522	5.392e-14	0.31539	6.04467e-22	0.559524	0.5	14
87217499	T	C	-7.592	3.159e-14	-0.31539	6.04467e-22	0.440476	0.5	0
87217553	A	T	-7.733	1.046e-14	-0.31539	6.04467e-22	0.440476	0.5	0
87217614	A	C	-7.786	6.925e-15	-0.31539	6.04467e-22	0.440476	0.5	0
87217618	T	C	7.242	4.433e-13	0.329627	1.06666e-23	0.564286	0.506329	14
87217690	C	G	-7.54	4.696e-14	-0.31539	6.04467e-22	0.440476	0.5	0
87217696	A	G	7.523	5.343e-14	0.31539	6.04467e-22	0.559524	0.5	14
87217868	T	C	-7.622	2.489e-14	-0.31539	6.04467e-22	0.440476	0.5	0
87218234	T	C	-7.575	3.602e-14	-0.31539	6.04467e-22	0.440476	0.5	0
87218874	A	G	7.624	2.45e-14	0.31539	6.04467e-22	0.559524	0.5	14
87218893	A	C	-7.635	2.264e-14	-0.31539	6.04467e-22	0.440476	0.5	0
87218950	T	C	-7.641	2.152e-14	-0.31539	6.04467e-22	0.440476	0.5	0
87218957	A	AT	7.66	1.864e-14	0.31539	6.04467e-22	0.559524	0.5	14
87219041	A	T	-7.552	4.302e-14	-0.31539	6.04467e-22	0.440476	0.5	0
87219180	C	G	-7.593	3.124e-14	-0.31539	6.04467e-22	0.440476	0.5	0
87219233	T	C	7.72	1.163e-14	0.31539	6.04467e-22	0.559524	0.5	14
87219317	T	G	7.667	1.757e-14	0.31539	6.04467e-22	0.559524	0.5	14
87219547	T	C	7.616	2.626e-14	0.31539	6.04467e-22	0.559524	0.5	14
87219558	A	T	7.696	1.407e-14	0.31539	6.04467e-22	0.559524	0.5	14
87220226	A	T	7.705	1.313e-14	0.31539	6.04467e-22	0.559524	0.5	14
87220324	A	G	-7.691	1.458e-14	-0.31539	6.04467e-22	0.440476	0.5	0
87220332	A	G	-7.692	1.446e-14	-0.31539	6.04467e-22	0.440476	0.5	0
87220411	T	C	-7.682	1.568e-14	-0.31539	6.04467e-22	0.440476	0.5	0
87220481	A	AT	7.595	3.068e-14	0.31539	6.04467e-22	0.559524	0.5	14
87220542	T	C	7.719	1.176e-14	0.31539	6.04467e-22	0.559524	0.5	14
87220623	T	C	-7.712	1.241e-14	-0.31539	6.04467e-22	0.440476	0.5	0
87221322	T	C	-7.685	1.526e-14	-0.31539	6.04467e-22	0.440476	0.5	0
87221447	A	G	-7.701	1.353e-14	-0.31539	6.04467e-22	0.440476	0.5	0
87221497	A	C	7.621	2.519e-14	0.31539	6.04467e-22	0.559524	0.5	14
87221498	A	G	-7.621	2.517e-14	-0.31539	6.04467e-22	0.440476	0.5	0
87221592	C	G	-7.676	1.637e-14	-0.31539	6.04467e-22	0.440476	0.5	0
87221646	A	G	7.686	1.517e-14	0.31539	6.04467e-22	0.559524	0.5	14
87221666	T	G	-7.687	1.505e-14	-0.31539	6.04467e-22	0.440476	0.5	0
87222119	T	C	-7.63	2.339e-14	-0.31539	6.04467e-22	0.440476	0.5	0
87222203	T	C	-7.778	7.379e-15	-0.31539	6.04467e-22	0.440476	0.5	0
87222204	A	G	7.294	3.012e-13	0.329627	1.06666e-23	0.564286	0.506329	14
87222298	T	G	7.755	8.832e-15	0.31539	6.04467e-22	0.559524	0.5	14
87222320	A	G	-7.75	9.196e-15	-0.31539	6.04467e-22	0.440476	0.5	0
87222419	T	C	7.656	1.923e-14	0.31539	6.04467e-22	0.559524	0.5	14
87222470	T	C	-7.756	8.795e-15	-0.31539	6.04467e-22	0.440476	0.5	0
87222478	G	GC	7.74	9.963e-15	0.31539	6.04467e-22	0.559524	0.5	14
87222559	A	G	-7.192	6.377e-13	-0.329627	1.06666e-23	0.435714	0.493671	0
87222947	A	C	7.654	1.954e-14	0.31539	6.04467e-22	0.559524	0.5	14
87223165	A	G	7.13	1.004e-12	0.329627	1.06666e-23	0.564286	0.506329	14
87223218	T	C	7.078	1.458e-12	0.329627	1.06666e-23	0.564286	0.506329	14
87223251	T	C	-7.349	1.992e-13	-0.31539	6.04467e-22	0.440476	0.5	0
87223315	A	G	-7.58	3.453e-14	-0.31539	6.04467e-22	0.440476	0.5	0
87223555	T	C	7.181	6.908e-13	0.329627	1.06666e-23	0.564286	0.506329	14
87224387	T	G	-7.678	1.621e-14	-0.31539	6.04467e-22	0.440476	0.5	0
87224884	A	C	7.684	1.546e-14	0.31539	6.04467e-22	0.559524	0.5	14
87224934	T	C	-7.16	8.069e-13	-0.329627	1.06666e-23	0.435714	0.493671	0
87225191	T	G	-7.638	2.202e-14	-0.31539	6.04467e-22	0.440476	0.5	0
87225827	A	G	-7.17	7.498e-13	-0.329627	1.06666e-23	0.435714	0.493671	0
87229330	A	G	7.212	5.498e-13	0.329627	1.06666e-23	0.564286	0.506329	14
87233169	T	G	7.123	1.055e-12	0.329627	1.06666e-23	0.564286	0.506329	14
87241580	T	C	5.692	1.252e-08	0.255962	5.71735e-14	0.407143	0.462025	12
87242392	CA	C	-5.459	4.785e-08	-0.255962	5.71735e-14	0.592857	0.537975	2
87243991	T	C	7.39	1.466e-13	0.320078	1.86382e-22	0.542857	0.5	14
87246087	T	C	-5.456	4.86e-08	-0.255962	5.71735e-14	0.592857	0.537975	2
87247223	A	AGTG	7.382	1.561e-13	0.320078	1.86382e-22	0.542857	0.5	14
87248193	T	C	-7.338	2.173e-13	-0.320078	1.86382e-22	0.457143	0.5	0
87249150	A	G	7.296	2.964e-13	0.320078	1.86382e-22	0.542857	0.5	14
87249601	T	G	-5.497	3.866e-08	-0.255962	5.71735e-14	0.592857	0.537975	2
87250018	T	C	-7.357	1.883e-13	-0.320078	1.86382e-22	0.457143	0.5	0
87250726	T	C	-7.074	1.502e-12	-0.324572	3.33594e-23	0.452381	0.493671	0
87250768	T	C	-7.338	2.17e-13	-0.320078	1.86382e-22	0.457143	0.5	0
87252405	T	C	7.331	2.284e-13	0.320078	1.86382e-22	0.542857	0.5	14
87256981	A	G	7.352	1.951e-13	0.320078	1.86382e-22	0.542857	0.5	14
87257241	T	C	6.791	1.115e-11	0.302065	1.29272e-20	0.519048	0.5	13
87257695	A	AT	-6.765	1.33e-11	-0.302065	1.29272e-20	0.480952	0.5	1
87257944	C	G	5.939	2.866e-09	0.258487	5.87565e-16	0.609524	0.664557	14
87270033	T	G	-7.162	7.944e-13	-0.320078	1.86382e-22	0.457143	0.5	0
87272228	T	G	7.29	3.095e-13	0.320078	1.86382e-22	0.542857	0.5	14
87276896	T	G	6.889	5.637e-12	0.324572	3.33594e-23	0.547619	0.506329	14
87279159	T	C	6.085	1.165e-09	0.243039	1.86734e-14	0.55	0.575949	12
87280832	A	G	5.416	6.106e-08	0.236568	9.77937e-14	0.57619	0.588608	12
87281246	A	ATCAGTTCAGT	6.067	1.303e-09	0.243039	1.86734e-14	0.55	0.575949	12
87287049	T	G	7.021	2.197e-12	0.324572	3.33594e-23	0.547619	0.506329	14
87289506	A	G	-6.942	3.853e-12	-0.324572	3.33594e-23	0.452381	0.493671	0
87292044	T	C	-5.601	2.129e-08	-0.236522	9.83401e-14	0.42381	0.417722	5
87294986	A	G	6.115	9.639e-10	0.242963	1.88482e-14	0.55	0.56962	9
87295188	C	G	6.981	2.938e-12	0.324572	3.33594e-23	0.547619	0.506329	14
87296460	A	T	-6.184	6.238e-10	-0.242963	1.88482e-14	0.45	0.43038	5
87297651	T	C	7.012	2.348e-12	0.324572	3.33594e-23	0.547619	0.506329	14
87297835	T	C	7	2.553e-12	0.324572	3.33594e-23	0.547619	0.506329	14
87297961	T	G	-7.085	1.391e-12	-0.324572	3.33594e-23	0.452381	0.493671	0
87298080	A	G	6.429	1.288e-10	0.310515	3.91564e-21	0.545238	0.5	14
87298167	T	C	-7.073	1.514e-12	-0.324572	3.33594e-23	0.452381	0.493671	0
87298184	C	G	7.052	1.763e-12	0.324572	3.33594e-23	0.547619	0.506329	14
87298348	A	G	6.961	3.38e-12	0.324572	3.33594e-23	0.547619	0.506329	14
87298580	A	T	-6.965	3.285e-12	-0.324572	3.33594e-23	0.452381	0.493671	0
87298747	A	G	7.033	2.014e-12	0.324572	3.33594e-23	0.547619	0.506329	14
87298772	T	C	-7.026	2.129e-12	-0.324572	3.33594e-23	0.452381	0.493671	0
87298801	A	G	-7.039	1.943e-12	-0.324572	3.33594e-23	0.452381	0.493671	0
87298889	T	G	-6.964	3.305e-12	-0.324572	3.33594e-23	0.452381	0.493671	0
87298943	T	TC	7.011	2.363e-12	0.324572	3.33594e-23	0.547619	0.506329	14
87299124	A	G	-6.993	2.698e-12	-0.324572	3.33594e-23	0.452381	0.493671	0
87299133	T	C	-7.008	2.41e-12	-0.324572	3.33594e-23	0.452381	0.493671	0
87299266	G	GGTT	-7.131	9.959e-13	-0.324572	3.33594e-23	0.452381	0.493671	0
87299705	T	C	-7.031	2.049e-12	-0.324572	3.33594e-23	0.452381	0.493671	0
87299852	A	T	-7.062	1.636e-12	-0.324572	3.33594e-23	0.452381	0.493671	0
87299978	A	G	-6.916	4.637e-12	-0.324572	3.33594e-23	0.452381	0.493671	0
87300072	T	C	-7.005	2.473e-12	-0.324572	3.33594e-23	0.452381	0.493671	0
87300747	T	G	6.986	2.829e-12	0.324572	3.33594e-23	0.547619	0.506329	14
87301945	T	C	6.917	4.61e-12	0.324572	3.33594e-23	0.547619	0.506329	14
87302450	T	C	6.968	3.209e-12	0.324572	3.33594e-23	0.547619	0.506329	14
87303238	T	C	-6.833	8.314e-12	-0.324572	3.33594e-23	0.452381	0.493671	0
87303383	T	TAAC	6.854	7.165e-12	0.324572	3.33594e-23	0.547619	0.506329	14
87303456	A	G	6.989	2.767e-12	0.324572	3.33594e-23	0.547619	0.506329	14
87303645	T	C	-6.941	3.898e-12	-0.324572	3.33594e-23	0.452381	0.493671	0
87303894	A	G	-6.852	7.307e-12	-0.324572	3.33594e-23	0.452381	0.493671	0
87304073	T	C	-6.932	4.162e-12	-0.324572	3.33594e-23	0.452381	0.493671	0
87304333	CAG	C	-6.852	7.261e-12	-0.324572	3.33594e-23	0.452381	0.493671	0
87304337	T	TG	-6.847	7.518e-12	-0.324572	3.33594e-23	0.452381	0.493671	0
87304372	T	TGG	6.808	9.916e-12	0.324572	3.33594e-23	0.547619	0.506329	14
87304388	A	AG	6.817	9.327e-12	0.324572	3.33594e-23	0.547619	0.506329	14
87304391	A	AG	6.795	1.08e-11	0.324572	3.33594e-23	0.547619	0.506329	14
87304394	C	G	6.794	1.088e-11	0.324572	3.33594e-23	0.547619	0.506329	14
87304395	T	TG	6.794	1.091e-11	0.324572	3.33594e-23	0.547619	0.506329	14
87304449	T	G	6.796	1.078e-11	0.324572	3.33594e-23	0.547619	0.506329	14
87304460	T	C	6.817	9.303e-12	0.324572	3.33594e-23	0.547619	0.506329	14
87304472	A	G	6.825	8.778e-12	0.324572	3.33594e-23	0.547619	0.506329	14
87304496	T	C	-6.957	3.473e-12	-0.324572	3.33594e-23	0.452381	0.493671	0
87304526	T	C	-6.844	7.712e-12	-0.324572	3.33594e-23	0.452381	0.493671	0
87304581	A	T	6.78	1.199e-11	0.324572	3.33594e-23	0.547619	0.506329	14
87304605	A	AT	6.794	1.092e-11	0.324572	3.33594e-23	0.547619	0.506329	14
87304621	T	G	6.851	7.336e-12	0.324572	3.33594e-23	0.547619	0.506329	14
87304718	A	G	-6.876	6.152e-12	-0.324572	3.33594e-23	0.452381	0.493671	0
87305233	T	C	6.843	7.766e-12	0.324572	3.33594e-23	0.547619	0.506329	14
87305253	T	C	6.812	9.621e-12	0.324572	3.33594e-23	0.547619	0.506329	14
87305264	T	C	6.821	9.038e-12	0.324572	3.33594e-23	0.547619	0.506329	14
87305409	T	G	6.886	5.741e-12	0.324572	3.33594e-23	0.547619	0.506329	14
87305431	A	T	6.838	8.027e-12	0.324572	3.33594e-23	0.547619	0.506329	14
87305479	T	C	-6.897	5.298e-12	-0.324572	3.33594e-23	0.452381	0.493671	0
87305485	A	G	6.892	5.485e-12	0.324572	3.33594e-23	0.547619	0.506329	14
87305542	T	G	-6.971	3.144e-12	-0.324572	3.33594e-23	0.452381	0.493671	0
87305670	T	C	6.847	7.525e-12	0.324572	3.33594e-23	0.547619	0.506329	14
87305698	C	G	6.95	3.642e-12	0.324572	3.33594e-23	0.547619	0.506329	14
87305798	C	G	-6.931	4.172e-12	-0.324572	3.33594e-23	0.452381	0.493671	0
87305810	T	C	6.999	2.575e-12	0.324572	3.33594e-23	0.547619	0.506329	14
87305942	T	C	6.838	8.004e-12	0.324572	3.33594e-23	0.547619	0.506329	14
87305953	T	G	-6.851	7.32e-12	-0.324572	3.33594e-23	0.452381	0.493671	0
87306016	T	G	6.949	3.672e-12	0.324572	3.33594e-23	0.547619	0.506329	14
87306124	A	G	-6.912	4.791e-12	-0.324572	3.33594e-23	0.452381	0.493671	0
87306138	A	G	6.876	6.158e-12	0.324572	3.33594e-23	0.547619	0.506329	14
87309509	T	C	6.812	9.621e-12	0.324572	3.33594e-23	0.547619	0.506329	14
87309553	T	C	6.144	8.022e-10	0.310515	3.91564e-21	0.545238	0.5	14
87310070	CTTCAG	C	6.14	8.231e-10	0.310515	3.91564e-21	0.545238	0.5	14
87310673	T	C	-6.838	8.03e-12	-0.324572	3.33594e-23	0.452381	0.493671	0
87312685	A	G	6.671	2.547e-11	0.324572	3.33594e-23	0.547619	0.506329	14
87314427	T	C	5.857	4.726e-09	0.310515	3.91564e-21	0.545238	0.5	14
87315367	A	G	5.938	2.89e-09	0.310515	3.91564e-21	0.545238	0.5	14
87316810	T	G	-6.757	1.414e-11	-0.324572	3.33594e-23	0.452381	0.493671	0
87319298	A	G	6.7	2.086e-11	0.324572	3.33594e-23	0.547619	0.506329	14
87319354	A	C	5.969	2.392e-09	0.310515	3.91564e-21	0.545238	0.5	14
87321741	A	G	6.654	2.846e-11	0.324572	3.33594e-23	0.547619	0.506329	14
87324678	A	G	6.611	3.827e-11	0.324572	3.33594e-23	0.547619	0.506329	14
87334464	T	C	-5.644	1.666e-08	-0.246039	5.81807e-15	0.454762	0.43038	6
87334933	T	C	5.655	1.561e-08	0.246039	5.81807e-15	0.545238	0.56962	8
87336114	A	C	-6.839	7.981e-12	-0.324572	3.33594e-23	0.452381	0.493671	0
87343263	T	G	-6.77	1.289e-11	-0.324913	2.5631e-23	0.452381	0.493671	1
87344730	A	AAAAC	6.791	1.113e-11	0.324913	2.5631e-23	0.547619	0.506329	13
87345005	A	AG	5.76	8.436e-09	0.24603	4.95927e-15	0.545238	0.56962	8
87346316	C	G	6.781	1.196e-11	0.324913	2.5631e-23	0.547619	0.506329	13
87346374	T	C	5.688	1.287e-08	0.24603	4.95927e-15	0.545238	0.56962	8
87346992	A	C	-6.764	1.339e-11	-0.324913	2.5631e-23	0.452381	0.493671	1
87347054	T	G	5.771	7.864e-09	0.24603	4.95927e-15	0.545238	0.56962	8
87351304	T	C	4.916	8.849e-07	0.188934	1.83717e-08	0.678571	0.727848	6
87351495	A	G	5.774	7.726e-09	0.24603	4.95927e-15	0.545238	0.56962	8
87355250	C	G	-6.769	1.301e-11	-0.324913	2.5631e-23	0.452381	0.493671	1
87356029	A	G	6.52	7.024e-11	0.308341	1.42886e-21	0.52381	0.5	13
87356035	A	G	-6.522	6.958e-11	-0.308341	1.42886e-21	0.47619	0.5	1
87356068	A	G	-6.505	7.77e-11	-0.308341	1.42886e-21	0.47619	0.5	1
87356145	T	C	5.28	1.293e-07	0.225575	3.63343e-12	0.585714	0.664557	8
87356146	A	G	-5.29	1.225e-07	-0.225575	3.63343e-12	0.414286	0.335443	6
87356163	T	C	-5.008	5.493e-07	-0.212971	7.98329e-11	0.407143	0.316456	6
87356598	C	G	7.327	2.359e-13	0.318842	1.62589e-22	0.545238	0.5	10
87356720	A	G	-7.253	4.063e-13	-0.318842	1.62589e-22	0.454762	0.5	4
87357495	C	G	-5.632	1.785e-08	-0.286338	6.75906e-17	0.428571	0.481013	5
87357509	T	C	5.644	1.657e-08	0.286814	6.41841e-17	0.569048	0.512658	12
87358291	CTA	C	6.667	2.607e-11	0.324913	2.5631e-23	0.547619	0.506329	13
87361303	C	G	-6.735	1.641e-11	-0.324913	2.5631e-23	0.452381	0.493671	1
87362028	A	G	5.324	1.016e-07	0.265072	2.75484e-16	0.580952	0.64557	13
87366308	A	G	-6.612	3.799e-11	-0.314254	1.18058e-22	0.457143	0.518987	1
87368855	A	G	-6.913	4.735e-12	-0.324913	2.5631e-23	0.452381	0.493671	1
87370436	T	C	6.877	6.101e-12	0.324913	2.5631e-23	0.547619	0.506329	13
87373762	A	C	-6.924	4.38e-12	-0.324913	2.5631e-23	0.452381	0.493671	1
87378456	A	G	6.993	2.698e-12	0.324913	2.5631e-23	0.547619	0.506329	13
87381122	T	C	7.034	2.007e-12	0.324913	2.5631e-23	0.547619	0.506329	13
87382596	T	C	6.85	7.397e-12	0.324913	2.5631e-23	0.547619	0.506329	13
87384396	A	T	6.759	1.388e-11	0.324913	2.5631e-23	0.547619	0.506329	13
87389788	C	G	6.924	4.397e-12	0.324913	2.5631e-23	0.547619	0.506329	13
87389951	A	C	-5.39	7.03e-08	-0.235941	2.16561e-13	0.604762	0.677215	5
87401862	A	T	7.001	2.546e-12	0.321815	4.21603e-23	0.545238	0.506329	13
87402111	T	C	-6.847	7.559e-12	-0.321815	4.21603e-23	0.454762	0.493671	1
87405141	A	G	6.525	6.779e-11	0.316979	1.23371e-22	0.545238	0.493671	13
87405198	A	G	6.215	5.119e-10	0.316979	1.23371e-22	0.545238	0.493671	13
87407572	C	G	5.148	2.627e-07	0.262912	4.86722e-16	0.583333	0.658228	13
87407829	A	G	4.99	6.025e-07	0.264965	3.36286e-16	0.583333	0.658228	13
87407925	C	G	5.367	7.994e-08	0.26467	2.95156e-16	0.583333	0.64557	13
87408057	T	C	5.062	4.16e-07	0.262912	4.86722e-16	0.583333	0.658228	13
87410139	A	G	-5.127	2.95e-07	-0.262912	4.86722e-16	0.416667	0.341772	1
87410199	A	G	6.427	1.303e-10	0.275894	2.84053e-15	0.661905	0.563291	10
87411671	C	G	-5.226	1.737e-07	-0.233655	7.14192e-12	0.385714	0.449367	5
87412532	CTGCT	C	-6.462	1.031e-10	-0.316979	1.23371e-22	0.454762	0.506329	1
87412590	A	G	6.525	6.813e-11	0.320115	6.70473e-23	0.545238	0.493671	13
87412604	A	G	-6.542	6.088e-11	-0.320115	6.70473e-23	0.454762	0.506329	1
87414784	A	G	-6.839	7.947e-12	-0.320522	5.10309e-23	0.457143	0.5	4
87415169	A	G	-5.115	3.139e-07	-0.245877	1.13649e-11	0.321429	0.329114	4
87842382	T	C	4.933	8.077e-07	0.248116	9.27149e-14	0.62619	0.544304	12

## Sheet: chr6_aseQTL_GC_86989953
position (bp)	effectAllele	otherAllele	Z_CI	p_CI	p_aselm	p_asez	freqHigh	freqVeryLow	nTraitsNZ
86940863	A	G	7.303	2.823e-13	4.0493e-08	0	0.557143	0.506329	14		Z_CI	Z-score for calving interval
86954479	T	C	-7.284	3.246e-13	4.0493e-08	0	0.442857	0.493671	0		p_CI	p-value for calving interval
86954484	T	C	7.284	3.239e-13	4.0493e-08	0	0.557143	0.506329	14		p_aselm	p-value for allele specific expression of tSNP at 86989953 bp estimated using linear model
86954490	T	C	7.284	3.236e-13	4.0493e-08	0	0.557143	0.506329	14		p_asez	p-value for allele specific expression of tSNP at 86989953 bp estimated using Z-test
86956804	T	G	-8.105	5.256e-16	2.47654e-08	0	0.435714	0.493671	0		freqHigh	frequency of effectAllele in high fertile cows
86965175	T	G	8.047	8.503e-16	2.47654e-08	0	0.564286	0.506329	14		freqVeryLow	frequency of effectAllele in very low fertile cows
86983496	C	G	-8.097	5.618e-16	2.47654e-08	0	0.435714	0.493671	0		nTraitsNZ	number of fertility traits (out of 14) measured during lactation 1 for which the direction of effect is consistent with that on calving intervals
86986115	T	G	-8.016	1.092e-15	2.47654e-08	0	0.435714	0.493671	0
86989333	A	C	-8.022	1.038e-15	2.47654e-08	0	0.435714	0.493671	0
86991630	T	C	7.961	1.703e-15	2.47654e-08	0	0.564286	0.506329	14
86995369	A	G	-8.075	6.75e-16	2.47654e-08	0	0.435714	0.493671	0
86996010	A	G	7.832	4.815e-15	2.47654e-08	0	0.564286	0.506329	14
86997761	T	C	-8.042	8.82e-16	2.47654e-08	0	0.435714	0.493671	0
87009744	A	G	-8.113	4.947e-16	2.47654e-08	0	0.435714	0.493671	0
87018377	T	C	8.221	2.021e-16	2.47654e-08	0	0.564286	0.506329	14
87021098	A	G	7.428	1.106e-13	2.47654e-08	0	0.561905	0.506329	14
87023162	A	T	-8.234	1.808e-16	2.47654e-08	0	0.435714	0.493671	0
87032043	A	G	8.269	1.352e-16	2.47654e-08	0	0.564286	0.506329	14
87033142	T	C	8.328	8.205e-17	2.47654e-08	0	0.564286	0.506329	14
87038865	A	G	-8.318	8.936e-17	2.47654e-08	0	0.435714	0.493671	0
87042033	A	G	-8.373	5.627e-17	2.47654e-08	0	0.435714	0.493671	0
87054946	A	G	8.151	3.601e-16	2.47654e-08	0	0.564286	0.506329	14
87070486	A	G	8.43	3.454e-17	2.47654e-08	0	0.564286	0.506329	14
87077315	A	AC	8.198	2.45e-16	2.47654e-08	0	0.564286	0.506329	14
87077371	T	C	8.185	2.726e-16	2.47654e-08	0	0.564286	0.506329	14
87080314	A	T	-8.175	2.954e-16	2.47654e-08	0	0.435714	0.493671	0
87090277	CCGTT	C	-8.101	5.435e-16	2.47654e-08	0	0.435714	0.493671	0
87129711	T	C	7.715	1.208e-14	2.47654e-08	0	0.564286	0.506329	14
87132559	T	G	-7.72	1.161e-14	2.47654e-08	0	0.435714	0.493671	0
87133813	T	C	-7.669	1.734e-14	2.47654e-08	0	0.435714	0.493671	0
87134984	A	C	-7.681	1.578e-14	2.47654e-08	0	0.435714	0.493671	0
87136044	T	C	-7.688	1.497e-14	2.47654e-08	0	0.435714	0.493671	0
87137944	T	C	-7.611	2.719e-14	2.47654e-08	0	0.435714	0.493671	0
87154569	A	G	-7.448	9.458e-14	2.47654e-08	0	0.435714	0.493671	0
87154837	A	C	-7.363	1.803e-13	2.47654e-08	0	0.435714	0.493671	0
87157522	A	C	7.192	6.396e-13	2.47654e-08	0	0.564286	0.506329	14
87160542	A	G	7.224	5.053e-13	2.47654e-08	0	0.564286	0.506329	14
87161043	T	C	-7.235	4.655e-13	2.47654e-08	0	0.435714	0.493671	0
87161578	A	G	-7.261	3.836e-13	2.47654e-08	0	0.435714	0.5	0
87161844	T	G	7.198	6.096e-13	2.47654e-08	0	0.564286	0.506329	14
87162227	T	C	-6.281	3.374e-10	4.51799e-08	0	0.483333	0.493671	0
87162265	T	G	7.211	5.544e-13	2.47654e-08	0	0.564286	0.506329	14
87162266	A	G	-7.211	5.539e-13	2.47654e-08	0	0.435714	0.493671	0
87162387	T	C	-7.252	4.113e-13	2.47654e-08	0	0.435714	0.493671	0
87162798	C	G	-7.197	6.154e-13	2.47654e-08	0	0.435714	0.493671	0
87163057	T	C	-7.143	9.133e-13	2.47654e-08	0	0.435714	0.493671	0
87163105	T	C	7.227	4.952e-13	2.47654e-08	0	0.564286	0.506329	14
87163106	A	G	-7.226	4.958e-13	2.47654e-08	0	0.435714	0.493671	0
87163238	A	AG	-7.179	7.021e-13	2.47654e-08	0	0.435714	0.493671	0
87163420	A	G	-7.256	3.992e-13	2.47654e-08	0	0.435714	0.493671	0
87163478	A	G	-7.063	1.63e-12	2.47654e-08	0	0.435714	0.493671	0
87163529	T	C	-7.155	8.377e-13	2.47654e-08	0	0.435714	0.493671	0
87163530	A	G	-7.155	8.383e-13	2.47654e-08	0	0.435714	0.493671	0
87164075	A	G	7.163	7.897e-13	2.47654e-08	0	0.564286	0.506329	14
87164115	T	C	7.266	3.714e-13	2.47654e-08	0	0.564286	0.506329	14
87164332	A	G	7.16	8.039e-13	2.47654e-08	0	0.564286	0.506329	14
87164359	A	AT	-7.147	8.893e-13	2.47654e-08	0	0.435714	0.493671	0
87164512	A	G	7.159	8.111e-13	2.47654e-08	0	0.564286	0.506329	14
87164523	A	G	-7.16	8.062e-13	2.47654e-08	0	0.435714	0.493671	0
87164568	A	G	7.153	8.49e-13	2.47654e-08	0	0.564286	0.506329	14
87164652	A	G	7.168	7.617e-13	2.47654e-08	0	0.564286	0.506329	14
87164718	C	G	-7.176	7.184e-13	2.47654e-08	0	0.435714	0.493671	0
87164876	A	G	7.244	4.365e-13	2.47654e-08	0	0.564286	0.506329	14
87164977	T	C	7.219	5.256e-13	2.47654e-08	0	0.564286	0.506329	14
87165026	C	G	-7.199	6.074e-13	2.47654e-08	0	0.435714	0.493671	0
87165032	A	G	7.219	5.233e-13	2.47654e-08	0	0.564286	0.506329	14
87165086	A	G	-7.249	4.2e-13	2.47654e-08	0	0.435714	0.493671	0
87165310	A	AT	-7.169	7.574e-13	2.47654e-08	0	0.435714	0.493671	0
87165367	A	T	-7.102	1.228e-12	2.47654e-08	0	0.435714	0.493671	0
87165368	A	AT	7.103	1.224e-12	2.47654e-08	0	0.564286	0.506329	14
87165394	T	C	-7.153	8.475e-13	2.47654e-08	0	0.435714	0.493671	0
87165404	T	C	7.184	6.788e-13	2.47654e-08	0	0.564286	0.506329	14
87165475	A	T	-7.176	7.189e-13	2.47654e-08	0	0.435714	0.493671	0
87165520	T	C	7.224	5.03e-13	2.47654e-08	0	0.564286	0.506329	14
87165533	A	G	-7.205	5.804e-13	2.47654e-08	0	0.435714	0.493671	0
87165557	T	C	7.314	2.598e-13	2.47654e-08	0	0.564286	0.506329	14
87165706	T	C	7.197	6.149e-13	2.47654e-08	0	0.564286	0.506329	14
87165714	A	T	7.197	6.17e-13	2.47654e-08	0	0.564286	0.506329	14
87165832	A	G	7.225	5.011e-13	2.47654e-08	0	0.564286	0.506329	14
87165905	T	C	7.211	5.541e-13	2.47654e-08	0	0.564286	0.506329	14
87165916	A	C	-7.234	4.705e-13	2.47654e-08	0	0.435714	0.493671	0
87166009	A	T	-7.262	3.81e-13	2.47654e-08	0	0.435714	0.493671	0
87166116	A	G	7.248	4.234e-13	2.47654e-08	0	0.564286	0.506329	14
87166136	A	G	-7.243	4.404e-13	2.47654e-08	0	0.435714	0.493671	0
87166155	A	G	-7.22	5.2e-13	2.47654e-08	0	0.435714	0.493671	0
87166204	T	C	-7.289	3.123e-13	2.47654e-08	0	0.435714	0.493671	0
87166456	T	C	7.105	1.202e-12	2.47654e-08	0	0.564286	0.506329	14
87166556	T	C	7.255	4.006e-13	2.47654e-08	0	0.564286	0.506329	14
87166622	A	C	-7.214	5.422e-13	2.47654e-08	0	0.435714	0.493671	0
87166647	T	C	-7.2	6.003e-13	2.47654e-08	0	0.435714	0.493671	0
87166648	T	G	7.175	7.223e-13	2.47654e-08	0	0.564286	0.506329	14
87166654	A	G	-7.129	1.01e-12	2.47654e-08	0	0.435714	0.493671	0
87166742	A	G	7.218	5.257e-13	2.47654e-08	0	0.564286	0.506329	14
87166777	T	C	7.185	6.727e-13	2.47654e-08	0	0.564286	0.506329	14
87166812	A	G	-7.213	5.454e-13	2.47654e-08	0	0.435714	0.493671	0
87166885	T	C	-7.198	6.093e-13	2.47654e-08	0	0.435714	0.493671	0
87167082	T	C	7.209	5.653e-13	2.47654e-08	0	0.564286	0.506329	14
87167176	T	C	-7.301	2.849e-13	2.47654e-08	0	0.435714	0.493671	0
87167243	A	T	7.152	8.537e-13	2.47654e-08	0	0.564286	0.506329	14
87167309	T	C	-7.284	3.241e-13	2.47654e-08	0	0.435714	0.493671	0
87167356	A	G	7.201	5.994e-13	2.47654e-08	0	0.564286	0.506329	14
87167432	A	G	7.221	5.172e-13	2.47654e-08	0	0.564286	0.506329	14
87167484	T	C	-7.195	6.243e-13	2.47654e-08	0	0.435714	0.493671	0
87167522	A	G	-7.304	2.786e-13	2.47654e-08	0	0.435714	0.493671	0
87167564	C	G	7.28	3.327e-13	2.47654e-08	0	0.564286	0.506329	14
87167917	T	C	-7.248	4.223e-13	2.47654e-08	0	0.435714	0.493671	0
87167935	A	G	7.209	5.619e-13	2.47654e-08	0	0.564286	0.506329	14
87168034	A	G	-7.225	5.005e-13	2.47654e-08	0	0.435714	0.493671	0
87168190	A	C	7.258	3.918e-13	2.47654e-08	0	0.564286	0.506329	14
87168195	A	C	-7.227	4.922e-13	2.47654e-08	0	0.435714	0.493671	0
87168204	T	C	7.238	4.55e-13	2.47654e-08	0	0.564286	0.506329	14
87168255	A	G	-7.222	5.14e-13	2.47654e-08	0	0.435714	0.493671	0
87168261	C	G	7.252	4.11e-13	2.47654e-08	0	0.564286	0.506329	14
87168321	T	C	-7.235	4.662e-13	2.47654e-08	0	0.435714	0.493671	0
87170049	C	G	7.19	6.474e-13	2.47654e-08	0	0.564286	0.506329	14
87170321	C	G	-7.213	5.465e-13	2.47654e-08	0	0.435714	0.493671	0
87170519	A	G	7.123	1.056e-12	2.47654e-08	0	0.564286	0.506329	14
87171115	A	T	-7.234	4.693e-13	2.47654e-08	0	0.435714	0.493671	0
87171453	T	C	7.249	4.198e-13	2.47654e-08	0	0.564286	0.506329	14
87171481	T	C	7.194	6.309e-13	2.47654e-08	0	0.564286	0.506329	14
87172323	T	C	7.173	7.346e-13	2.47654e-08	0	0.564286	0.506329	14
87172968	A	G	-6.305	2.873e-10	4.51799e-08	0	0.483333	0.493671	0
87173309	A	G	-7.128	1.017e-12	2.47654e-08	0	0.435714	0.493671	0
87174411	A	T	7.154	8.428e-13	2.47654e-08	0	0.564286	0.506329	14
87174491	A	G	-7.181	6.933e-13	2.47654e-08	0	0.435714	0.493671	0
87174724	A	G	7.205	5.801e-13	2.47654e-08	0	0.564286	0.506329	14
87175099	A	C	7.206	5.771e-13	2.47654e-08	0	0.564286	0.506329	14
87175163	A	G	7.249	4.186e-13	2.47654e-08	0	0.564286	0.506329	14
87175181	T	C	7.277	3.424e-13	2.47654e-08	0	0.564286	0.506329	14
87175587	A	G	-7.209	5.641e-13	2.47654e-08	0	0.435714	0.493671	0
87175719	C	G	7.338	2.166e-13	2.47654e-08	0	0.564286	0.506329	14
87175730	A	G	-7.292	3.057e-13	2.47654e-08	0	0.435714	0.493671	0
87175738	C	G	-7.284	3.232e-13	2.47654e-08	0	0.435714	0.493671	0
87175741	T	TG	-7.284	3.235e-13	2.47654e-08	0	0.435714	0.493671	0
87175826	A	G	7.149	8.74e-13	2.47654e-08	0	0.564286	0.506329	14
87175842	A	G	-7.221	5.15e-13	2.47654e-08	0	0.435714	0.493671	0
87175849	T	C	7.206	5.746e-13	2.47654e-08	0	0.564286	0.506329	14
87175875	A	T	-7.208	5.666e-13	2.47654e-08	0	0.435714	0.493671	0
87176210	T	C	-7.099	1.254e-12	2.47654e-08	0	0.435714	0.493671	0
87176303	T	C	-7.155	8.351e-13	2.47654e-08	0	0.435714	0.493671	0
87176306	C	G	7.156	8.326e-13	2.47654e-08	0	0.564286	0.506329	14
87176368	C	G	-7.221	5.152e-13	2.47654e-08	0	0.435714	0.493671	0
87176396	T	G	-7.179	7.032e-13	2.47654e-08	0	0.435714	0.493671	0
87176966	G	GGA	-7.108	1.175e-12	2.47654e-08	0	0.435714	0.493671	0
87176975	CAT	C	-7.133	9.849e-13	2.47654e-08	0	0.435714	0.493671	0
87177052	T	TCAGA	7.101	1.238e-12	2.47654e-08	0	0.564286	0.506329	14
87177409	A	T	6.323	2.561e-10	4.51799e-08	0	0.516667	0.506329	14
87178308	T	C	7.235	4.646e-13	2.47654e-08	0	0.564286	0.506329	14
87178443	A	G	-7.205	5.817e-13	2.47654e-08	0	0.435714	0.493671	0
87178766	C	G	7.209	5.632e-13	2.47654e-08	0	0.564286	0.506329	14
87178828	A	G	-7.192	6.371e-13	2.47654e-08	0	0.435714	0.493671	0
87179479	CAT	C	-7.157	8.25e-13	2.47654e-08	0	0.435714	0.493671	0
87179709	T	C	7.191	6.422e-13	2.47654e-08	0	0.564286	0.506329	14
87180023	A	G	-7.215	5.38e-13	2.47654e-08	0	0.435714	0.493671	0
87180041	T	C	-7.23	4.824e-13	2.47654e-08	0	0.435714	0.493671	0
87180451	T	C	7.248	4.232e-13	2.47654e-08	0	0.564286	0.506329	14
87180580	T	C	7.156	8.281e-13	2.47654e-08	0	0.564286	0.506329	14
87180641	A	AT	7.258	3.924e-13	2.47654e-08	0	0.564286	0.506329	14
87180734	T	C	-7.246	4.282e-13	2.47654e-08	0	0.435714	0.493671	0
87180765	T	C	7.264	3.763e-13	2.47654e-08	0	0.564286	0.506329	14
87181485	T	C	7.151	8.602e-13	2.47654e-08	0	0.564286	0.506329	14
87181735	A	AACTC	-7.224	5.054e-13	2.47654e-08	0	0.435714	0.493671	0
87182318	A	G	7.148	8.815e-13	2.47654e-08	0	0.564286	0.506329	14
87182847	C	G	7.277	3.41e-13	2.47654e-08	0	0.564286	0.506329	14
87183222	A	G	7.209	5.626e-13	2.47654e-08	0	0.564286	0.506329	14
87183284	A	G	7.247	4.249e-13	2.47654e-08	0	0.564286	0.506329	14
87183392	A	G	-7.118	1.094e-12	2.47654e-08	0	0.435714	0.493671	0
87183745	T	C	-7.017	2.27e-12	2.47654e-08	0	0.435714	0.493671	0
87183932	T	C	-7.113	1.134e-12	2.47654e-08	0	0.435714	0.493671	0
87183970	A	C	-7.165	7.8e-13	2.47654e-08	0	0.435714	0.493671	0
87184001	T	C	7.252	4.12e-13	2.47654e-08	0	0.564286	0.506329	14
87184034	A	G	-7.255	4.023e-13	2.47654e-08	0	0.435714	0.493671	0
87184768	A	G	-7.194	6.278e-13	2.47654e-08	0	0.435714	0.493671	0
87184857	T	C	7.196	6.219e-13	2.47654e-08	0	0.564286	0.506329	14
87185191	A	G	7.205	5.804e-13	2.47654e-08	0	0.564286	0.506329	14
87185505	A	G	7.244	4.366e-13	2.47654e-08	0	0.564286	0.506329	14
87185745	T	C	-7.195	6.249e-13	2.47654e-08	0	0.435714	0.493671	0
87185821	CAATACCTCTTAAATTGAGGTATTTAAATACCTTAAATTGAGGTACTTA	C	7.173	7.343e-13	2.47654e-08	0	0.564286	0.506329	14
87185862	C	G	7.153	8.514e-13	2.47654e-08	0	0.564286	0.506329	14
87186250	T	C	-7.21	5.583e-13	2.47654e-08	0	0.435714	0.493671	0
87186404	T	C	7.242	4.437e-13	2.47654e-08	0	0.564286	0.506329	14
87186454	T	G	-7.154	8.426e-13	2.47654e-08	0	0.435714	0.493671	0
87186495	T	C	-7.16	8.057e-13	2.47654e-08	0	0.435714	0.493671	0
87186619	T	C	7.161	8.018e-13	2.47654e-08	0	0.564286	0.506329	14
87186795	T	C	-7.276	3.428e-13	2.47654e-08	0	0.435714	0.493671	0
87186921	A	AT	-7.265	3.731e-13	2.47654e-08	0	0.435714	0.493671	0
87187021	A	G	-7.242	4.413e-13	2.47654e-08	0	0.435714	0.493671	0
87187129	A	C	-7.238	4.548e-13	2.47654e-08	0	0.435714	0.493671	0
87187265	A	C	-7.207	5.701e-13	2.47654e-08	0	0.435714	0.493671	0
87187475	A	G	7.199	6.047e-13	2.47654e-08	0	0.564286	0.506329	14
87187536	A	G	7.255	4.029e-13	2.47654e-08	0	0.564286	0.506329	14
87187565	A	G	7.212	5.522e-13	2.47654e-08	0	0.564286	0.506329	14
87187568	T	C	-7.212	5.523e-13	2.47654e-08	0	0.435714	0.493671	0
87187688	T	C	7.299	2.902e-13	2.47654e-08	0	0.564286	0.506329	14
87187748	T	C	7.299	2.889e-13	2.47654e-08	0	0.564286	0.506329	14
87187765	T	G	7.237	4.596e-13	2.47654e-08	0	0.564286	0.506329	14
87187793	A	G	-7.227	4.953e-13	2.47654e-08	0	0.435714	0.493671	0
87187794	A	G	-7.177	7.148e-13	2.47654e-08	0	0.435714	0.493671	0
87187812	T	C	7.284	3.229e-13	2.47654e-08	0	0.564286	0.506329	14
87187850	A	G	-7.253	4.072e-13	2.47654e-08	0	0.435714	0.493671	0
87187931	A	G	7.162	7.957e-13	2.47654e-08	0	0.564286	0.506329	14
87187936	A	G	-7.225	5.017e-13	2.47654e-08	0	0.435714	0.493671	0
87187961	A	G	7.17	7.519e-13	2.47654e-08	0	0.564286	0.506329	14
87187994	T	C	7.166	7.705e-13	2.47654e-08	0	0.564286	0.506329	14
87188013	A	T	7.217	5.333e-13	2.47654e-08	0	0.564286	0.506329	14
87188048	A	G	7.202	5.942e-13	2.47654e-08	0	0.564286	0.506329	14
87188124	T	C	7.159	8.139e-13	2.47654e-08	0	0.564286	0.506329	14
87188128	T	C	-7.202	5.936e-13	2.47654e-08	0	0.435714	0.493671	0
87188272	T	C	7.311	2.661e-13	2.47654e-08	0	0.564286	0.506329	14
87188694	T	C	7.256	3.986e-13	2.47654e-08	0	0.564286	0.506329	14
87188947	T	C	-7.165	7.804e-13	2.47654e-08	0	0.435714	0.493671	0
87188954	A	G	-7.117	1.099e-12	2.47654e-08	0	0.435714	0.493671	0
87188977	C	G	7.154	8.417e-13	2.47654e-08	0	0.564286	0.506329	14
87189048	A	G	-7.212	5.528e-13	2.47654e-08	0	0.435714	0.493671	0
87189062	A	G	7.173	7.326e-13	2.47654e-08	0	0.564286	0.506329	14
87189075	A	C	-7.192	6.385e-13	2.47654e-08	0	0.435714	0.493671	0
87189179	A	C	-7.159	8.106e-13	2.47654e-08	0	0.435714	0.493671	0
87189302	T	C	7.206	5.751e-13	2.47654e-08	0	0.564286	0.506329	14
87189311	T	C	-7.208	5.667e-13	2.47654e-08	0	0.435714	0.493671	0
87189321	A	C	-7.214	5.433e-13	2.47654e-08	0	0.435714	0.493671	0
87189356	A	G	-7.162	7.936e-13	2.47654e-08	0	0.435714	0.493671	0
87189495	A	G	-7.129	1.014e-12	2.47654e-08	0	0.435714	0.493671	0
87189573	A	G	7.194	6.308e-13	2.47654e-08	0	0.564286	0.506329	14
87189680	T	C	7.257	3.97e-13	2.47654e-08	0	0.564286	0.506329	14
87189835	T	C	7.227	4.926e-13	2.47654e-08	0	0.564286	0.506329	14
87189853	A	G	-7.259	3.899e-13	2.47654e-08	0	0.435714	0.493671	0
87190083	A	G	7.243	4.392e-13	2.47654e-08	0	0.564286	0.506329	14
87190564	T	C	-7.319	2.496e-13	2.47654e-08	0	0.435714	0.493671	0
87190723	A	G	7.237	4.583e-13	2.47654e-08	0	0.564286	0.506329	14
87190738	CT	C	7.255	4.009e-13	2.47654e-08	0	0.564286	0.506329	14
87190744	A	C	-7.219	5.218e-13	2.47654e-08	0	0.435714	0.493671	0
87190776	A	T	7.153	8.502e-13	2.47654e-08	0	0.564286	0.506329	14
87190869	T	G	-7.254	4.042e-13	2.47654e-08	0	0.435714	0.493671	0
87190978	T	C	-7.23	4.831e-13	2.47654e-08	0	0.435714	0.493671	0
87191106	A	G	7.264	3.762e-13	2.47654e-08	0	0.564286	0.506329	14
87191196	A	G	-7.237	4.571e-13	2.47654e-08	0	0.435714	0.493671	0
87191281	T	C	7.175	7.229e-13	2.47654e-08	0	0.564286	0.506329	14
87191291	T	C	-7.219	5.229e-13	2.47654e-08	0	0.435714	0.493671	0
87191325	T	C	-7.27	3.584e-13	2.47654e-08	0	0.435714	0.493671	0
87191421	A	G	-7.222	5.107e-13	2.47654e-08	0	0.435714	0.493671	0
87191454	A	T	7.245	4.33e-13	2.47654e-08	0	0.564286	0.506329	14
87191503	A	G	-7.182	6.848e-13	2.47654e-08	0	0.435714	0.493671	0
87191566	A	G	-7.252	4.098e-13	2.47654e-08	0	0.435714	0.493671	0
87191573	T	C	7.252	4.114e-13	2.47654e-08	0	0.564286	0.506329	14
87191632	A	C	-7.25	4.158e-13	2.47654e-08	0	0.435714	0.493671	0
87191839	A	G	-7.249	4.187e-13	2.47654e-08	0	0.435714	0.493671	0
87191956	A	C	-7.176	7.197e-13	2.47654e-08	0	0.435714	0.493671	0
87192105	A	G	7.057	1.705e-12	2.47654e-08	0	0.564286	0.506329	14
87192166	T	C	-7.009	2.405e-12	2.47654e-08	0	0.435714	0.493671	0
87192241	T	G	7.151	8.591e-13	2.47654e-08	0	0.564286	0.506329	14
87192373	A	AT	7.102	1.229e-12	2.47654e-08	0	0.564286	0.506329	14
87192453	A	C	7.011	2.367e-12	2.47654e-08	0	0.564286	0.506329	14
87192459	C	G	7.023	2.164e-12	2.47654e-08	0	0.564286	0.506329	14
87192511	A	G	7.115	1.118e-12	2.47654e-08	0	0.564286	0.506329	14
87192730	T	C	-7.11	1.157e-12	2.47654e-08	0	0.435714	0.493671	0
87192769	A	G	7.135	9.698e-13	2.47654e-08	0	0.564286	0.506329	14
87192825	CACCG	C	-7.178	7.071e-13	2.47654e-08	0	0.435714	0.493671	0
87192832	T	TC	7.177	7.146e-13	2.47654e-08	0	0.564286	0.506329	14
87192840	T	C	7.166	7.704e-13	2.47654e-08	0	0.564286	0.506329	14
87192889	T	C	7.067	1.586e-12	2.47654e-08	0	0.564286	0.506329	14
87192910	A	G	-7.118	1.093e-12	2.47654e-08	0	0.435714	0.493671	0
87193168	T	C	7.237	4.6e-13	2.47654e-08	0	0.564286	0.506329	14
87193497	T	G	7.148	8.788e-13	2.47654e-08	0	0.564286	0.506329	14
87193628	A	T	7.162	7.962e-13	2.47654e-08	0	0.564286	0.506329	14
87193676	A	G	-7.237	4.594e-13	2.47654e-08	0	0.435714	0.493671	0
87193728	T	C	-7.199	6.082e-13	2.47654e-08	0	0.435714	0.493671	0
87193971	A	G	-7.254	4.037e-13	2.47654e-08	0	0.435714	0.493671	0
87194035	A	G	-7.226	4.977e-13	2.47654e-08	0	0.435714	0.493671	0
87195147	A	G	-6.999	2.571e-12	2.47654e-08	0	0.435714	0.493671	0
87195534	T	C	7.184	6.782e-13	2.47654e-08	0	0.564286	0.506329	14
87195585	T	G	7.208	5.67e-13	2.47654e-08	0	0.564286	0.506329	14
87195740	A	G	-7.188	6.578e-13	2.47654e-08	0	0.435714	0.493671	0
87195798	A	G	-7.18	6.953e-13	2.47654e-08	0	0.435714	0.493671	0
87195981	T	C	7.182	6.859e-13	2.47654e-08	0	0.564286	0.506329	14
87196047	A	G	7.253	4.069e-13	2.47654e-08	0	0.564286	0.506329	14
87196160	T	C	-7.228	4.905e-13	2.47654e-08	0	0.435714	0.493671	0
87196197	T	C	-7.202	5.949e-13	2.47654e-08	0	0.435714	0.493671	0
87196269	T	C	7.078	1.462e-12	2.47654e-08	0	0.564286	0.506329	14
87196292	T	C	-7.113	1.139e-12	2.47654e-08	0	0.435714	0.493671	0
87196307	A	C	-7.086	1.376e-12	2.47654e-08	0	0.435714	0.493671	0
87196320	T	C	-7.088	1.359e-12	2.47654e-08	0	0.435714	0.493671	0
87196326	A	G	-7.099	1.26e-12	2.47654e-08	0	0.435714	0.493671	0
87196358	T	C	7.214	5.439e-13	2.47654e-08	0	0.564286	0.506329	14
87196427	T	C	-7.195	6.224e-13	2.47654e-08	0	0.435714	0.493671	0
87196428	T	G	7.195	6.238e-13	2.47654e-08	0	0.564286	0.506329	14
87196438	T	C	-7.198	6.101e-13	2.47654e-08	0	0.435714	0.493671	0
87196454	A	T	7.182	6.889e-13	2.47654e-08	0	0.564286	0.506329	14
87196782	A	C	7.145	9.007e-13	2.47654e-08	0	0.564286	0.506329	14
87196825	T	C	-7.128	1.019e-12	2.47654e-08	0	0.435714	0.493671	0
87196851	A	G	-7.189	6.524e-13	2.47654e-08	0	0.435714	0.493671	0
87196927	T	C	-7.245	4.334e-13	2.47654e-08	0	0.435714	0.493671	0
87197007	T	TTCTC	-7.255	4.013e-13	2.47654e-08	0	0.435714	0.493671	0
87197094	A	T	7.168	7.624e-13	2.47654e-08	0	0.564286	0.506329	14
87197134	A	G	7.208	5.696e-13	2.47654e-08	0	0.564286	0.506329	14
87197176	A	G	-7.113	1.132e-12	2.47654e-08	0	0.435714	0.493671	0
87197195	A	G	7.147	8.853e-13	2.47654e-08	0	0.564286	0.506329	14
87197248	T	C	7.165	7.77e-13	2.47654e-08	0	0.564286	0.506329	14
87197274	T	C	-7.2	6.029e-13	2.47654e-08	0	0.435714	0.493671	0
87197287	A	C	7.182	6.848e-13	2.47654e-08	0	0.564286	0.506329	14
87197298	A	AT	-7.218	5.26e-13	2.47654e-08	0	0.435714	0.493671	0
87197365	A	G	-7.19	6.499e-13	2.47654e-08	0	0.435714	0.493671	0
87198521	T	C	7.136	9.605e-13	2.47654e-08	0	0.564286	0.506329	14
87198844	T	C	-7.204	5.862e-13	2.47654e-08	0	0.435714	0.493671	0
87199253	T	C	7.186	6.673e-13	2.47654e-08	0	0.564286	0.506329	14
87200563	T	C	7.222	5.124e-13	2.47654e-08	0	0.564286	0.506329	14
87201689	A	G	7.157	8.227e-13	2.47654e-08	0	0.564286	0.506329	14
87201878	A	G	7.243	4.375e-13	2.47654e-08	0	0.564286	0.506329	14
87203009	A	G	7.141	9.264e-13	2.47654e-08	0	0.564286	0.506329	14
87204786	T	C	6.598	4.157e-11	2.47654e-08	0	0.564286	0.506329	14
87205321	T	C	7.194	6.312e-13	2.47654e-08	0	0.564286	0.506329	14
87205747	A	T	7.14	9.365e-13	2.47654e-08	0	0.564286	0.506329	14
87206152	A	G	-7.205	5.821e-13	2.47654e-08	0	0.435714	0.493671	0
87207801	A	C	7.123	1.057e-12	2.47654e-08	0	0.564286	0.506329	14
87209585	T	G	7.212	5.508e-13	2.47654e-08	0	0.564286	0.506329	14
87212167	T	C	-7.161	7.992e-13	2.47654e-08	0	0.435714	0.493671	0
87213566	T	C	-7.239	4.533e-13	2.47654e-08	0	0.435714	0.493671	0
87214470	A	G	7.243	4.387e-13	2.47654e-08	0	0.564286	0.506329	14
87214612	T	C	7.189	6.509e-13	2.47654e-08	0	0.564286	0.506329	14
87214637	C	G	7.205	5.822e-13	2.47654e-08	0	0.564286	0.506329	14
87214678	T	G	7.204	5.834e-13	2.47654e-08	0	0.564286	0.506329	14
87214721	A	G	-7.161	8.013e-13	2.47654e-08	0	0.435714	0.493671	0
87214907	T	C	-5.57	2.542e-08	7.21094e-08	0	0.438095	0.5	0
87214908	A	T	-6.257	3.913e-10	2.47654e-08	0	0.435714	0.493671	0
87215063	G	GA	7.022	2.188e-12	2.47654e-08	0	0.564286	0.506329	14
87215082	A	T	7.143	9.114e-13	2.47654e-08	0	0.564286	0.506329	14
87215485	T	C	-7.592	3.151e-14	2.54469e-07	0	0.440476	0.5	0
87215548	A	G	-6.936	4.043e-12	1.07908e-07	0	0.438095	0.493671	0
87215684	T	C	-7.383	1.543e-13	1.07908e-07	0	0.438095	0.493671	0
87215707	A	G	7.258	3.938e-13	1.07908e-07	0	0.559524	0.506329	14
87215953	T	C	7.689	1.477e-14	2.54469e-07	0	0.559524	0.5	14
87216016	A	C	-7.482	7.336e-14	2.54469e-07	0	0.440476	0.5	0
87216058	T	C	7.163	7.889e-13	2.47654e-08	0	0.564286	0.506329	14
87216122	A	G	-7.21	5.605e-13	2.47654e-08	0	0.435714	0.493671	0
87216129	T	G	7.685	1.53e-14	2.54469e-07	0	0.559524	0.5	14
87216312	A	T	7.52	5.49e-14	2.54469e-07	0	0.559524	0.5	14
87216470	A	C	-7.369	1.714e-13	2.54469e-07	0	0.440476	0.5	0
87217022	A	C	-7.567	3.829e-14	2.54469e-07	0	0.440476	0.5	0
87217102	A	G	-7.618	2.583e-14	2.54469e-07	0	0.440476	0.5	0
87217118	A	G	7.595	3.087e-14	2.54469e-07	0	0.559524	0.5	14
87217145	A	C	7.708	1.281e-14	2.54469e-07	0	0.559524	0.5	14
87217327	A	T	-7.662	1.836e-14	2.54469e-07	0	0.440476	0.5	0
87217466	C	G	7.522	5.392e-14	2.54469e-07	0	0.559524	0.5	14
87217499	T	C	-7.592	3.159e-14	2.54469e-07	0	0.440476	0.5	0
87217553	A	T	-7.733	1.046e-14	2.54469e-07	0	0.440476	0.5	0
87217614	A	C	-7.786	6.925e-15	2.54469e-07	0	0.440476	0.5	0
87217618	T	C	7.242	4.433e-13	2.47654e-08	0	0.564286	0.506329	14
87217690	C	G	-7.54	4.696e-14	2.54469e-07	0	0.440476	0.5	0
87217696	A	G	7.523	5.343e-14	2.54469e-07	0	0.559524	0.5	14
87217868	T	C	-7.622	2.489e-14	2.54469e-07	0	0.440476	0.5	0
87218234	T	C	-7.575	3.602e-14	2.54469e-07	0	0.440476	0.5	0
87218874	A	G	7.624	2.45e-14	2.54469e-07	0	0.559524	0.5	14
87218893	A	C	-7.635	2.264e-14	2.54469e-07	0	0.440476	0.5	0
87218950	T	C	-7.641	2.152e-14	2.54469e-07	0	0.440476	0.5	0
87218957	A	AT	7.66	1.864e-14	2.54469e-07	0	0.559524	0.5	14
87219041	A	T	-7.552	4.302e-14	2.54469e-07	0	0.440476	0.5	0
87219180	C	G	-7.593	3.124e-14	2.54469e-07	0	0.440476	0.5	0
87219233	T	C	7.72	1.163e-14	2.54469e-07	0	0.559524	0.5	14
87219317	T	G	7.667	1.757e-14	2.54469e-07	0	0.559524	0.5	14
87219547	T	C	7.616	2.626e-14	2.54469e-07	0	0.559524	0.5	14
87219558	A	T	7.696	1.407e-14	2.54469e-07	0	0.559524	0.5	14
87220226	A	T	7.705	1.313e-14	2.54469e-07	0	0.559524	0.5	14
87220324	A	G	-7.691	1.458e-14	2.54469e-07	0	0.440476	0.5	0
87220332	A	G	-7.692	1.446e-14	2.54469e-07	0	0.440476	0.5	0
87220411	T	C	-7.682	1.568e-14	2.54469e-07	0	0.440476	0.5	0
87220481	A	AT	7.595	3.068e-14	2.54469e-07	0	0.559524	0.5	14
87220542	T	C	7.719	1.176e-14	2.54469e-07	0	0.559524	0.5	14
87220623	T	C	-7.712	1.241e-14	2.54469e-07	0	0.440476	0.5	0
87221322	T	C	-7.685	1.526e-14	2.54469e-07	0	0.440476	0.5	0
87221447	A	G	-7.701	1.353e-14	2.54469e-07	0	0.440476	0.5	0
87221497	A	C	7.621	2.519e-14	2.54469e-07	0	0.559524	0.5	14
87221498	A	G	-7.621	2.517e-14	2.54469e-07	0	0.440476	0.5	0
87221592	C	G	-7.676	1.637e-14	2.54469e-07	0	0.440476	0.5	0
87221646	A	G	7.686	1.517e-14	2.54469e-07	0	0.559524	0.5	14
87221666	T	G	-7.687	1.505e-14	2.54469e-07	0	0.440476	0.5	0
87222119	T	C	-7.63	2.339e-14	2.54469e-07	0	0.440476	0.5	0
87222203	T	C	-7.778	7.379e-15	2.54469e-07	0	0.440476	0.5	0
87222204	A	G	7.294	3.012e-13	2.47654e-08	0	0.564286	0.506329	14
87222298	T	G	7.755	8.832e-15	2.54469e-07	0	0.559524	0.5	14
87222320	A	G	-7.75	9.196e-15	2.54469e-07	0	0.440476	0.5	0
87222419	T	C	7.656	1.923e-14	2.54469e-07	0	0.559524	0.5	14
87222470	T	C	-7.756	8.795e-15	2.54469e-07	0	0.440476	0.5	0
87222478	G	GC	7.74	9.963e-15	2.54469e-07	0	0.559524	0.5	14
87222559	A	G	-7.192	6.377e-13	2.47654e-08	0	0.435714	0.493671	0
87222947	A	C	7.654	1.954e-14	2.54469e-07	0	0.559524	0.5	14
87223165	A	G	7.13	1.004e-12	2.47654e-08	0	0.564286	0.506329	14
87223218	T	C	7.078	1.458e-12	2.47654e-08	0	0.564286	0.506329	14
87223251	T	C	-7.349	1.992e-13	2.54469e-07	0	0.440476	0.5	0
87223315	A	G	-7.58	3.453e-14	2.54469e-07	0	0.440476	0.5	0
87223555	T	C	7.181	6.908e-13	2.47654e-08	0	0.564286	0.506329	14
87224387	T	G	-7.678	1.621e-14	2.54469e-07	0	0.440476	0.5	0
87224884	A	C	7.684	1.546e-14	2.54469e-07	0	0.559524	0.5	14
87224934	T	C	-7.16	8.069e-13	2.47654e-08	0	0.435714	0.493671	0
87225191	T	G	-7.638	2.202e-14	2.54469e-07	0	0.440476	0.5	0
87225827	A	G	-7.17	7.498e-13	2.47654e-08	0	0.435714	0.493671	0
87229330	A	G	7.212	5.498e-13	2.47654e-08	0	0.564286	0.506329	14
87233169	T	G	7.123	1.055e-12	2.47654e-08	0	0.564286	0.506329	14
87241580	T	C	5.692	1.252e-08	2.16562e-07	0	0.407143	0.462025	12
87242392	CA	C	-5.459	4.785e-08	2.16562e-07	0	0.592857	0.537975	2
87243991	T	C	7.39	1.466e-13	2.40356e-08	0	0.542857	0.5	14
87246087	T	C	-5.456	4.86e-08	2.16562e-07	0	0.592857	0.537975	2
87247223	A	AGTG	7.382	1.561e-13	2.40356e-08	0	0.542857	0.5	14
87248193	T	C	-7.338	2.173e-13	2.40356e-08	0	0.457143	0.5	0
87249150	A	G	7.296	2.964e-13	2.40356e-08	0	0.542857	0.5	14
87249601	T	G	-5.497	3.866e-08	2.16562e-07	0	0.592857	0.537975	2
87250018	T	C	-7.357	1.883e-13	2.40356e-08	0	0.457143	0.5	0
87250726	T	C	-7.074	1.502e-12	1.50985e-08	0	0.452381	0.493671	0
87250768	T	C	-7.338	2.17e-13	2.40356e-08	0	0.457143	0.5	0
87252405	T	C	7.331	2.284e-13	2.40356e-08	0	0.542857	0.5	14
87256981	A	G	7.352	1.951e-13	2.40356e-08	0	0.542857	0.5	14
87270033	T	G	-7.162	7.944e-13	2.40356e-08	0	0.457143	0.5	0
87272228	T	G	7.29	3.095e-13	2.40356e-08	0	0.542857	0.5	14
87276896	T	G	6.889	5.637e-12	1.50985e-08	0	0.547619	0.506329	14
87279159	T	C	6.085	1.165e-09	4.49473e-08	9.14737e-11	0.55	0.575949	12
87281246	A	ATCAGTTCAGT	6.067	1.303e-09	4.49473e-08	9.14737e-11	0.55	0.575949	12
87287049	T	G	7.021	2.197e-12	1.50985e-08	0	0.547619	0.506329	14
87289506	A	G	-6.942	3.853e-12	1.50985e-08	0	0.452381	0.493671	0
87294986	A	G	6.115	9.639e-10	4.49473e-08	9.14737e-11	0.55	0.56962	9
87295188	C	G	6.981	2.938e-12	1.50985e-08	0	0.547619	0.506329	14
87296460	A	T	-6.184	6.238e-10	4.49473e-08	9.14737e-11	0.45	0.43038	5
87297651	T	C	7.012	2.348e-12	1.50985e-08	0	0.547619	0.506329	14
87297835	T	C	7	2.553e-12	1.50985e-08	0	0.547619	0.506329	14
87297961	T	G	-7.085	1.391e-12	1.50985e-08	0	0.452381	0.493671	0
87298080	A	G	6.429	1.288e-10	4.27881e-08	0	0.545238	0.5	14
87298167	T	C	-7.073	1.514e-12	1.50985e-08	0	0.452381	0.493671	0
87298184	C	G	7.052	1.763e-12	1.50985e-08	0	0.547619	0.506329	14
87298348	A	G	6.961	3.38e-12	1.50985e-08	0	0.547619	0.506329	14
87298580	A	T	-6.965	3.285e-12	1.50985e-08	0	0.452381	0.493671	0
87298747	A	G	7.033	2.014e-12	1.50985e-08	0	0.547619	0.506329	14
87298772	T	C	-7.026	2.129e-12	1.50985e-08	0	0.452381	0.493671	0
87298801	A	G	-7.039	1.943e-12	1.50985e-08	0	0.452381	0.493671	0
87298889	T	G	-6.964	3.305e-12	1.50985e-08	0	0.452381	0.493671	0
87298943	T	TC	7.011	2.363e-12	1.50985e-08	0	0.547619	0.506329	14
87299124	A	G	-6.993	2.698e-12	1.50985e-08	0	0.452381	0.493671	0
87299133	T	C	-7.008	2.41e-12	1.50985e-08	0	0.452381	0.493671	0
87299266	G	GGTT	-7.131	9.959e-13	1.50985e-08	0	0.452381	0.493671	0
87299705	T	C	-7.031	2.049e-12	1.50985e-08	0	0.452381	0.493671	0
87299852	A	T	-7.062	1.636e-12	1.50985e-08	0	0.452381	0.493671	0
87299978	A	G	-6.916	4.637e-12	1.50985e-08	0	0.452381	0.493671	0
87300072	T	C	-7.005	2.473e-12	1.50985e-08	0	0.452381	0.493671	0
87300747	T	G	6.986	2.829e-12	1.50985e-08	0	0.547619	0.506329	14
87301945	T	C	6.917	4.61e-12	1.50985e-08	0	0.547619	0.506329	14
87302450	T	C	6.968	3.209e-12	1.50985e-08	0	0.547619	0.506329	14
87303238	T	C	-6.833	8.314e-12	1.50985e-08	0	0.452381	0.493671	0
87303383	T	TAAC	6.854	7.165e-12	1.50985e-08	0	0.547619	0.506329	14
87303456	A	G	6.989	2.767e-12	1.50985e-08	0	0.547619	0.506329	14
87303645	T	C	-6.941	3.898e-12	1.50985e-08	0	0.452381	0.493671	0
87303894	A	G	-6.852	7.307e-12	1.50985e-08	0	0.452381	0.493671	0
87304073	T	C	-6.932	4.162e-12	1.50985e-08	0	0.452381	0.493671	0
87304333	CAG	C	-6.852	7.261e-12	1.50985e-08	0	0.452381	0.493671	0
87304337	T	TG	-6.847	7.518e-12	1.50985e-08	0	0.452381	0.493671	0
87304372	T	TGG	6.808	9.916e-12	1.50985e-08	0	0.547619	0.506329	14
87304388	A	AG	6.817	9.327e-12	1.50985e-08	0	0.547619	0.506329	14
87304391	A	AG	6.795	1.08e-11	1.50985e-08	0	0.547619	0.506329	14
87304394	C	G	6.794	1.088e-11	1.50985e-08	0	0.547619	0.506329	14
87304395	T	TG	6.794	1.091e-11	1.50985e-08	0	0.547619	0.506329	14
87304449	T	G	6.796	1.078e-11	1.50985e-08	0	0.547619	0.506329	14
87304460	T	C	6.817	9.303e-12	1.50985e-08	0	0.547619	0.506329	14
87304472	A	G	6.825	8.778e-12	1.50985e-08	0	0.547619	0.506329	14
87304496	T	C	-6.957	3.473e-12	1.50985e-08	0	0.452381	0.493671	0
87304526	T	C	-6.844	7.712e-12	1.50985e-08	0	0.452381	0.493671	0
87304581	A	T	6.78	1.199e-11	1.50985e-08	0	0.547619	0.506329	14
87304605	A	AT	6.794	1.092e-11	1.50985e-08	0	0.547619	0.506329	14
87304621	T	G	6.851	7.336e-12	1.50985e-08	0	0.547619	0.506329	14
87304718	A	G	-6.876	6.152e-12	1.50985e-08	0	0.452381	0.493671	0
87305233	T	C	6.843	7.766e-12	1.50985e-08	0	0.547619	0.506329	14
87305253	T	C	6.812	9.621e-12	1.50985e-08	0	0.547619	0.506329	14
87305264	T	C	6.821	9.038e-12	1.50985e-08	0	0.547619	0.506329	14
87305409	T	G	6.886	5.741e-12	1.50985e-08	0	0.547619	0.506329	14
87305431	A	T	6.838	8.027e-12	1.50985e-08	0	0.547619	0.506329	14
87305479	T	C	-6.897	5.298e-12	1.50985e-08	0	0.452381	0.493671	0
87305485	A	G	6.892	5.485e-12	1.50985e-08	0	0.547619	0.506329	14
87305542	T	G	-6.971	3.144e-12	1.50985e-08	0	0.452381	0.493671	0
87305670	T	C	6.847	7.525e-12	1.50985e-08	0	0.547619	0.506329	14
87305698	C	G	6.95	3.642e-12	1.50985e-08	0	0.547619	0.506329	14
87305798	C	G	-6.931	4.172e-12	1.50985e-08	0	0.452381	0.493671	0
87305810	T	C	6.999	2.575e-12	1.50985e-08	0	0.547619	0.506329	14
87305942	T	C	6.838	8.004e-12	1.50985e-08	0	0.547619	0.506329	14
87305953	T	G	-6.851	7.32e-12	1.50985e-08	0	0.452381	0.493671	0
87306016	T	G	6.949	3.672e-12	1.50985e-08	0	0.547619	0.506329	14
87306124	A	G	-6.912	4.791e-12	1.50985e-08	0	0.452381	0.493671	0
87306138	A	G	6.876	6.158e-12	1.50985e-08	0	0.547619	0.506329	14
87309509	T	C	6.812	9.621e-12	1.50985e-08	0	0.547619	0.506329	14
87309553	T	C	6.144	8.022e-10	4.27881e-08	0	0.545238	0.5	14
87310070	CTTCAG	C	6.14	8.231e-10	4.27881e-08	0	0.545238	0.5	14
87310673	T	C	-6.838	8.03e-12	1.50985e-08	0	0.452381	0.493671	0
87312685	A	G	6.671	2.547e-11	1.50985e-08	0	0.547619	0.506329	14
87314427	T	C	5.857	4.726e-09	4.27881e-08	0	0.545238	0.5	14
87315367	A	G	5.938	2.89e-09	4.27881e-08	0	0.545238	0.5	14
87316810	T	G	-6.757	1.414e-11	1.50985e-08	0	0.452381	0.493671	0
87319298	A	G	6.7	2.086e-11	1.50985e-08	0	0.547619	0.506329	14
87319354	A	C	5.969	2.392e-09	4.27881e-08	0	0.545238	0.5	14
87321741	A	G	6.654	2.846e-11	1.50985e-08	0	0.547619	0.506329	14
87324678	A	G	6.611	3.827e-11	1.50985e-08	0	0.547619	0.506329	14
87334464	T	C	-5.644	1.666e-08	3.90381e-08	9.14737e-11	0.454762	0.43038	6
87334933	T	C	5.655	1.561e-08	3.90381e-08	9.14737e-11	0.545238	0.56962	8
87336114	A	C	-6.839	7.981e-12	1.50985e-08	0	0.452381	0.493671	0
87343263	T	G	-6.77	1.289e-11	1.50985e-08	0	0.452381	0.493671	1
87344730	A	AAAAC	6.791	1.113e-11	1.50985e-08	0	0.547619	0.506329	13
87345005	A	AG	5.76	8.436e-09	3.90381e-08	9.14737e-11	0.545238	0.56962	8
87346316	C	G	6.781	1.196e-11	1.50985e-08	0	0.547619	0.506329	13
87346374	T	C	5.688	1.287e-08	3.90381e-08	9.14737e-11	0.545238	0.56962	8
87346992	A	C	-6.764	1.339e-11	1.50985e-08	0	0.452381	0.493671	1
87347054	T	G	5.771	7.864e-09	3.90381e-08	9.14737e-11	0.545238	0.56962	8
87351495	A	G	5.774	7.726e-09	3.90381e-08	9.14737e-11	0.545238	0.56962	8
87355250	C	G	-6.769	1.301e-11	1.50985e-08	0	0.452381	0.493671	1
87356598	C	G	7.327	2.359e-13	1.52518e-07	0	0.545238	0.5	10
87356720	A	G	-7.253	4.063e-13	1.52518e-07	0	0.454762	0.5	4
87357495	C	G	-5.632	1.785e-08	2.40825e-07	0	0.428571	0.481013	5
87357509	T	C	5.644	1.657e-08	8.53526e-08	0	0.569048	0.512658	12
87358291	CTA	C	6.667	2.607e-11	1.50985e-08	0	0.547619	0.506329	13
87361303	C	G	-6.735	1.641e-11	1.50985e-08	0	0.452381	0.493671	1
87366308	A	G	-6.612	3.799e-11	3.92024e-07	0	0.457143	0.518987	1
87368855	A	G	-6.913	4.735e-12	1.50985e-08	0	0.452381	0.493671	1
87370436	T	C	6.877	6.101e-12	1.50985e-08	0	0.547619	0.506329	13
87373762	A	C	-6.924	4.38e-12	1.50985e-08	0	0.452381	0.493671	1
87378456	A	G	6.993	2.698e-12	1.50985e-08	0	0.547619	0.506329	13
87381122	T	C	7.034	2.007e-12	1.50985e-08	0	0.547619	0.506329	13
87382596	T	C	6.85	7.397e-12	1.50985e-08	0	0.547619	0.506329	13
87384396	A	T	6.759	1.388e-11	1.50985e-08	0	0.547619	0.506329	13
87389788	C	G	6.924	4.397e-12	1.50985e-08	0	0.547619	0.506329	13
87401862	A	T	7.001	2.546e-12	4.81777e-08	0	0.545238	0.506329	13
87402111	T	C	-6.847	7.559e-12	4.81777e-08	0	0.454762	0.493671	1
87405141	A	G	6.525	6.779e-11	1.18417e-07	0	0.545238	0.493671	13
87405198	A	G	6.215	5.119e-10	1.18417e-07	0	0.545238	0.493671	13
87412532	CTGCT	C	-6.462	1.031e-10	1.18417e-07	0	0.454762	0.506329	1
87412590	A	G	6.525	6.813e-11	1.18417e-07	0	0.545238	0.493671	13
87412604	A	G	-6.542	6.088e-11	1.18417e-07	0	0.454762	0.506329	1
87414784	A	G	-6.839	7.947e-12	1.59686e-07	0	0.457143	0.5	4

## Sheet: chr15_geQTL
position (bp)	effectAllele	otherAllele	Z_CI	p_CI	gene	effect_ge	p_ge	freqHigh	freqVeryLow	nTraitsNZ
76544598	A	G	5.613	1.994e-08	ARHGAP1	-0.284436	1.46018e-10	0.147619	0.107595	12			Z_CI	Z-score for calving interval
76544598	A	G	5.613	1.994e-08	CREB3L1	0.245771	7.66481e-07	0.147619	0.107595	12			p_CI	p-value for calving interval
76544841	T	C	-5.541	3.012e-08	ARHGAP1	0.276881	3.51543e-10	0.852381	0.873418	2			gene	gene for which effect on expression and p-value are reported
76552865	T	C	-5.615	1.967e-08	CREB3L1	-0.245771	7.66481e-07	0.852381	0.892405	2			effect_ge	effect on gene expression
76552865	T	C	-5.615	1.967e-08	ARHGAP1	0.284436	1.46018e-10	0.852381	0.892405	2			p_ge	p-value for gene expression
76554358	A	G	5.639	1.71e-08	CREB3L1	0.245771	7.66481e-07	0.147619	0.107595	12			freqHigh	frequency of effectAllele in high fertile cows
76554358	A	G	5.639	1.71e-08	ARHGAP1	-0.284436	1.46018e-10	0.147619	0.107595	12			freqVeryLow	frequency of effectAllele in very low fertile cows
76734471	A	C	-4.9	9.561e-07	CREB3L1	-0.266152	6.51123e-07	0.864286	0.924051	2			nTraitsNZ	number of fertility traits (out of 14) measured during lactation 1 for which the direction of effect is consistent with that on calving intervals
76734471	A	C	-4.9	9.561e-07	ARHGAP1	0.265083	3.39961e-08	0.864286	0.924051	2
77191411	A	G	-4.913	8.992e-07	CREB3L1	-0.220607	6.44638e-07	0.780952	0.867089	1
77191411	A	G	-4.913	8.992e-07	OR4B1GP	-0.637908	4.95764e-08	0.780952	0.867089	1
77191411	A	G	-4.913	8.992e-07	ARHGAP1	0.252429	1.74282e-10	0.780952	0.867089	1
77677817	A	G	5.094	3.507e-07	OR4A47V	-1.29078	6.37377e-08	0.169048	0.107595	14
77677817	A	G	5.094	3.507e-07	OR4X17	0.948374	5.55765e-12	0.169048	0.107595	14
77677817	A	G	5.094	3.507e-07	OR4B1GP	0.991095	5.02007e-15	0.169048	0.107595	14
77718316	T	C	-5.232	1.68e-07	OR4A47V	1.29078	6.37377e-08	0.830952	0.892405	0
77718316	T	C	-5.232	1.68e-07	OR4B1GP	-0.991095	5.02007e-15	0.830952	0.892405	0
77718316	T	C	-5.232	1.68e-07	OR4X17	-0.948374	5.55765e-12	0.830952	0.892405	0
77769100	T	C	-5.355	8.579e-08	OR4B1GP	-1.01471	1.79142e-15	0.833333	0.892405	0
77769100	T	C	-5.355	8.579e-08	OR4A47V	1.38097	9.08714e-09	0.833333	0.892405	0
77769100	T	C	-5.355	8.579e-08	OR4X17	-0.993641	7.26441e-13	0.833333	0.892405	0

## Sheet: chr15_eeQTL
position (bp)	effectAllele	otherAllele	Z_CI	p_CI	exon	effect_ee	p_ee	freqHigh	freqVeryLow	nTraitsNZ
76544598	A	G	5.613	1.994e-08	ARHGAP1-76627377-76627508	-0.504858	7.67172e-11	0.147619	0.107595	12			Z_CI	Z-score for calving interval
76544598	A	G	5.613	1.994e-08	ARHGAP1-76625454-76625531	-0.369754	5.90328e-09	0.147619	0.107595	12			p_CI	p-value for calving interval
76544598	A	G	5.613	1.994e-08	ARHGAP1-76626616-76626714	-0.390341	7.06057e-09	0.147619	0.107595	12			exon	exon for which effect on expression and p-value are reported (gene-start-end)
76544598	A	G	5.613	1.994e-08	ARHGAP1-76625866-76625973	-0.385672	8.17157e-10	0.147619	0.107595	12			effect_exon	effect on exon expression
76544598	A	G	5.613	1.994e-08	ARHGAP1-76624963-76625091	-0.360177	3.0899e-09	0.147619	0.107595	12			p_exon	p-value for exon expression
76544598	A	G	5.613	1.994e-08	ARHGAP1-76625710-76625786	-0.370743	5.02039e-09	0.147619	0.107595	12			freqHigh	frequency of effectAllele in high fertile cows
76544598	A	G	5.613	1.994e-08	ARHGAP1-76624682-76624785	-0.359637	1.67801e-08	0.147619	0.107595	12			freqVeryLow	frequency of effectAllele in very low fertile cows
76544598	A	G	5.613	1.994e-08	CREB3L1-76318791-76319986	0.305383	1.3836e-07	0.147619	0.107595	12			nTraitsNZ	number of fertility traits (out of 14) measured during lactation 1 for which the direction of effect is consistent with that on calving intervals
76544598	A	G	5.613	1.994e-08	ARHGAP1-76626924-76627010	-0.388577	2.23626e-08	0.147619	0.107595	12
76544598	A	G	5.613	1.994e-08	ARHGAP1-76622892-76624539	-0.229769	4.54415e-08	0.147619	0.107595	12
76544841	T	C	-5.541	3.012e-08	ARHGAP1-76626924-76627010	0.367775	1.0081e-07	0.852381	0.873418	2
76544841	T	C	-5.541	3.012e-08	CREB3L1-76318791-76319986	-0.288906	5.01799e-07	0.852381	0.873418	2
76544841	T	C	-5.541	3.012e-08	ARHGAP1-76622892-76624539	0.233144	2.35659e-08	0.852381	0.873418	2
76544841	T	C	-5.541	3.012e-08	ARHGAP1-76625866-76625973	0.363771	5.59941e-09	0.852381	0.873418	2
76544841	T	C	-5.541	3.012e-08	ARHGAP1-76626616-76626714	0.366531	4.52594e-08	0.852381	0.873418	2
76544841	T	C	-5.541	3.012e-08	ARHGAP1-76624682-76624785	0.335438	1.19516e-07	0.852381	0.873418	2
76544841	T	C	-5.541	3.012e-08	ARHGAP1-76624963-76625091	0.334349	3.12753e-08	0.852381	0.873418	2
76544841	T	C	-5.541	3.012e-08	ARHGAP1-76627377-76627508	0.476889	6.30654e-10	0.852381	0.873418	2
76544841	T	C	-5.541	3.012e-08	ARHGAP1-76625710-76625786	0.350776	2.67264e-08	0.852381	0.873418	2
76544841	T	C	-5.541	3.012e-08	ARHGAP1-76625454-76625531	0.345468	4.55257e-08	0.852381	0.873418	2
76552865	T	C	-5.615	1.967e-08	ARHGAP1-76627377-76627508	0.504858	7.67172e-11	0.852381	0.892405	2
76552865	T	C	-5.615	1.967e-08	ARHGAP1-76626616-76626714	0.390341	7.06057e-09	0.852381	0.892405	2
76552865	T	C	-5.615	1.967e-08	ARHGAP1-76626924-76627010	0.388577	2.23626e-08	0.852381	0.892405	2
76552865	T	C	-5.615	1.967e-08	ARHGAP1-76625710-76625786	0.370743	5.02039e-09	0.852381	0.892405	2
76552865	T	C	-5.615	1.967e-08	ARHGAP1-76622892-76624539	0.229769	4.54415e-08	0.852381	0.892405	2
76552865	T	C	-5.615	1.967e-08	ARHGAP1-76625866-76625973	0.385672	8.17157e-10	0.852381	0.892405	2
76552865	T	C	-5.615	1.967e-08	ARHGAP1-76624963-76625091	0.360177	3.0899e-09	0.852381	0.892405	2
76552865	T	C	-5.615	1.967e-08	ARHGAP1-76625454-76625531	0.369754	5.90328e-09	0.852381	0.892405	2
76552865	T	C	-5.615	1.967e-08	CREB3L1-76318791-76319986	-0.305383	1.3836e-07	0.852381	0.892405	2
76552865	T	C	-5.615	1.967e-08	ARHGAP1-76624682-76624785	0.359637	1.67801e-08	0.852381	0.892405	2
76554358	A	G	5.639	1.71e-08	ARHGAP1-76624963-76625091	-0.360177	3.0899e-09	0.147619	0.107595	12
76554358	A	G	5.639	1.71e-08	CREB3L1-76318791-76319986	0.305383	1.3836e-07	0.147619	0.107595	12
76554358	A	G	5.639	1.71e-08	ARHGAP1-76626616-76626714	-0.390341	7.06057e-09	0.147619	0.107595	12
76554358	A	G	5.639	1.71e-08	ARHGAP1-76624682-76624785	-0.359637	1.67801e-08	0.147619	0.107595	12
76554358	A	G	5.639	1.71e-08	ARHGAP1-76622892-76624539	-0.229769	4.54415e-08	0.147619	0.107595	12
76554358	A	G	5.639	1.71e-08	ARHGAP1-76625454-76625531	-0.369754	5.90328e-09	0.147619	0.107595	12
76554358	A	G	5.639	1.71e-08	ARHGAP1-76626924-76627010	-0.388577	2.23626e-08	0.147619	0.107595	12
76554358	A	G	5.639	1.71e-08	ARHGAP1-76627377-76627508	-0.504858	7.67172e-11	0.147619	0.107595	12
76554358	A	G	5.639	1.71e-08	ARHGAP1-76625866-76625973	-0.385672	8.17157e-10	0.147619	0.107595	12
76554358	A	G	5.639	1.71e-08	ARHGAP1-76625710-76625786	-0.370743	5.02039e-09	0.147619	0.107595	12
76734471	A	C	-4.9	9.561e-07	ARHGAP1-76627377-76627508	0.441674	1.42756e-07	0.864286	0.924051	2
76734471	A	C	-4.9	9.561e-07	CREB3L1-76318791-76319986	-0.321221	2.39487e-07	0.864286	0.924051	2
76734471	A	C	-4.9	9.561e-07	ARHGAP1-76622892-76624539	0.225478	6.95552e-07	0.864286	0.924051	2
77191411	A	G	-4.913	8.992e-07	ARHGAP1-76624682-76624785	0.312248	3.98928e-08	0.780952	0.867089	1
77191411	A	G	-4.913	8.992e-07	ARHGAP1-76625710-76625786	0.316704	2.06399e-08	0.780952	0.867089	1
77191411	A	G	-4.913	8.992e-07	ARHGAP1-76625866-76625973	0.316952	1.54648e-08	0.780952	0.867089	1
77191411	A	G	-4.913	8.992e-07	ARHGAP1-76627377-76627508	0.436647	2.78841e-10	0.780952	0.867089	1
77191411	A	G	-4.913	8.992e-07	ARHGAP1-76625454-76625531	0.327345	7.4717e-09	0.780952	0.867089	1
77191411	A	G	-4.913	8.992e-07	ARHGAP1-76624963-76625091	0.332927	8.12397e-10	0.780952	0.867089	1
77191411	A	G	-4.913	8.992e-07	ARHGAP1-76626616-76626714	0.345372	9.35622e-09	0.780952	0.867089	1
77191411	A	G	-4.913	8.992e-07	ARHGAP1-76622892-76624539	0.238424	2.05594e-10	0.780952	0.867089	1
77191411	A	G	-4.913	8.992e-07	ARHGAP1-76626924-76627010	0.323993	1.72584e-07	0.780952	0.867089	1
77677817	A	G	5.094	3.507e-07	OR4X17-78006018-78006947	0.795331	1.42565e-09	0.169048	0.107595	14
77718316	T	C	-5.232	1.68e-07	OR4X17-78006018-78006947	-0.795331	1.42565e-09	0.830952	0.892405	0
77769100	T	C	-5.355	8.579e-08	OR4X17-78006018-78006947	-0.831182	3.26273e-10	0.833333	0.892405	0

## Sheet: chr15_sQTL
position (bp)	effectAllele	otherAllele	Z_CI	p_CI	region	effect_splice	p_splice	freqHigh	freqVeryLow	nTraitsNZ
76536678	A	T	5.891	3.84e-09	77094223-77097152	-0.425043	6.84785e-07	0.211905	0.177215	12			Z_CI	Z-score for calving interval
76536678	A	T	5.891	3.84e-09	77082459-77113267	-0.403244	8.45051e-07	0.211905	0.177215	12			p_CI	p-value for calving interval
76536712	T	C	5.867	4.435e-09	77082459-77113267	-0.403244	8.45051e-07	0.211905	0.177215	12			region	splice region for which effect and p-value are reported (start-end)
76536712	T	C	5.867	4.435e-09	77094223-77097152	-0.425043	6.84785e-07	0.211905	0.177215	12			effect_splice	effect on splice region
76544598	A	G	5.613	1.994e-08	76627508-76631586	0.732053	3.92597e-09	0.147619	0.107595	12			p_splice	p-value for splice region
76544841	T	C	-5.541	3.012e-08	76627508-76631586	-0.723482	4.53974e-09	0.852381	0.873418	2			freqHigh	frequency of effectAllele in high fertile cows
76552865	T	C	-5.615	1.967e-08	76627508-76631586	-0.732053	3.92597e-09	0.852381	0.892405	2			freqVeryLow	frequency of effectAllele in very low fertile cows
76554358	A	G	5.639	1.71e-08	76627508-76631586	0.732053	3.92597e-09	0.147619	0.107595	12			nTraitsNZ	number of fertility traits (out of 14) measured during lactation 1 for which the direction of effect is consistent with that on calving intervals
76575467	T	C	-4.942	7.715e-07	76372185-76372222	-0.719866	3.17921e-08	0.797619	0.873418	2
76575574	T	G	-4.982	6.283e-07	76372185-76372222	-0.719866	3.17921e-08	0.797619	0.873418	2
76575627	G	GA	4.894	9.892e-07	76372185-76372222	0.719866	3.17921e-08	0.202381	0.126582	12
76576733	A	G	5.257	1.463e-07	76372185-76372222	0.719866	3.17921e-08	0.202381	0.126582	12
76576838	T	C	-5.285	1.256e-07	76372185-76372222	-0.719866	3.17921e-08	0.797619	0.873418	2
76577396	T	C	-5.507	3.653e-08	76372185-76372222	-0.71996	4.75626e-08	0.8	0.873418	2
76644188	A	G	-5.159	2.483e-07	76627508-76631586	-0.519989	2.44415e-07	0.759524	0.810127	2
76734471	A	C	-4.9	9.561e-07	75910283-75914414	0.490075	2.7263e-07	0.864286	0.924051	2
76734471	A	C	-4.9	9.561e-07	75905830-75914414	-0.702182	1.63437e-07	0.864286	0.924051	2
77191411	A	G	-4.913	8.992e-07	77959141-77997756	-0.706301	8.67168e-08	0.780952	0.867089	1
77191411	A	G	-4.913	8.992e-07	77959141-78001487	0.414557	7.4608e-07	0.780952	0.867089	1
77191411	A	G	-4.913	8.992e-07	76627508-76629554	0.473669	1.29863e-07	0.780952	0.867089	1
77191411	A	G	-4.913	8.992e-07	76627508-76631586	-0.649901	4.79484e-09	0.780952	0.867089	1
77677817	A	G	5.094	3.507e-07	77992770-78006659	0.94988	3.98781e-10	0.169048	0.107595	14
77677817	A	G	5.094	3.507e-07	77938244-78028776	-0.562279	3.49555e-07	0.169048	0.107595	14
77677817	A	G	5.094	3.507e-07	77959141-77997756	0.921317	1.14799e-10	0.169048	0.107595	14
77677817	A	G	5.094	3.507e-07	77959141-78001487	-0.490836	5.95688e-08	0.169048	0.107595	14
77677817	A	G	5.094	3.507e-07	78275763-78283480	0.623186	3.30429e-07	0.169048	0.107595	14
77677817	A	G	5.094	3.507e-07	77938696-78006659	-0.809866	3.80121e-08	0.169048	0.107595	14
77718316	T	C	-5.232	1.68e-07	77959141-77997756	-0.921317	1.14799e-10	0.830952	0.892405	0
77718316	T	C	-5.232	1.68e-07	78275763-78283480	-0.623186	3.30429e-07	0.830952	0.892405	0
77718316	T	C	-5.232	1.68e-07	77959141-78001487	0.490836	5.95688e-08	0.830952	0.892405	0
77718316	T	C	-5.232	1.68e-07	77938696-78006659	0.809866	3.80121e-08	0.830952	0.892405	0
77718316	T	C	-5.232	1.68e-07	77938244-78028776	0.562279	3.49555e-07	0.830952	0.892405	0
77718316	T	C	-5.232	1.68e-07	77992770-78006659	-0.94988	3.98781e-10	0.830952	0.892405	0
77769100	T	C	-5.355	8.579e-08	78275763-78283480	-0.627176	3.40023e-07	0.833333	0.892405	0
77769100	T	C	-5.355	8.579e-08	77938696-78006659	0.854028	8.62401e-09	0.833333	0.892405	0
77769100	T	C	-5.355	8.579e-08	77959141-78001487	0.529003	6.75116e-09	0.833333	0.892405	0
77769100	T	C	-5.355	8.579e-08	77992770-78006659	-0.981922	1.38819e-10	0.833333	0.892405	0
77769100	T	C	-5.355	8.579e-08	77938244-78028776	0.581447	1.66904e-07	0.833333	0.892405	0
77769100	T	C	-5.355	8.579e-08	77959141-77997756	-0.935197	8.19038e-11	0.833333	0.892405	0
77769100	T	C	-5.355	8.579e-08	78056903-78088687	0.50525	6.90056e-07	0.833333	0.892405	0

## Sheet: chr15_aseQTL_76623841
position (bp)	effectAllele	otherAllele	Z_CI	p_CI	p_aselm	p_asez	freqHigh	freqVeryLow	nTraitsNZ
76536678	A	T	5.891	3.84e-09	1.23969e-08	2.89031e-09	0.211905	0.177215	12			Z_CI	Z-score for calving interval
76536712	T	C	5.867	4.435e-09	1.23969e-08	2.89031e-09	0.211905	0.177215	12			p_CI	p-value for calving interval
76539031	T	C	-5.786	7.215e-09	1.9544e-08	2.89031e-09	0.795238	0.822785	2			p_aselm	p-value for allele specific expression of tSNP at 76623841 bp estimated using linear model
76539232	A	G	5.757	8.579e-09	1.9544e-08	2.89031e-09	0.204762	0.177215	12			p_asez	p-value for allele specific expression of tSNP at 76623841 bp estimated using Z-test
76539261	A	AT	5.794	6.873e-09	1.9544e-08	2.89031e-09	0.795238	0.822785	12			freqHigh	frequency of effectAllele in high fertile cows
76539265	T	TG	-5.799	6.688e-09	1.9544e-08	2.89031e-09	0.795238	0.822785	2			freqVeryLow	frequency of effectAllele in very low fertile cows
76539267	T	G	-5.801	6.58e-09	1.9544e-08	2.89031e-09	0.795238	0.822785	2			nTraitsNZ	number of fertility traits (out of 14) measured during lactation 1 for which the direction of effect is consistent with that on calving intervals
76539493	A	G	5.767	8.079e-09	1.9544e-08	2.89031e-09	0.204762	0.177215	12
76539665	T	G	5.761	8.383e-09	1.9544e-08	2.89031e-09	0.204762	0.177215	12
76541098	T	C	5.766	8.1e-09	1.9544e-08	2.89031e-09	0.204762	0.177215	12
76541788	A	G	-5.521	3.368e-08	1.9544e-08	2.89031e-09	0.795238	0.822785	2
76543211	A	G	-5.796	6.787e-09	1.9544e-08	2.89031e-09	0.795238	0.822785	2
76544116	A	G	5.798	6.708e-09	1.9544e-08	2.89031e-09	0.204762	0.177215	12
76544196	T	C	5.777	7.59e-09	1.9544e-08	2.89031e-09	0.204762	0.177215	12
76544270	T	C	5.372	7.777e-08	1.9544e-08	2.89031e-09	0.204762	0.177215	12
76544389	A	C	-5.675	1.389e-08	1.9544e-08	2.89031e-09	0.795238	0.822785	2
76544598	A	G	5.613	1.994e-08	1.2188e-07	8.74438e-10	0.147619	0.107595	12
76546197	A	T	5.433	5.544e-08	1.9544e-08	2.89031e-09	0.204762	0.177215	12
76546493	T	C	-5.423	5.848e-08	1.9544e-08	2.89031e-09	0.795238	0.822785	2
76546909	A	G	-5.463	4.679e-08	1.9544e-08	2.89031e-09	0.795238	0.822785	2
76546963	G	GT	5.445	5.17e-08	1.9544e-08	2.89031e-09	0.204762	0.177215	12
76548531	CTCTTTTATCCTGCAGAGGTAATAGTTGTTGCCAAT	C	-5.486	4.115e-08	1.9544e-08	2.89031e-09	0.795238	0.822785	2
76552865	T	C	-5.615	1.967e-08	1.2188e-07	8.74438e-10	0.852381	0.892405	2
76553831	G	GCT	5.501	3.774e-08	1.9544e-08	2.89031e-09	0.795238	0.822785	12
76554358	A	G	5.639	1.71e-08	1.2188e-07	8.74438e-10	0.147619	0.107595	12
77191411	A	G	-4.913	8.992e-07	1.72617e-07	2.59156e-07	0.780952	0.867089	1

## Sheet: chr18_geQTL
position (bp)	effectAllele	otherAllele	Z_CI	p_CI	gene	effect_ge	p_ge	freqHigh	freqVeryLow	nTraitsNZ
55608740	T	C	-5.314	1.072e-07	POLD1	-0.185592	4.18865e-07	0.630952	0.702532	4			Z_CI	Z-score for calving interval
55610397	T	C	-5.254	1.487e-07	POLD1	-0.21752	1.18437e-08	0.711905	0.708861	4			p_CI	p-value for calving interval
55611601	T	C	-5.519	3.413e-08	POLD1	-0.185592	4.18865e-07	0.630952	0.702532	4			gene	gene for which effect on expression and p-value are reported
55615679	A	G	-5.401	6.644e-08	POLD1	-0.185592	4.18865e-07	0.630952	0.702532	4			effect_ge	effect on gene expression
55616116	A	G	-5.35	8.809e-08	POLD1	-0.185592	4.18865e-07	0.630952	0.702532	4			p_ge	p-value for gene expression
55619841	T	C	5.419	6.01e-08	POLD1	0.185592	4.18865e-07	0.369048	0.297468	10			freqHigh	frequency of effectAllele in high fertile cows
55816529	T	C	5.128	2.931e-07	FLT3LG	0.715849	1.00825e-10	0.97381	0.981013	7			freqVeryLow	frequency of effectAllele in very low fertile cows
55816529	T	C	5.128	2.931e-07	SLC6A16	-1.15172	1.98181e-10	0.97381	0.981013	7			nTraitsNZ	number of fertility traits (out of 14) measured during lactation 1 for which the direction of effect is consistent with that on calving intervals
55818270	T	C	5.142	2.723e-07	FLT3LG	0.715849	1.00825e-10	0.97381	0.981013	7
55818270	T	C	5.142	2.723e-07	SLC6A16	-1.15172	1.98181e-10	0.97381	0.981013	7
55821182	A	AT	5.519	3.413e-08	FLT3LG	0.715849	1.00825e-10	0.97381	0.981013	7
55821182	A	AT	5.519	3.413e-08	SLC6A16	-1.15172	1.98181e-10	0.97381	0.981013	7
55821355	A	G	5.191	2.087e-07	FLT3LG	0.715849	1.00825e-10	0.97381	0.981013	7
55821355	A	G	5.191	2.087e-07	SLC6A16	-1.15172	1.98181e-10	0.97381	0.981013	7
55823295	A	G	5.225	1.737e-07	FLT3LG	0.715849	1.00825e-10	0.97381	0.981013	7
55823295	A	G	5.225	1.737e-07	SLC6A16	-1.15172	1.98181e-10	0.97381	0.981013	7
55824024	A	G	5.38	7.445e-08	FLT3LG	0.715849	1.00825e-10	0.97381	0.981013	7
55824024	A	G	5.38	7.445e-08	SLC6A16	-1.15172	1.98181e-10	0.97381	0.981013	7
55824826	A	G	5.205	1.941e-07	FLT3LG	0.715849	1.00825e-10	0.97381	0.981013	7
55824826	A	G	5.205	1.941e-07	SLC6A16	-1.15172	1.98181e-10	0.97381	0.981013	7
55825672	A	G	-5.122	3.026e-07	FLT3LG	-0.715849	1.00825e-10	0.0261905	0.0189873	7
55825672	A	G	-5.122	3.026e-07	SLC6A16	1.15172	1.98181e-10	0.0261905	0.0189873	7
55828597	A	G	5.202	1.969e-07	SLC6A16	-1.15172	1.98181e-10	0.97381	0.981013	7
55828597	A	G	5.202	1.969e-07	FLT3LG	0.715849	1.00825e-10	0.97381	0.981013	7
55828873	T	C	5.187	2.141e-07	FLT3LG	0.715849	1.00825e-10	0.97381	0.981013	7
55828873	T	C	5.187	2.141e-07	SLC6A16	-1.15172	1.98181e-10	0.97381	0.981013	7
55829271	T	C	5.24	1.61e-07	FLT3LG	0.715849	1.00825e-10	0.97381	0.981013	7
55829271	T	C	5.24	1.61e-07	SLC6A16	-1.15172	1.98181e-10	0.97381	0.981013	7
55844959	A	C	-5.183	2.179e-07	FLT3LG	-0.694646	1.80595e-10	0.0261905	0.0189873	8
55844959	A	C	-5.183	2.179e-07	SLC6A16	1.11064	4.51191e-10	0.0261905	0.0189873	8
55846841	A	G	5.025	5.028e-07	SLC6A16	-1.11064	4.51191e-10	0.97381	0.981013	6
55846841	A	G	5.025	5.028e-07	FLT3LG	0.694646	1.80595e-10	0.97381	0.981013	6
55848852	CT	C	-5.231	1.684e-07	SLC6A16	1.15172	1.98181e-10	0.0261905	0.0189873	7
55848852	CT	C	-5.231	1.684e-07	FLT3LG	-0.715849	1.00825e-10	0.0261905	0.0189873	7
55850281	T	C	-4.931	8.191e-07	FLT3LG	-0.694646	1.80595e-10	0.0261905	0.0189873	8
55850281	T	C	-4.931	8.191e-07	SLC6A16	1.11064	4.51191e-10	0.0261905	0.0189873	8
55850672	T	C	5.177	2.253e-07	SLC6A16	-1.15172	1.98181e-10	0.97381	0.981013	7
55850672	T	C	5.177	2.253e-07	FLT3LG	0.715849	1.00825e-10	0.97381	0.981013	7
55852614	A	G	-4.999	5.772e-07	FLT3LG	-0.694646	1.80595e-10	0.0261905	0.0189873	8
55852614	A	G	-4.999	5.772e-07	SLC6A16	1.11064	4.51191e-10	0.0261905	0.0189873	8
55852636	A	T	-5.028	4.95e-07	SLC6A16	1.11064	4.51191e-10	0.0261905	0.0189873	8
55852636	A	T	-5.028	4.95e-07	FLT3LG	-0.694646	1.80595e-10	0.0261905	0.0189873	8
55856895	C	G	-5.189	2.11e-07	SLC6A16	1.15172	1.98181e-10	0.0261905	0.0189873	7
55856895	C	G	-5.189	2.11e-07	FLT3LG	-0.715849	1.00825e-10	0.0261905	0.0189873	7
55858231	C	G	-5.072	3.939e-07	FLT3LG	-0.715849	1.00825e-10	0.0261905	0.0189873	7
55858231	C	G	-5.072	3.939e-07	SLC6A16	1.15172	1.98181e-10	0.0261905	0.0189873	7
55871720	T	C	5.213	1.853e-07	FLT3LG	0.715849	1.00825e-10	0.97381	0.981013	7
55871720	T	C	5.213	1.853e-07	SLC6A16	-1.15172	1.98181e-10	0.97381	0.981013	7
55876672	T	C	5.106	3.293e-07	SLC6A16	-1.15172	1.98181e-10	0.97381	0.981013	7
55876672	T	C	5.106	3.293e-07	FLT3LG	0.715849	1.00825e-10	0.97381	0.981013	7
55880129	T	C	5.217	1.815e-07	SLC6A16	-1.15172	1.98181e-10	0.97381	0.981013	7
55880129	T	C	5.217	1.815e-07	FLT3LG	0.715849	1.00825e-10	0.97381	0.981013	7
55890379	A	G	5.389	7.083e-08	FLT3LG	0.715849	1.00825e-10	0.97381	0.981013	7
55890379	A	G	5.389	7.083e-08	SLC6A16	-1.15172	1.98181e-10	0.97381	0.981013	7
55898715	T	C	5.117	3.098e-07	FLT3LG	0.715849	1.00825e-10	0.97381	0.981013	7
55898715	T	C	5.117	3.098e-07	SLC6A16	-1.15172	1.98181e-10	0.97381	0.981013	7
55905257	C	G	5.607	2.06e-08	FLT3LG	0.715849	1.00825e-10	0.97381	0.981013	7
55905257	C	G	5.607	2.06e-08	SLC6A16	-1.15172	1.98181e-10	0.97381	0.981013	7
55911302	A	G	4.899	9.611e-07	SLC6A16	-0.994452	1.66595e-12	0.964286	0.911392	9
55911302	A	G	4.899	9.611e-07	FLT3LG	0.60535	2.4822e-12	0.964286	0.911392	9
55911315	A	G	4.901	9.526e-07	FLT3LG	0.60535	2.4822e-12	0.964286	0.911392	9
55911315	A	G	4.901	9.526e-07	SLC6A16	-0.994452	1.66595e-12	0.964286	0.911392	9
55911328	A	G	-4.908	9.193e-07	FLT3LG	-0.60535	2.4822e-12	0.0357143	0.0886076	5
55911328	A	G	-4.908	9.193e-07	SLC6A16	0.994452	1.66595e-12	0.0357143	0.0886076	5
55911356	A	G	-4.92	8.642e-07	SLC6A16	0.994452	1.66595e-12	0.0357143	0.0886076	5
55911356	A	G	-4.92	8.642e-07	FLT3LG	-0.60535	2.4822e-12	0.0357143	0.0886076	5
55912751	A	T	-5.038	4.705e-07	FLT3LG	-0.60535	2.4822e-12	0.0357143	0.0886076	5
55912751	A	T	-5.038	4.705e-07	SLC6A16	0.994452	1.66595e-12	0.0357143	0.0886076	5
55913682	C	G	-4.898	9.671e-07	FLT3LG	-0.60535	2.4822e-12	0.0357143	0.0886076	5
55913682	C	G	-4.898	9.671e-07	SLC6A16	0.994452	1.66595e-12	0.0357143	0.0886076	5
55914506	T	G	-4.901	9.531e-07	FLT3LG	-0.60535	2.4822e-12	0.0357143	0.0886076	5
55914506	T	G	-4.901	9.531e-07	SLC6A16	0.994452	1.66595e-12	0.0357143	0.0886076	5
55917662	A	G	5.366	8.043e-08	FLT3LG	0.60535	2.4822e-12	0.964286	0.911392	9
55917662	A	G	5.366	8.043e-08	SLC6A16	-0.994452	1.66595e-12	0.964286	0.911392	9
55918780	T	C	5.205	1.936e-07	FLT3LG	0.60535	2.4822e-12	0.964286	0.911392	9
55918780	T	C	5.205	1.936e-07	SLC6A16	-0.994452	1.66595e-12	0.964286	0.911392	9
55919910	T	C	-4.922	8.568e-07	FLT3LG	-0.60535	2.4822e-12	0.0357143	0.0886076	5
55919910	T	C	-4.922	8.568e-07	SLC6A16	0.994452	1.66595e-12	0.0357143	0.0886076	5
55920566	T	C	4.903	9.418e-07	FLT3LG	0.576936	1.60044e-11	0.959524	0.911392	9
55920566	T	C	4.903	9.418e-07	SLC6A16	-0.980701	2.12179e-12	0.959524	0.911392	9
55922209	A	G	4.955	7.25e-07	SLC6A16	-0.994452	1.66595e-12	0.964286	0.911392	9
55922209	A	G	4.955	7.25e-07	FLT3LG	0.60535	2.4822e-12	0.964286	0.911392	9
55924306	T	C	4.938	7.892e-07	SLC6A16	-0.994452	1.66595e-12	0.964286	0.911392	9
55924306	T	C	4.938	7.892e-07	FLT3LG	0.60535	2.4822e-12	0.964286	0.911392	9
55926070	T	C	4.997	5.813e-07	FLT3LG	0.60535	2.4822e-12	0.964286	0.911392	9
55926070	T	C	4.997	5.813e-07	SLC6A16	-0.994452	1.66595e-12	0.964286	0.911392	9
55937386	T	C	-5.24	1.606e-07	SLC6A16	1.15172	1.98181e-10	0.0261905	0.0189873	7
55937386	T	C	-5.24	1.606e-07	FLT3LG	-0.715849	1.00825e-10	0.0261905	0.0189873	7
55937694	T	G	5.256	1.471e-07	FLT3LG	0.715849	1.00825e-10	0.97381	0.981013	7
55937694	T	G	5.256	1.471e-07	SLC6A16	-1.15172	1.98181e-10	0.97381	0.981013	7
56487207	C	G	5.193	2.065e-07	POLD1	-0.260855	1.05511e-09	0.757143	0.848101	2
56550323	G	GC	5.377	7.575e-08	C18H19orf81	-1.23384	4.04902e-08	0.771429	0.727848	5
56550331	A	C	5.376	7.597e-08	C18H19orf81	-1.23384	4.04902e-08	0.771429	0.727848	5
56551153	T	TC	-5.227	1.726e-07	C18H19orf81	1.23384	4.04902e-08	0.228571	0.272152	9
56551155	CA	C	-5.226	1.728e-07	C18H19orf81	1.23384	4.04902e-08	0.228571	0.272152	9
56555028	A	G	5.535	3.109e-08	C18H19orf81	-1.23384	4.04902e-08	0.771429	0.727848	5
56556014	A	C	5.483	4.175e-08	C18H19orf81	-1.23384	4.04902e-08	0.228571	0.272152	5
56556940	T	G	5.62	1.907e-08	ENSBTAG00000037537	-0.359127	3.10509e-07	0.464286	0.386076	1
56556940	T	G	5.62	1.907e-08	C18H19orf81	-1.07181	9.79523e-08	0.464286	0.386076	1
56556940	T	G	5.62	1.907e-08	SYT3	-0.426766	1.93803e-09	0.464286	0.386076	1
56557374	C	G	-5.403	6.535e-08	C18H19orf81	1.23384	4.04902e-08	0.771429	0.727848	9
56557486	T	C	5.392	6.985e-08	C18H19orf81	-1.23384	4.04902e-08	0.228571	0.272152	5
56557534	A	C	5.392	6.952e-08	C18H19orf81	-1.23384	4.04902e-08	0.228571	0.272152	5
56558492	T	C	5.426	5.776e-08	C18H19orf81	-1.23384	4.04902e-08	0.228571	0.272152	5
56559166	A	G	5.411	6.268e-08	C18H19orf81	-1.23384	4.04902e-08	0.228571	0.272152	5
56559794	T	G	5.45	5.049e-08	C18H19orf81	-1.23384	4.04902e-08	0.228571	0.272152	5
56560880	C	G	5.382	7.351e-08	C18H19orf81	-1.19077	2.67714e-08	0.252381	0.297468	6
56560944	T	C	5.438	5.386e-08	C18H19orf81	-1.23384	4.04902e-08	0.228571	0.272152	5
56560967	C	G	-5.334	9.634e-08	C18H19orf81	1.23384	4.04902e-08	0.771429	0.727848	9
56564399	C	G	-5.31	1.098e-07	C18H19orf81	1.23384	4.04902e-08	0.771429	0.727848	9
56568200	A	G	5.311	1.089e-07	C18H19orf81	-1.20131	8.16622e-08	0.228571	0.278481	6
56589786	A	G	-5.783	7.346e-09	C18H19orf81	1.06228	5.69001e-07	0.657143	0.670886	7
56731417	A	G	-5.139	2.762e-07	SYT3	0.933043	3.71972e-32	0.335714	0.28481	0
56731417	A	G	-5.139	2.762e-07	C18H19orf81	1.39652	5.38797e-10	0.335714	0.28481	0
56731417	A	G	-5.139	2.762e-07	ENSBTAG00000037537	0.522664	2.39589e-11	0.335714	0.28481	0
57140475	T	C	9.702	2.962e-22	SYT3	-0.7541	7.81778e-16	0.807143	0.85443	3
57140475	T	C	9.702	2.962e-22	ENSBTAG00000037537	-0.637674	5.09088e-12	0.807143	0.85443	3
57140475	T	C	9.702	2.962e-22	POLD1	-0.223198	4.71686e-07	0.807143	0.85443	3
57140642	T	C	-9.685	3.487e-22	ENSBTAG00000037537	0.637674	5.09088e-12	0.192857	0.14557	11
57140642	T	C	-9.685	3.487e-22	SYT3	0.7541	7.81778e-16	0.192857	0.14557	11
57140642	T	C	-9.685	3.487e-22	POLD1	0.223198	4.71686e-07	0.192857	0.14557	11
57140873	A	G	9.653	4.765e-22	SYT3	-0.7541	7.81778e-16	0.807143	0.85443	3
57140873	A	G	9.653	4.765e-22	POLD1	-0.223198	4.71686e-07	0.807143	0.85443	3
57140873	A	G	9.653	4.765e-22	ENSBTAG00000037537	-0.637674	5.09088e-12	0.807143	0.85443	3
57140933	T	C	-9.754	1.777e-22	SYT3	0.7541	7.81778e-16	0.192857	0.14557	11
57140933	T	C	-9.754	1.777e-22	POLD1	0.223198	4.71686e-07	0.192857	0.14557	11
57140933	T	C	-9.754	1.777e-22	ENSBTAG00000037537	0.637674	5.09088e-12	0.192857	0.14557	11
57141633	T	C	9.687	3.441e-22	ENSBTAG00000037537	-0.637674	5.09088e-12	0.807143	0.85443	3
57141633	T	C	9.687	3.441e-22	POLD1	-0.223198	4.71686e-07	0.807143	0.85443	3
57141633	T	C	9.687	3.441e-22	SYT3	-0.7541	7.81778e-16	0.807143	0.85443	3
57141802	T	C	9.667	4.153e-22	ENSBTAG00000037537	-0.637674	5.09088e-12	0.807143	0.85443	3
57141802	T	C	9.667	4.153e-22	POLD1	-0.223198	4.71686e-07	0.807143	0.85443	3
57141802	T	C	9.667	4.153e-22	SYT3	-0.7541	7.81778e-16	0.807143	0.85443	3
57141988	T	C	-9.647	5.07e-22	ENSBTAG00000037537	0.637674	5.09088e-12	0.192857	0.14557	11
57141988	T	C	-9.647	5.07e-22	SYT3	0.7541	7.81778e-16	0.192857	0.14557	11
57141988	T	C	-9.647	5.07e-22	POLD1	0.223198	4.71686e-07	0.192857	0.14557	11
57142159	A	G	-4.913	8.955e-07	SYT3	0.493296	2.4018e-09	0.233333	0.265823	6
57142159	A	G	-4.913	8.955e-07	ENSBTAG00000037537	0.411294	4.74941e-07	0.233333	0.265823	6
57142266	A	T	-4.999	5.772e-07	SYT3	0.493296	2.4018e-09	0.233333	0.265823	6
57142266	A	T	-4.999	5.772e-07	ENSBTAG00000037537	0.411294	4.74941e-07	0.233333	0.265823	6
57142862	T	C	5.03	4.914e-07	ENSBTAG00000037537	-0.411294	4.74941e-07	0.766667	0.734177	8
57142862	T	C	5.03	4.914e-07	SYT3	-0.493296	2.4018e-09	0.766667	0.734177	8
57142892	T	C	-5.039	4.688e-07	ENSBTAG00000037537	0.411294	4.74941e-07	0.233333	0.265823	6
57142892	T	C	-5.039	4.688e-07	SYT3	0.493296	2.4018e-09	0.233333	0.265823	6
57143024	T	C	-5.003	5.658e-07	ENSBTAG00000037537	0.411294	4.74941e-07	0.233333	0.265823	6
57143024	T	C	-5.003	5.658e-07	SYT3	0.493296	2.4018e-09	0.233333	0.265823	6
57143147	A	ATG	-10.209	1.807e-24	POLD1	0.223198	4.71686e-07	0.192857	0.14557	11
57143147	A	ATG	-10.209	1.807e-24	SYT3	0.7541	7.81778e-16	0.192857	0.14557	11
57143147	A	ATG	-10.209	1.807e-24	ENSBTAG00000037537	0.637674	5.09088e-12	0.192857	0.14557	11
57143178	A	AAC	-4.968	6.775e-07	SYT3	0.493296	2.4018e-09	0.233333	0.265823	6
57143178	A	AAC	-4.968	6.775e-07	ENSBTAG00000037537	0.411294	4.74941e-07	0.233333	0.265823	6
57143473	A	T	-9.483	2.472e-21	POLD1	0.223198	4.71686e-07	0.192857	0.14557	11
57143473	A	T	-9.483	2.472e-21	ENSBTAG00000037537	0.637674	5.09088e-12	0.192857	0.14557	11
57143473	A	T	-9.483	2.472e-21	SYT3	0.7541	7.81778e-16	0.192857	0.14557	11
57143587	T	C	-9.587	9.05e-22	POLD1	0.223198	4.71686e-07	0.192857	0.14557	11
57143587	T	C	-9.587	9.05e-22	SYT3	0.7541	7.81778e-16	0.192857	0.14557	11
57143587	T	C	-9.587	9.05e-22	ENSBTAG00000037537	0.637674	5.09088e-12	0.192857	0.14557	11
57144184	T	C	-4.936	7.955e-07	SYT3	0.493296	2.4018e-09	0.233333	0.265823	6
57144184	T	C	-4.936	7.955e-07	ENSBTAG00000037537	0.411294	4.74941e-07	0.233333	0.265823	6
57144206	A	G	-8.948	3.614e-19	SYT3	0.7541	7.81778e-16	0.192857	0.14557	11
57144206	A	G	-8.948	3.614e-19	POLD1	0.223198	4.71686e-07	0.192857	0.14557	11
57144206	A	G	-8.948	3.614e-19	ENSBTAG00000037537	0.637674	5.09088e-12	0.192857	0.14557	11
57144285	A	T	8.842	9.419e-19	SYT3	-0.7541	7.81778e-16	0.807143	0.85443	3
57144285	A	T	8.842	9.419e-19	ENSBTAG00000037537	-0.637674	5.09088e-12	0.807143	0.85443	3
57144285	A	T	8.842	9.419e-19	POLD1	-0.223198	4.71686e-07	0.807143	0.85443	3
57144295	A	AG	-8.843	9.294e-19	ENSBTAG00000037537	0.637674	5.09088e-12	0.192857	0.14557	11
57144295	A	AG	-8.843	9.294e-19	SYT3	0.7541	7.81778e-16	0.192857	0.14557	11
57144295	A	AG	-8.843	9.294e-19	POLD1	0.223198	4.71686e-07	0.192857	0.14557	11
57144662	T	G	-8.849	8.83e-19	SYT3	0.7541	7.81778e-16	0.192857	0.14557	11
57144662	T	G	-8.849	8.83e-19	ENSBTAG00000037537	0.637674	5.09088e-12	0.192857	0.14557	11
57144662	T	G	-8.849	8.83e-19	POLD1	0.223198	4.71686e-07	0.192857	0.14557	11
57144836	A	T	-8.848	8.898e-19	ENSBTAG00000037537	0.637674	5.09088e-12	0.192857	0.14557	11
57144836	A	T	-8.848	8.898e-19	POLD1	0.223198	4.71686e-07	0.192857	0.14557	11
57144836	A	T	-8.848	8.898e-19	SYT3	0.7541	7.81778e-16	0.192857	0.14557	11
57145049	A	G	5.047	4.481e-07	ENSBTAG00000037537	-0.411294	4.74941e-07	0.766667	0.734177	8
57145049	A	G	5.047	4.481e-07	SYT3	-0.493296	2.4018e-09	0.766667	0.734177	8
57145310	A	G	9.634	5.734e-22	ENSBTAG00000037537	-0.637674	5.09088e-12	0.807143	0.85443	3
57145310	A	G	9.634	5.734e-22	POLD1	-0.223198	4.71686e-07	0.807143	0.85443	3
57145310	A	G	9.634	5.734e-22	SYT3	-0.7541	7.81778e-16	0.807143	0.85443	3
57145483	A	C	9.663	4.334e-22	ENSBTAG00000037537	-0.637674	5.09088e-12	0.807143	0.85443	3
57145483	A	C	9.663	4.334e-22	SYT3	-0.7541	7.81778e-16	0.807143	0.85443	3
57145483	A	C	9.663	4.334e-22	POLD1	-0.223198	4.71686e-07	0.807143	0.85443	3
57145513	C	G	-8.876	6.937e-19	SYT3	0.7541	7.81778e-16	0.192857	0.14557	11
57145513	C	G	-8.876	6.937e-19	POLD1	0.223198	4.71686e-07	0.192857	0.14557	11
57145513	C	G	-8.876	6.937e-19	ENSBTAG00000037537	0.637674	5.09088e-12	0.192857	0.14557	11
57145522	C	G	8.9	5.586e-19	ENSBTAG00000037537	-0.637674	5.09088e-12	0.807143	0.85443	3
57145522	C	G	8.9	5.586e-19	POLD1	-0.223198	4.71686e-07	0.807143	0.85443	3
57145522	C	G	8.9	5.586e-19	SYT3	-0.7541	7.81778e-16	0.807143	0.85443	3
57145625	A	G	-9.608	7.395e-22	ENSBTAG00000037537	0.637674	5.09088e-12	0.192857	0.14557	11
57145625	A	G	-9.608	7.395e-22	SYT3	0.7541	7.81778e-16	0.192857	0.14557	11
57145625	A	G	-9.608	7.395e-22	POLD1	0.223198	4.71686e-07	0.192857	0.14557	11
57145726	T	TGAG	8.898	5.668e-19	SYT3	-0.7541	7.81778e-16	0.807143	0.85443	3
57145726	T	TGAG	8.898	5.668e-19	ENSBTAG00000037537	-0.637674	5.09088e-12	0.807143	0.85443	3
57145726	T	TGAG	8.898	5.668e-19	POLD1	-0.223198	4.71686e-07	0.807143	0.85443	3
57145816	T	C	-8.922	4.584e-19	SYT3	0.7541	7.81778e-16	0.192857	0.14557	11
57145816	T	C	-8.922	4.584e-19	ENSBTAG00000037537	0.637674	5.09088e-12	0.192857	0.14557	11
57145816	T	C	-8.922	4.584e-19	POLD1	0.223198	4.71686e-07	0.192857	0.14557	11
57146043	A	C	-8.824	1.106e-18	POLD1	0.223198	4.71686e-07	0.192857	0.14557	11
57146043	A	C	-8.824	1.106e-18	SYT3	0.7541	7.81778e-16	0.192857	0.14557	11
57146043	A	C	-8.824	1.106e-18	ENSBTAG00000037537	0.637674	5.09088e-12	0.192857	0.14557	11
57146541	T	C	8.795	1.427e-18	POLD1	-0.223198	4.71686e-07	0.807143	0.85443	3
57146541	T	C	8.795	1.427e-18	SYT3	-0.7541	7.81778e-16	0.807143	0.85443	3
57146541	T	C	8.795	1.427e-18	ENSBTAG00000037537	-0.637674	5.09088e-12	0.807143	0.85443	3
57146932	C	G	9.647	5.07e-22	POLD1	-0.223198	4.71686e-07	0.807143	0.85443	3
57146932	C	G	9.647	5.07e-22	ENSBTAG00000037537	-0.637674	5.09088e-12	0.807143	0.85443	3
57146932	C	G	9.647	5.07e-22	SYT3	-0.7541	7.81778e-16	0.807143	0.85443	3
57147432	A	G	8.927	4.369e-19	SYT3	-0.7541	7.81778e-16	0.807143	0.85443	3
57147432	A	G	8.927	4.369e-19	ENSBTAG00000037537	-0.637674	5.09088e-12	0.807143	0.85443	3
57147432	A	G	8.927	4.369e-19	POLD1	-0.223198	4.71686e-07	0.807143	0.85443	3
57148466	T	G	8.827	1.078e-18	ENSBTAG00000037537	-0.637674	5.09088e-12	0.807143	0.85443	3
57148466	T	G	8.827	1.078e-18	POLD1	-0.223198	4.71686e-07	0.807143	0.85443	3
57148466	T	G	8.827	1.078e-18	SYT3	-0.7541	7.81778e-16	0.807143	0.85443	3
57148698	CTTG	C	-9.679	3.714e-22	SYT3	0.7541	7.81778e-16	0.192857	0.14557	11
57148698	CTTG	C	-9.679	3.714e-22	ENSBTAG00000037537	0.637674	5.09088e-12	0.192857	0.14557	11
57148698	CTTG	C	-9.679	3.714e-22	POLD1	0.223198	4.71686e-07	0.192857	0.14557	11
57148790	A	G	9.537	1.473e-21	POLD1	-0.223198	4.71686e-07	0.807143	0.85443	3
57148790	A	G	9.537	1.473e-21	ENSBTAG00000037537	-0.637674	5.09088e-12	0.807143	0.85443	3
57148790	A	G	9.537	1.473e-21	SYT3	-0.7541	7.81778e-16	0.807143	0.85443	3
57149536	C	G	-9.623	6.391e-22	SYT3	0.7541	7.81778e-16	0.192857	0.14557	11
57149536	C	G	-9.623	6.391e-22	POLD1	0.223198	4.71686e-07	0.192857	0.14557	11
57149536	C	G	-9.623	6.391e-22	ENSBTAG00000037537	0.637674	5.09088e-12	0.192857	0.14557	11
57149779	A	G	9.613	7.062e-22	SYT3	-0.7541	7.81778e-16	0.807143	0.85443	3
57149779	A	G	9.613	7.062e-22	ENSBTAG00000037537	-0.637674	5.09088e-12	0.807143	0.85443	3
57149779	A	G	9.613	7.062e-22	POLD1	-0.223198	4.71686e-07	0.807143	0.85443	3
57149975	A	G	-9.691	3.285e-22	POLD1	0.223198	4.71686e-07	0.192857	0.14557	11
57149975	A	G	-9.691	3.285e-22	ENSBTAG00000037537	0.637674	5.09088e-12	0.192857	0.14557	11
57149975	A	G	-9.691	3.285e-22	SYT3	0.7541	7.81778e-16	0.192857	0.14557	11
57150021	C	G	9.677	3.76e-22	POLD1	-0.223198	4.71686e-07	0.807143	0.85443	3
57150021	C	G	9.677	3.76e-22	SYT3	-0.7541	7.81778e-16	0.807143	0.85443	3
57150021	C	G	9.677	3.76e-22	ENSBTAG00000037537	-0.637674	5.09088e-12	0.807143	0.85443	3
57150043	T	C	9.657	4.578e-22	POLD1	-0.223198	4.71686e-07	0.807143	0.85443	3
57150043	T	C	9.657	4.578e-22	ENSBTAG00000037537	-0.637674	5.09088e-12	0.807143	0.85443	3
57150043	T	C	9.657	4.578e-22	SYT3	-0.7541	7.81778e-16	0.807143	0.85443	3
57150150	A	G	9.312	1.255e-20	POLD1	-0.223198	4.71686e-07	0.807143	0.85443	3
57150150	A	G	9.312	1.255e-20	SYT3	-0.7541	7.81778e-16	0.807143	0.85443	3
57150150	A	G	9.312	1.255e-20	ENSBTAG00000037537	-0.637674	5.09088e-12	0.807143	0.85443	3
57150248	A	G	-9.742	1.989e-22	ENSBTAG00000037537	0.637674	5.09088e-12	0.192857	0.14557	11
57150248	A	G	-9.742	1.989e-22	POLD1	0.223198	4.71686e-07	0.192857	0.14557	11
57150248	A	G	-9.742	1.989e-22	SYT3	0.7541	7.81778e-16	0.192857	0.14557	11
57150495	T	C	-8.757	1.998e-18	ENSBTAG00000037537	0.637674	5.09088e-12	0.192857	0.14557	11
57150495	T	C	-8.757	1.998e-18	POLD1	0.223198	4.71686e-07	0.192857	0.14557	11
57150495	T	C	-8.757	1.998e-18	SYT3	0.7541	7.81778e-16	0.192857	0.14557	11
57150756	A	T	9.568	1.093e-21	ENSBTAG00000037537	-0.637674	5.09088e-12	0.807143	0.85443	3
57150756	A	T	9.568	1.093e-21	POLD1	-0.223198	4.71686e-07	0.807143	0.85443	3
57150756	A	T	9.568	1.093e-21	SYT3	-0.7541	7.81778e-16	0.807143	0.85443	3
57151046	A	AC	-8.415	3.925e-17	SYT3	0.7541	7.81778e-16	0.192857	0.14557	11
57151046	A	AC	-8.415	3.925e-17	ENSBTAG00000037537	0.637674	5.09088e-12	0.192857	0.14557	11
57151046	A	AC	-8.415	3.925e-17	POLD1	0.223198	4.71686e-07	0.192857	0.14557	11
57151650	A	T	-9.609	7.316e-22	POLD1	0.223198	4.71686e-07	0.192857	0.14557	11
57151650	A	T	-9.609	7.316e-22	ENSBTAG00000037537	0.637674	5.09088e-12	0.192857	0.14557	11
57151650	A	T	-9.609	7.316e-22	SYT3	0.7541	7.81778e-16	0.192857	0.14557	11
57151653	A	G	-9.608	7.386e-22	POLD1	0.223198	4.71686e-07	0.192857	0.14557	11
57151653	A	G	-9.608	7.386e-22	SYT3	0.7541	7.81778e-16	0.192857	0.14557	11
57151653	A	G	-9.608	7.386e-22	ENSBTAG00000037537	0.637674	5.09088e-12	0.192857	0.14557	11
57151838	A	G	-9.595	8.354e-22	SYT3	0.7541	7.81778e-16	0.192857	0.14557	11
57151838	A	G	-9.595	8.354e-22	POLD1	0.223198	4.71686e-07	0.192857	0.14557	11
57151838	A	G	-9.595	8.354e-22	ENSBTAG00000037537	0.637674	5.09088e-12	0.192857	0.14557	11
57152300	C	G	-8.801	1.355e-18	POLD1	0.223198	4.71686e-07	0.192857	0.14557	11
57152300	C	G	-8.801	1.355e-18	ENSBTAG00000037537	0.637674	5.09088e-12	0.192857	0.14557	11
57152300	C	G	-8.801	1.355e-18	SYT3	0.7541	7.81778e-16	0.192857	0.14557	11
57684376	A	G	6.361	1.998e-10	ZNF350	0.137115	3.31213e-10	0.45	0.607595	6
57871319	T	C	5.869	4.393e-09	ENSBTAG00000011052	0.471804	1.8889e-07	0.921429	0.829114	8
57873772	A	G	-5.168	2.363e-07	ENSBTAG00000050420	0.381963	8.76516e-09	0.185714	0.348101	6
57873772	A	G	-5.168	2.363e-07	ENSBTAG00000019227	-0.53243	2.32285e-12	0.185714	0.348101	6
57886094	A	G	-5.129	2.916e-07	ENSBTAG00000038903	-0.381338	5.72585e-07	0.280952	0.360759	7
57886369	A	C	-5.073	3.911e-07	ENSBTAG00000038903	-0.381338	5.72585e-07	0.280952	0.360759	7
57886661	T	TC	-5.123	3.014e-07	ENSBTAG00000038903	-0.381338	5.72585e-07	0.280952	0.360759	7
57888263	G	GT	5.18	2.222e-07	ENSBTAG00000038903	0.381338	5.72585e-07	0.719048	0.639241	7
57893557	T	C	6.009	1.863e-09	ENSBTAG00000050420	0.311378	5.82505e-07	0.761905	0.689873	10
57893557	T	C	6.009	1.863e-09	ENSBTAG00000038903	0.491097	6.28688e-10	0.761905	0.689873	10
57895503	T	C	6.019	1.759e-09	ENSBTAG00000050420	0.311378	5.82505e-07	0.761905	0.689873	10
57895503	T	C	6.019	1.759e-09	ENSBTAG00000038903	0.491097	6.28688e-10	0.761905	0.689873	10
57943094	A	ACT	5.63	1.807e-08	ENSBTAG00000038903	0.50936	6.11284e-11	0.711905	0.78481	3
57943094	A	ACT	5.63	1.807e-08	ENSBTAG00000033523	0.202664	8.97192e-07	0.711905	0.78481	3
57944081	T	C	7.872	3.496e-15	ENSBTAG00000038903	0.900073	1.80073e-21	0.828571	0.841772	8
57944081	T	C	7.872	3.496e-15	ENSBTAG00000033523	0.328647	4.76913e-11	0.828571	0.841772	8
57944081	T	C	7.872	3.496e-15	ENSBTAG00000053131	0.36655	4.63745e-10	0.828571	0.841772	8
57956430	A	G	8.079	6.533e-16	ENSBTAG00000038903	0.900073	1.80073e-21	0.828571	0.841772	8
57956430	A	G	8.079	6.533e-16	ENSBTAG00000053131	0.36655	4.63745e-10	0.828571	0.841772	8
57956430	A	G	8.079	6.533e-16	ENSBTAG00000033523	0.328647	4.76913e-11	0.828571	0.841772	8
57957174	T	C	5.944	2.782e-09	ENSBTAG00000038903	0.519691	7.58932e-12	0.690476	0.727848	1
57977347	A	G	8.311	9.499e-17	ENSBTAG00000053131	0.36655	4.63745e-10	0.828571	0.841772	8
57977347	A	G	8.311	9.499e-17	ENSBTAG00000038903	0.900073	1.80073e-21	0.828571	0.841772	8
57977347	A	G	8.311	9.499e-17	ENSBTAG00000033523	0.328647	4.76913e-11	0.828571	0.841772	8
57980156	T	G	8.223	1.984e-16	ENSBTAG00000033523	0.328647	4.76913e-11	0.828571	0.841772	8
57980156	T	G	8.223	1.984e-16	ENSBTAG00000038903	0.900073	1.80073e-21	0.828571	0.841772	8
57980156	T	G	8.223	1.984e-16	ENSBTAG00000053131	0.36655	4.63745e-10	0.828571	0.841772	8
57983832	A	G	-8.24	1.716e-16	ENSBTAG00000033523	-0.328647	4.76913e-11	0.171429	0.158228	6
57983832	A	G	-8.24	1.716e-16	ENSBTAG00000053131	-0.36655	4.63745e-10	0.171429	0.158228	6
57983832	A	G	-8.24	1.716e-16	ENSBTAG00000038903	-0.900073	1.80073e-21	0.171429	0.158228	6
57989329	T	C	-5.384	7.303e-08	ENSBTAG00000038903	-0.46938	5.22265e-10	0.311905	0.303797	6
57990313	T	G	4.895	9.833e-07	ENSBTAG00000038903	0.46938	5.22265e-10	0.688095	0.696203	8
57992783	A	AT	-5.446	5.147e-08	ENSBTAG00000038903	-0.536142	5.67423e-12	0.266667	0.291139	7
57998949	T	G	-6.947	3.742e-12	ENSBTAG00000053131	-0.35934	1.01488e-10	0.216667	0.170886	5
57998949	T	G	-6.947	3.742e-12	ENSBTAG00000038903	-0.761735	2.30427e-17	0.216667	0.170886	5
57998949	T	G	-6.947	3.742e-12	ENSBTAG00000033523	-0.30509	1.00539e-10	0.216667	0.170886	5
58000163	A	G	-6.98	2.944e-12	ENSBTAG00000053131	-0.35934	1.01488e-10	0.216667	0.170886	5
58000163	A	G	-6.98	2.944e-12	ENSBTAG00000038903	-0.761735	2.30427e-17	0.216667	0.170886	5
58000163	A	G	-6.98	2.944e-12	ENSBTAG00000033523	-0.30509	1.00539e-10	0.216667	0.170886	5
58001127	A	G	6.969	3.196e-12	ENSBTAG00000033523	0.30509	1.00539e-10	0.783333	0.829114	9
58001127	A	G	6.969	3.196e-12	ENSBTAG00000053131	0.35934	1.01488e-10	0.783333	0.829114	9
58001127	A	G	6.969	3.196e-12	ENSBTAG00000038903	0.761735	2.30427e-17	0.783333	0.829114	9
58002048	T	C	-8.615	7.011e-18	ENSBTAG00000038903	-0.900073	1.80073e-21	0.171429	0.158228	6
58002048	T	C	-8.615	7.011e-18	ENSBTAG00000053131	-0.36655	4.63745e-10	0.171429	0.158228	6
58002048	T	C	-8.615	7.011e-18	ENSBTAG00000033523	-0.328647	4.76913e-11	0.171429	0.158228	6
58002867	CTTTG	C	-6.958	3.446e-12	ENSBTAG00000053131	-0.35934	1.01488e-10	0.216667	0.170886	5
58002867	CTTTG	C	-6.958	3.446e-12	ENSBTAG00000038903	-0.761735	2.30427e-17	0.216667	0.170886	5
58002867	CTTTG	C	-6.958	3.446e-12	ENSBTAG00000033523	-0.30509	1.00539e-10	0.216667	0.170886	5
58004072	A	G	6.961	3.39e-12	ENSBTAG00000033523	0.30509	1.00539e-10	0.783333	0.829114	9
58004072	A	G	6.961	3.39e-12	ENSBTAG00000038903	0.761735	2.30427e-17	0.783333	0.829114	9
58004072	A	G	6.961	3.39e-12	ENSBTAG00000053131	0.35934	1.01488e-10	0.783333	0.829114	9
58007843	T	C	-7.514	5.736e-14	ENSBTAG00000053131	-0.35934	1.01488e-10	0.216667	0.170886	5
58007843	T	C	-7.514	5.736e-14	ENSBTAG00000033523	-0.30509	1.00539e-10	0.216667	0.170886	5
58007843	T	C	-7.514	5.736e-14	ENSBTAG00000038903	-0.761735	2.30427e-17	0.216667	0.170886	5
58007844	T	G	7.515	5.682e-14	ENSBTAG00000033523	0.30509	1.00539e-10	0.783333	0.829114	9
58007844	T	G	7.515	5.682e-14	ENSBTAG00000053131	0.35934	1.01488e-10	0.783333	0.829114	9
58007844	T	G	7.515	5.682e-14	ENSBTAG00000038903	0.761735	2.30427e-17	0.783333	0.829114	9
58009393	A	G	7.125	1.039e-12	ENSBTAG00000053131	0.35934	1.01488e-10	0.783333	0.829114	9
58009393	A	G	7.125	1.039e-12	ENSBTAG00000038903	0.761735	2.30427e-17	0.783333	0.829114	9
58009393	A	G	7.125	1.039e-12	ENSBTAG00000033523	0.30509	1.00539e-10	0.783333	0.829114	9
58010989	T	C	6.975	3.068e-12	ENSBTAG00000053131	0.35934	1.01488e-10	0.783333	0.829114	9
58010989	T	C	6.975	3.068e-12	ENSBTAG00000038903	0.761735	2.30427e-17	0.783333	0.829114	9
58010989	T	C	6.975	3.068e-12	ENSBTAG00000033523	0.30509	1.00539e-10	0.783333	0.829114	9
58011148	G	GT	8.629	6.196e-18	ENSBTAG00000038903	0.900073	1.80073e-21	0.828571	0.841772	8
58011148	G	GT	8.629	6.196e-18	ENSBTAG00000053131	0.36655	4.63745e-10	0.828571	0.841772	8
58011148	G	GT	8.629	6.196e-18	ENSBTAG00000033523	0.328647	4.76913e-11	0.828571	0.841772	8
58011686	A	G	-5.17	2.336e-07	ENSBTAG00000033523	-0.207323	7.04777e-08	0.542857	0.436709	6
58011686	A	G	-5.17	2.336e-07	ENSBTAG00000053131	-0.238435	1.43039e-07	0.542857	0.436709	6
58011686	A	G	-5.17	2.336e-07	ENSBTAG00000050420	-0.2994	1.30438e-07	0.542857	0.436709	6
58011686	A	G	-5.17	2.336e-07	ENSBTAG00000038903	-0.427689	5.32998e-09	0.542857	0.436709	6
58011686	A	G	-5.17	2.336e-07	ENSBTAG00000019227	0.363915	2.38801e-08	0.542857	0.436709	6
58011686	A	G	-5.17	2.336e-07	ZNF350	-0.126437	5.70976e-08	0.542857	0.436709	6
58012729	T	C	-5.216	1.832e-07	ENSBTAG00000038903	-0.587157	1.63926e-15	0.421429	0.348101	6
58012729	T	C	-5.216	1.832e-07	ENSBTAG00000033523	-0.288918	8.0156e-14	0.421429	0.348101	6
58012729	T	C	-5.216	1.832e-07	ENSBTAG00000053131	-0.3335	2.53046e-13	0.421429	0.348101	6
58014978	A	T	5.31	1.097e-07	ENSBTAG00000050420	0.2994	1.30438e-07	0.457143	0.563291	8
58014978	A	T	5.31	1.097e-07	ENSBTAG00000053131	0.238435	1.43039e-07	0.457143	0.563291	8
58014978	A	T	5.31	1.097e-07	ENSBTAG00000033523	0.207323	7.04777e-08	0.457143	0.563291	8
58014978	A	T	5.31	1.097e-07	ZNF350	0.126437	5.70976e-08	0.457143	0.563291	8
58014978	A	T	5.31	1.097e-07	ENSBTAG00000019227	-0.363915	2.38801e-08	0.457143	0.563291	8
58014978	A	T	5.31	1.097e-07	ENSBTAG00000038903	0.427689	5.32998e-09	0.457143	0.563291	8
58018405	A	C	8.711	3.017e-18	ENSBTAG00000033523	0.328647	4.76913e-11	0.828571	0.841772	8
58018405	A	C	8.711	3.017e-18	ENSBTAG00000038903	0.900073	1.80073e-21	0.828571	0.841772	8
58018405	A	C	8.711	3.017e-18	ENSBTAG00000053131	0.36655	4.63745e-10	0.828571	0.841772	8
58018546	T	C	-8.763	1.91e-18	ENSBTAG00000038903	-0.900073	1.80073e-21	0.171429	0.158228	6
58018546	T	C	-8.763	1.91e-18	ENSBTAG00000053131	-0.36655	4.63745e-10	0.171429	0.158228	6
58018546	T	C	-8.763	1.91e-18	ENSBTAG00000033523	-0.328647	4.76913e-11	0.171429	0.158228	6
58019725	A	G	8.716	2.88e-18	ENSBTAG00000053131	0.36655	4.63745e-10	0.828571	0.841772	8
58019725	A	G	8.716	2.88e-18	ENSBTAG00000033523	0.328647	4.76913e-11	0.828571	0.841772	8
58019725	A	G	8.716	2.88e-18	ENSBTAG00000038903	0.900073	1.80073e-21	0.828571	0.841772	8
58027492	A	G	-7.336	2.208e-13	ENSBTAG00000053131	-0.35934	1.01488e-10	0.216667	0.170886	5
58027492	A	G	-7.336	2.208e-13	ENSBTAG00000033523	-0.30509	1.00539e-10	0.216667	0.170886	5
58027492	A	G	-7.336	2.208e-13	ENSBTAG00000038903	-0.761735	2.30427e-17	0.216667	0.170886	5
58027672	CAA	C	-7.331	2.289e-13	ENSBTAG00000053131	-0.35934	1.01488e-10	0.216667	0.170886	5
58027672	CAA	C	-7.331	2.289e-13	ENSBTAG00000033523	-0.30509	1.00539e-10	0.216667	0.170886	5
58027672	CAA	C	-7.331	2.289e-13	ENSBTAG00000038903	-0.761735	2.30427e-17	0.216667	0.170886	5
58031642	T	C	-8.781	1.624e-18	ENSBTAG00000038903	-0.900073	1.80073e-21	0.171429	0.158228	6
58031642	T	C	-8.781	1.624e-18	ENSBTAG00000053131	-0.36655	4.63745e-10	0.171429	0.158228	6
58031642	T	C	-8.781	1.624e-18	ENSBTAG00000033523	-0.328647	4.76913e-11	0.171429	0.158228	6
58035556	A	G	-6.075	1.238e-09	ENSBTAG00000038903	-0.485481	1.41415e-10	0.297619	0.310127	7
58042361	A	G	-9.415	4.729e-21	ENSBTAG00000053131	-0.36655	4.63745e-10	0.171429	0.158228	6
58042361	A	G	-9.415	4.729e-21	ENSBTAG00000033523	-0.328647	4.76913e-11	0.171429	0.158228	6
58042361	A	G	-9.415	4.729e-21	ENSBTAG00000038903	-0.900073	1.80073e-21	0.171429	0.158228	6
58046316	T	C	-7.697	1.398e-14	ENSBTAG00000033523	-0.277438	4.02089e-09	0.221429	0.189873	9
58046316	T	C	-7.697	1.398e-14	ENSBTAG00000053131	-0.325151	4.69642e-09	0.221429	0.189873	9
58046316	T	C	-7.697	1.398e-14	ENSBTAG00000038903	-0.788019	9.64771e-19	0.221429	0.189873	9
58046548	A	T	-5.684	1.314e-08	ENSBTAG00000038903	-0.467196	2.91405e-10	0.464286	0.373418	4
58046548	A	T	-5.684	1.314e-08	ENSBTAG00000033523	-0.25836	2.91702e-11	0.464286	0.373418	4
58046548	A	T	-5.684	1.314e-08	ENSBTAG00000053131	-0.284113	5.48622e-10	0.464286	0.373418	4
58046809	T	C	-5.677	1.37e-08	ENSBTAG00000038903	-0.467196	2.91405e-10	0.464286	0.373418	4
58046809	T	C	-5.677	1.37e-08	ENSBTAG00000053131	-0.284113	5.48622e-10	0.464286	0.373418	4
58046809	T	C	-5.677	1.37e-08	ENSBTAG00000033523	-0.25836	2.91702e-11	0.464286	0.373418	4
58046844	A	G	7.646	2.074e-14	ENSBTAG00000033523	0.328647	4.76913e-11	0.828571	0.841772	8
58046844	A	G	7.646	2.074e-14	ENSBTAG00000038903	0.900073	1.80073e-21	0.828571	0.841772	8
58046844	A	G	7.646	2.074e-14	ENSBTAG00000053131	0.36655	4.63745e-10	0.828571	0.841772	8
58046912	T	C	-5.66	1.517e-08	ENSBTAG00000033523	-0.25836	2.91702e-11	0.464286	0.373418	4
58046912	T	C	-5.66	1.517e-08	ENSBTAG00000053131	-0.284113	5.48622e-10	0.464286	0.373418	4
58046912	T	C	-5.66	1.517e-08	ENSBTAG00000038903	-0.467196	2.91405e-10	0.464286	0.373418	4
58046913	A	G	5.659	1.518e-08	ENSBTAG00000053131	0.284113	5.48622e-10	0.535714	0.626582	10
58046913	A	G	5.659	1.518e-08	ENSBTAG00000038903	0.467196	2.91405e-10	0.535714	0.626582	10
58046913	A	G	5.659	1.518e-08	ENSBTAG00000033523	0.25836	2.91702e-11	0.535714	0.626582	10
58047032	T	C	-7.674	1.671e-14	ENSBTAG00000053131	-0.325151	4.69642e-09	0.221429	0.189873	9
58047032	T	C	-7.674	1.671e-14	ENSBTAG00000038903	-0.788019	9.64771e-19	0.221429	0.189873	9
58047032	T	C	-7.674	1.671e-14	ENSBTAG00000033523	-0.277438	4.02089e-09	0.221429	0.189873	9
58047139	T	G	-9.45	3.382e-21	ENSBTAG00000038903	-0.900073	1.80073e-21	0.171429	0.158228	6
58047139	T	G	-9.45	3.382e-21	ENSBTAG00000053131	-0.36655	4.63745e-10	0.171429	0.158228	6
58047139	T	G	-9.45	3.382e-21	ENSBTAG00000033523	-0.328647	4.76913e-11	0.171429	0.158228	6
58047143	T	C	5.635	1.749e-08	ENSBTAG00000053131	0.284113	5.48622e-10	0.535714	0.626582	10
58047143	T	C	5.635	1.749e-08	ENSBTAG00000038903	0.467196	2.91405e-10	0.535714	0.626582	10
58047143	T	C	5.635	1.749e-08	ENSBTAG00000033523	0.25836	2.91702e-11	0.535714	0.626582	10
58047157	A	G	5.673	1.407e-08	ENSBTAG00000038903	0.467196	2.91405e-10	0.535714	0.626582	10
58047157	A	G	5.673	1.407e-08	ENSBTAG00000053131	0.284113	5.48622e-10	0.535714	0.626582	10
58047157	A	G	5.673	1.407e-08	ENSBTAG00000033523	0.25836	2.91702e-11	0.535714	0.626582	10
58047389	T	C	5.681	1.337e-08	ENSBTAG00000053131	0.284113	5.48622e-10	0.535714	0.626582	10
58047389	T	C	5.681	1.337e-08	ENSBTAG00000033523	0.25836	2.91702e-11	0.535714	0.626582	10
58047389	T	C	5.681	1.337e-08	ENSBTAG00000038903	0.467196	2.91405e-10	0.535714	0.626582	10
58047487	T	C	7.608	2.787e-14	ENSBTAG00000053131	0.325151	4.69642e-09	0.778571	0.810127	5
58047487	T	C	7.608	2.787e-14	ENSBTAG00000038903	0.788019	9.64771e-19	0.778571	0.810127	5
58047487	T	C	7.608	2.787e-14	ENSBTAG00000033523	0.277438	4.02089e-09	0.778571	0.810127	5
58047498	A	T	5.525	3.3e-08	ENSBTAG00000033523	0.25836	2.91702e-11	0.535714	0.626582	10
58047498	A	T	5.525	3.3e-08	ENSBTAG00000053131	0.284113	5.48622e-10	0.535714	0.626582	10
58047498	A	T	5.525	3.3e-08	ENSBTAG00000038903	0.467196	2.91405e-10	0.535714	0.626582	10
58047573	A	G	-7.42	1.175e-13	ENSBTAG00000033523	-0.277438	4.02089e-09	0.221429	0.189873	9
58047573	A	G	-7.42	1.175e-13	ENSBTAG00000038903	-0.788019	9.64771e-19	0.221429	0.189873	9
58047573	A	G	-7.42	1.175e-13	ENSBTAG00000053131	-0.325151	4.69642e-09	0.221429	0.189873	9
58047821	A	G	5.752	8.841e-09	ENSBTAG00000038903	0.467196	2.91405e-10	0.535714	0.626582	10
58047821	A	G	5.752	8.841e-09	ENSBTAG00000053131	0.284113	5.48622e-10	0.535714	0.626582	10
58047821	A	G	5.752	8.841e-09	ENSBTAG00000033523	0.25836	2.91702e-11	0.535714	0.626582	10
58047871	T	G	5.52	3.383e-08	ENSBTAG00000053131	0.276481	8.81477e-10	0.585714	0.658228	10
58047871	T	G	5.52	3.383e-08	ENSBTAG00000038903	0.45849	3.02257e-10	0.585714	0.658228	10
58047871	T	G	5.52	3.383e-08	ENSBTAG00000033523	0.260999	9.23639e-12	0.585714	0.658228	10
58048068	A	G	-5.525	3.288e-08	ENSBTAG00000033523	-0.25836	2.91702e-11	0.464286	0.373418	4
58048068	A	G	-5.525	3.288e-08	ENSBTAG00000053131	-0.284113	5.48622e-10	0.464286	0.373418	4
58048068	A	G	-5.525	3.288e-08	ENSBTAG00000038903	-0.467196	2.91405e-10	0.464286	0.373418	4
58048081	A	G	5.538	3.063e-08	ENSBTAG00000053131	0.284113	5.48622e-10	0.535714	0.626582	10
58048081	A	G	5.538	3.063e-08	ENSBTAG00000038903	0.467196	2.91405e-10	0.535714	0.626582	10
58048081	A	G	5.538	3.063e-08	ENSBTAG00000033523	0.25836	2.91702e-11	0.535714	0.626582	10
58048119	A	G	5.571	2.526e-08	ENSBTAG00000033523	0.25836	2.91702e-11	0.535714	0.626582	10
58048119	A	G	5.571	2.526e-08	ENSBTAG00000038903	0.467196	2.91405e-10	0.535714	0.626582	10
58048119	A	G	5.571	2.526e-08	ENSBTAG00000053131	0.284113	5.48622e-10	0.535714	0.626582	10
58048358	T	C	-5.61	2.027e-08	ENSBTAG00000053131	-0.272787	3.0888e-09	0.47619	0.379747	6
58048358	T	C	-5.61	2.027e-08	ENSBTAG00000038903	-0.41121	3.68348e-08	0.47619	0.379747	6
58048358	T	C	-5.61	2.027e-08	ENSBTAG00000033523	-0.244038	4.06387e-10	0.47619	0.379747	6
58048501	T	C	6.172	6.731e-10	ENSBTAG00000053131	0.325151	4.69642e-09	0.778571	0.810127	5
58048501	T	C	6.172	6.731e-10	ENSBTAG00000033523	0.277438	4.02089e-09	0.778571	0.810127	5
58048501	T	C	6.172	6.731e-10	ENSBTAG00000038903	0.788019	9.64771e-19	0.778571	0.810127	5
58048504	A	G	6.171	6.784e-10	ENSBTAG00000053131	0.325151	4.69642e-09	0.778571	0.810127	5
58048504	A	G	6.171	6.784e-10	ENSBTAG00000038903	0.788019	9.64771e-19	0.778571	0.810127	5
58048504	A	G	6.171	6.784e-10	ENSBTAG00000033523	0.277438	4.02089e-09	0.778571	0.810127	5
58048653	A	G	5.209	1.902e-07	ENSBTAG00000033523	0.220961	7.21024e-09	0.502381	0.550633	8
58048663	A	T	5.4	6.649e-08	ENSBTAG00000038903	0.467196	2.91405e-10	0.535714	0.626582	10
58048663	A	T	5.4	6.649e-08	ENSBTAG00000033523	0.25836	2.91702e-11	0.535714	0.626582	10
58048663	A	T	5.4	6.649e-08	ENSBTAG00000053131	0.284113	5.48622e-10	0.535714	0.626582	10
58048743	T	C	5.56	2.702e-08	ENSBTAG00000053131	0.284113	5.48622e-10	0.535714	0.626582	10
58048743	T	C	5.56	2.702e-08	ENSBTAG00000033523	0.25836	2.91702e-11	0.535714	0.626582	10
58048743	T	C	5.56	2.702e-08	ENSBTAG00000038903	0.467196	2.91405e-10	0.535714	0.626582	10
58048843	A	G	-5.695	1.232e-08	ENSBTAG00000033523	-0.25836	2.91702e-11	0.464286	0.373418	4
58048843	A	G	-5.695	1.232e-08	ENSBTAG00000053131	-0.284113	5.48622e-10	0.464286	0.373418	4
58048843	A	G	-5.695	1.232e-08	ENSBTAG00000038903	-0.467196	2.91405e-10	0.464286	0.373418	4
58048874	A	G	7.573	3.636e-14	ENSBTAG00000053131	0.325151	4.69642e-09	0.778571	0.810127	5
58048874	A	G	7.573	3.636e-14	ENSBTAG00000033523	0.277438	4.02089e-09	0.778571	0.810127	5
58048874	A	G	7.573	3.636e-14	ENSBTAG00000038903	0.788019	9.64771e-19	0.778571	0.810127	5
58057686	A	C	9.325	1.11e-20	ENSBTAG00000053131	0.36655	4.63745e-10	0.828571	0.841772	8
58057686	A	C	9.325	1.11e-20	ENSBTAG00000033523	0.328647	4.76913e-11	0.828571	0.841772	8
58057686	A	C	9.325	1.11e-20	ENSBTAG00000038903	0.900073	1.80073e-21	0.828571	0.841772	8
58057839	T	C	-5.602	2.12e-08	ENSBTAG00000038903	-0.762591	1.03444e-17	0.22381	0.202532	9
58057839	T	C	-5.602	2.12e-08	ENSBTAG00000033523	-0.271924	7.56621e-09	0.22381	0.202532	9
58057839	T	C	-5.602	2.12e-08	ENSBTAG00000053131	-0.311713	1.83811e-08	0.22381	0.202532	9
58057840	A	C	-5.602	2.119e-08	ENSBTAG00000038903	-0.762591	1.03444e-17	0.22381	0.202532	9
58057840	A	C	-5.602	2.119e-08	ENSBTAG00000033523	-0.271924	7.56621e-09	0.22381	0.202532	9
58057840	A	C	-5.602	2.119e-08	ENSBTAG00000053131	-0.311713	1.83811e-08	0.22381	0.202532	9
58057859	T	C	-5.603	2.104e-08	ENSBTAG00000033523	-0.243427	1.84039e-07	0.235714	0.208861	9
58057859	T	C	-5.603	2.104e-08	ENSBTAG00000038903	-0.664281	5.77007e-14	0.235714	0.208861	9
58057859	T	C	-5.603	2.104e-08	ENSBTAG00000053131	-0.286469	1.86511e-07	0.235714	0.208861	9
58058054	T	C	6.767	1.319e-11	ENSBTAG00000033523	0.312298	2.06585e-10	0.82619	0.829114	9
58058054	T	C	6.767	1.319e-11	ENSBTAG00000038903	0.84088	1.49606e-19	0.82619	0.829114	9
58058054	T	C	6.767	1.319e-11	ENSBTAG00000053131	0.342959	3.05741e-09	0.82619	0.829114	9
58058508	T	C	-8.244	1.665e-16	ENSBTAG00000033523	-0.25855	5.85578e-08	0.185714	0.208861	6
58058508	T	C	-8.244	1.665e-16	ENSBTAG00000038903	-0.65279	4.69121e-13	0.185714	0.208861	6
58058532	A	T	-8.251	1.566e-16	ENSBTAG00000033523	-0.25855	5.85578e-08	0.185714	0.208861	6
58058532	A	T	-8.251	1.566e-16	ENSBTAG00000038903	-0.65279	4.69121e-13	0.185714	0.208861	6
58058714	T	C	7.183	6.799e-13	ENSBTAG00000038903	0.580812	1.36938e-11	0.764286	0.759494	5
58058734	T	C	7.225	5.013e-13	ENSBTAG00000038903	0.580812	1.36938e-11	0.764286	0.759494	5
58058744	T	C	-7.224	5.034e-13	ENSBTAG00000038903	-0.580812	1.36938e-11	0.235714	0.240506	9
58058767	T	TGCTCC	-7.742	9.821e-15	ENSBTAG00000038903	-0.65279	4.69121e-13	0.185714	0.208861	6
58058767	T	TGCTCC	-7.742	9.821e-15	ENSBTAG00000033523	-0.25855	5.85578e-08	0.185714	0.208861	6
58058805	T	C	-7.778	7.396e-15	ENSBTAG00000038903	-0.65279	4.69121e-13	0.185714	0.208861	6
58058805	T	C	-7.778	7.396e-15	ENSBTAG00000033523	-0.25855	5.85578e-08	0.185714	0.208861	6
58058915	T	C	7.081	1.433e-12	ENSBTAG00000038903	0.580812	1.36938e-11	0.764286	0.759494	5
58058949	T	C	7.22	5.183e-13	ENSBTAG00000038903	0.580812	1.36938e-11	0.764286	0.759494	5
58059023	A	G	-7.198	6.129e-13	ENSBTAG00000038903	-0.580812	1.36938e-11	0.235714	0.240506	9
58059056	A	T	7.2	6.005e-13	ENSBTAG00000038903	0.580812	1.36938e-11	0.764286	0.759494	5
58059109	C	G	7.282	3.286e-13	ENSBTAG00000038903	0.580812	1.36938e-11	0.764286	0.759494	5
58059218	C	G	-7.232	4.768e-13	ENSBTAG00000038903	-0.580812	1.36938e-11	0.235714	0.240506	9
58059226	T	C	-7.233	4.713e-13	ENSBTAG00000038903	-0.580812	1.36938e-11	0.235714	0.240506	9
58059317	C	G	7.248	4.226e-13	ENSBTAG00000038903	0.580812	1.36938e-11	0.764286	0.759494	5
58059318	T	C	-7.247	4.261e-13	ENSBTAG00000038903	-0.580812	1.36938e-11	0.235714	0.240506	9
58059395	G	GC	-7.247	4.272e-13	ENSBTAG00000038903	-0.580812	1.36938e-11	0.235714	0.240506	9
58059447	T	C	-7.195	6.255e-13	ENSBTAG00000038903	-0.580812	1.36938e-11	0.235714	0.240506	9
58059515	T	C	-7.139	9.403e-13	ENSBTAG00000038903	-0.580812	1.36938e-11	0.235714	0.240506	9
58059532	T	C	-7.215	5.387e-13	ENSBTAG00000038903	-0.580812	1.36938e-11	0.235714	0.240506	9
58059630	T	C	-7.308	2.71e-13	ENSBTAG00000038903	-0.580812	1.36938e-11	0.235714	0.240506	9
58059671	C	G	-7.779	7.286e-15	ENSBTAG00000038903	-0.65279	4.69121e-13	0.185714	0.208861	6
58059671	C	G	-7.779	7.286e-15	ENSBTAG00000033523	-0.25855	5.85578e-08	0.185714	0.208861	6
58059713	T	C	-7.662	1.83e-14	ENSBTAG00000033523	-0.25855	5.85578e-08	0.185714	0.208861	6
58059713	T	C	-7.662	1.83e-14	ENSBTAG00000038903	-0.65279	4.69121e-13	0.185714	0.208861	6
58059720	T	C	-7.136	9.606e-13	ENSBTAG00000038903	-0.580812	1.36938e-11	0.235714	0.240506	9
58059741	A	G	-7.241	4.46e-13	ENSBTAG00000038903	-0.580812	1.36938e-11	0.235714	0.240506	9
58059765	T	C	-7.254	4.047e-13	ENSBTAG00000038903	-0.580812	1.36938e-11	0.235714	0.240506	9
58059921	A	G	-7.266	3.694e-13	ENSBTAG00000038903	-0.580812	1.36938e-11	0.235714	0.240506	9
58060028	A	G	-7.174	7.261e-13	ENSBTAG00000038903	-0.580812	1.36938e-11	0.235714	0.240506	9
58060057	T	C	-7.745	9.523e-15	ENSBTAG00000038903	-0.65279	4.69121e-13	0.185714	0.208861	6
58060057	T	C	-7.745	9.523e-15	ENSBTAG00000033523	-0.25855	5.85578e-08	0.185714	0.208861	6
58060170	A	T	7.178	7.075e-13	ENSBTAG00000038903	0.580812	1.36938e-11	0.764286	0.759494	5
58060294	T	C	-7.306	2.752e-13	ENSBTAG00000038903	-0.580812	1.36938e-11	0.235714	0.240506	9
58060552	A	G	7.227	4.955e-13	ENSBTAG00000038903	0.580812	1.36938e-11	0.764286	0.759494	5
58060676	T	C	-7.091	1.329e-12	ENSBTAG00000038903	-0.580812	1.36938e-11	0.235714	0.240506	9
58060768	C	G	-7.249	4.213e-13	ENSBTAG00000038903	-0.580812	1.36938e-11	0.235714	0.240506	9
58061097	T	C	7.122	1.065e-12	ENSBTAG00000038903	0.672401	7.20129e-15	0.77619	0.765823	4
58061097	T	C	7.122	1.065e-12	ENSBTAG00000033523	0.246709	6.91182e-08	0.77619	0.765823	4
58061107	A	C	7.133	9.829e-13	ENSBTAG00000038903	0.672401	7.20129e-15	0.77619	0.765823	4
58061107	A	C	7.133	9.829e-13	ENSBTAG00000033523	0.246709	6.91182e-08	0.77619	0.765823	4
58061114	A	T	-7.127	1.025e-12	ENSBTAG00000033523	-0.246709	6.91182e-08	0.22381	0.234177	10
58061114	A	T	-7.127	1.025e-12	ENSBTAG00000038903	-0.672401	7.20129e-15	0.22381	0.234177	10
58061132	A	G	-7.135	9.649e-13	ENSBTAG00000038903	-0.672401	7.20129e-15	0.22381	0.234177	10
58061132	A	G	-7.135	9.649e-13	ENSBTAG00000033523	-0.246709	6.91182e-08	0.22381	0.234177	10
58061300	C	G	7.216	5.351e-13	ENSBTAG00000033523	0.246709	6.91182e-08	0.77619	0.765823	4
58061300	C	G	7.216	5.351e-13	ENSBTAG00000038903	0.672401	7.20129e-15	0.77619	0.765823	4
58061443	T	C	7.252	4.117e-13	ENSBTAG00000038903	0.672401	7.20129e-15	0.77619	0.765823	4
58061443	T	C	7.252	4.117e-13	ENSBTAG00000033523	0.246709	6.91182e-08	0.77619	0.765823	4
58061554	T	C	7.476	7.645e-14	ENSBTAG00000033523	0.246709	6.91182e-08	0.77619	0.765823	4
58061554	T	C	7.476	7.645e-14	ENSBTAG00000038903	0.672401	7.20129e-15	0.77619	0.765823	4
58061747	T	TA	7.236	4.628e-13	ENSBTAG00000033523	0.246709	6.91182e-08	0.77619	0.765823	4
58061747	T	TA	7.236	4.628e-13	ENSBTAG00000038903	0.672401	7.20129e-15	0.77619	0.765823	4
58061822	A	G	-7.143	9.135e-13	ENSBTAG00000038903	-0.672401	7.20129e-15	0.22381	0.234177	10
58061822	A	G	-7.143	9.135e-13	ENSBTAG00000033523	-0.246709	6.91182e-08	0.22381	0.234177	10
58061903	A	G	-7.318	2.517e-13	ENSBTAG00000033523	-0.246709	6.91182e-08	0.22381	0.234177	10
58061903	A	G	-7.318	2.517e-13	ENSBTAG00000038903	-0.672401	7.20129e-15	0.22381	0.234177	10
58062093	T	C	7.221	5.164e-13	ENSBTAG00000038903	0.672401	7.20129e-15	0.77619	0.765823	4
58062093	T	C	7.221	5.164e-13	ENSBTAG00000033523	0.246709	6.91182e-08	0.77619	0.765823	4
58062154	A	ACTT	-7.249	4.204e-13	ENSBTAG00000038903	-0.672401	7.20129e-15	0.22381	0.234177	10
58062154	A	ACTT	-7.249	4.204e-13	ENSBTAG00000033523	-0.246709	6.91182e-08	0.22381	0.234177	10
58062190	A	C	7.216	5.36e-13	ENSBTAG00000038903	0.672401	7.20129e-15	0.77619	0.765823	4
58062190	A	C	7.216	5.36e-13	ENSBTAG00000033523	0.246709	6.91182e-08	0.77619	0.765823	4
58062260	A	G	7.216	5.338e-13	ENSBTAG00000038903	0.672401	7.20129e-15	0.77619	0.765823	4
58062260	A	G	7.216	5.338e-13	ENSBTAG00000033523	0.246709	6.91182e-08	0.77619	0.765823	4
58062267	C	G	7.229	4.872e-13	ENSBTAG00000038903	0.672401	7.20129e-15	0.77619	0.765823	4
58062267	C	G	7.229	4.872e-13	ENSBTAG00000033523	0.246709	6.91182e-08	0.77619	0.765823	4
58062703	T	C	7.271	3.565e-13	ENSBTAG00000033523	0.246709	6.91182e-08	0.77619	0.765823	4
58062703	T	C	7.271	3.565e-13	ENSBTAG00000038903	0.672401	7.20129e-15	0.77619	0.765823	4
58062761	T	C	7.212	5.513e-13	ENSBTAG00000038903	0.672401	7.20129e-15	0.77619	0.765823	4
58062761	T	C	7.212	5.513e-13	ENSBTAG00000033523	0.246709	6.91182e-08	0.77619	0.765823	4
58062791	A	G	7.187	6.631e-13	ENSBTAG00000033523	0.246709	6.91182e-08	0.77619	0.765823	4
58062791	A	G	7.187	6.631e-13	ENSBTAG00000038903	0.672401	7.20129e-15	0.77619	0.765823	4
58062800	T	C	7.204	5.849e-13	ENSBTAG00000033523	0.246709	6.91182e-08	0.77619	0.765823	4
58062800	T	C	7.204	5.849e-13	ENSBTAG00000038903	0.672401	7.20129e-15	0.77619	0.765823	4
58062935	C	G	9.165	4.941e-20	ENSBTAG00000033523	0.291779	1.59375e-09	0.82619	0.797468	8
58062935	C	G	9.165	4.941e-20	ENSBTAG00000038903	0.765378	5.83874e-17	0.82619	0.797468	8
58062935	C	G	9.165	4.941e-20	ENSBTAG00000053131	0.293225	2.59078e-07	0.82619	0.797468	8
58063025	T	C	7.243	4.394e-13	ENSBTAG00000038903	0.672401	7.20129e-15	0.77619	0.765823	4
58063025	T	C	7.243	4.394e-13	ENSBTAG00000033523	0.246709	6.91182e-08	0.77619	0.765823	4
58063284	A	G	7.331	2.285e-13	ENSBTAG00000053131	0.293225	2.59078e-07	0.82619	0.797468	8
58063284	A	G	7.331	2.285e-13	ENSBTAG00000038903	0.765378	5.83874e-17	0.82619	0.797468	8
58063284	A	G	7.331	2.285e-13	ENSBTAG00000033523	0.291779	1.59375e-09	0.82619	0.797468	8
58063352	T	C	-7.447	9.544e-14	ENSBTAG00000038903	-0.765378	5.83874e-17	0.17381	0.202532	6
58063352	T	C	-7.447	9.544e-14	ENSBTAG00000053131	-0.293225	2.59078e-07	0.17381	0.202532	6
58063352	T	C	-7.447	9.544e-14	ENSBTAG00000033523	-0.291779	1.59375e-09	0.17381	0.202532	6
58063503	T	TTTC	7.507	6.058e-14	ENSBTAG00000053131	0.293225	2.59078e-07	0.82619	0.797468	8
58063503	T	TTTC	7.507	6.058e-14	ENSBTAG00000038903	0.765378	5.83874e-17	0.82619	0.797468	8
58063503	T	TTTC	7.507	6.058e-14	ENSBTAG00000033523	0.291779	1.59375e-09	0.82619	0.797468	8
58063507	T	G	-7.507	6.044e-14	ENSBTAG00000033523	-0.291779	1.59375e-09	0.17381	0.202532	6
58063507	T	G	-7.507	6.044e-14	ENSBTAG00000038903	-0.765378	5.83874e-17	0.17381	0.202532	6
58063507	T	G	-7.507	6.044e-14	ENSBTAG00000053131	-0.293225	2.59078e-07	0.17381	0.202532	6
58063587	CA	C	7.189	6.504e-13	ENSBTAG00000033523	0.246709	6.91182e-08	0.77619	0.765823	4
58063587	CA	C	7.189	6.504e-13	ENSBTAG00000038903	0.672401	7.20129e-15	0.77619	0.765823	4
58063811	A	G	7.444	9.782e-14	ENSBTAG00000053131	0.293225	2.59078e-07	0.82619	0.797468	8
58063811	A	G	7.444	9.782e-14	ENSBTAG00000033523	0.291779	1.59375e-09	0.82619	0.797468	8
58063811	A	G	7.444	9.782e-14	ENSBTAG00000038903	0.765378	5.83874e-17	0.82619	0.797468	8
58064192	T	C	-7.302	2.84e-13	ENSBTAG00000038903	-0.672401	7.20129e-15	0.22381	0.234177	10
58064192	T	C	-7.302	2.84e-13	ENSBTAG00000033523	-0.246709	6.91182e-08	0.22381	0.234177	10
58064244	T	C	-9.175	4.509e-20	ENSBTAG00000033523	-0.291779	1.59375e-09	0.17381	0.202532	6
58064244	T	C	-9.175	4.509e-20	ENSBTAG00000038903	-0.765378	5.83874e-17	0.17381	0.202532	6
58064244	T	C	-9.175	4.509e-20	ENSBTAG00000053131	-0.293225	2.59078e-07	0.17381	0.202532	6
58064322	T	C	-9.212	3.205e-20	ENSBTAG00000033523	-0.291779	1.59375e-09	0.17381	0.202532	6
58064322	T	C	-9.212	3.205e-20	ENSBTAG00000053131	-0.293225	2.59078e-07	0.17381	0.202532	6
58064322	T	C	-9.212	3.205e-20	ENSBTAG00000038903	-0.765378	5.83874e-17	0.17381	0.202532	6
58064572	C	G	9.253	2.186e-20	ENSBTAG00000033523	0.291779	1.59375e-09	0.82619	0.797468	8
58064572	C	G	9.253	2.186e-20	ENSBTAG00000053131	0.293225	2.59078e-07	0.82619	0.797468	8
58064572	C	G	9.253	2.186e-20	ENSBTAG00000038903	0.765378	5.83874e-17	0.82619	0.797468	8
58064615	T	C	-7.212	5.516e-13	ENSBTAG00000033523	-0.246709	6.91182e-08	0.22381	0.234177	10
58064615	T	C	-7.212	5.516e-13	ENSBTAG00000038903	-0.672401	7.20129e-15	0.22381	0.234177	10
58064678	T	TAGTG	9.221	2.944e-20	ENSBTAG00000053131	0.293225	2.59078e-07	0.82619	0.797468	8
58064678	T	TAGTG	9.221	2.944e-20	ENSBTAG00000038903	0.765378	5.83874e-17	0.82619	0.797468	8
58064678	T	TAGTG	9.221	2.944e-20	ENSBTAG00000033523	0.291779	1.59375e-09	0.82619	0.797468	8
58065016	T	C	9.153	5.515e-20	ENSBTAG00000053131	0.293225	2.59078e-07	0.82619	0.797468	8
58065016	T	C	9.153	5.515e-20	ENSBTAG00000033523	0.291779	1.59375e-09	0.82619	0.797468	8
58065016	T	C	9.153	5.515e-20	ENSBTAG00000038903	0.765378	5.83874e-17	0.82619	0.797468	8
58065065	T	C	9.111	8.141e-20	ENSBTAG00000053131	0.293225	2.59078e-07	0.82619	0.797468	8
58065065	T	C	9.111	8.141e-20	ENSBTAG00000038903	0.765378	5.83874e-17	0.82619	0.797468	8
58065065	T	C	9.111	8.141e-20	ENSBTAG00000033523	0.291779	1.59375e-09	0.82619	0.797468	8
58065400	A	G	9.108	8.379e-20	ENSBTAG00000033523	0.291779	1.59375e-09	0.82619	0.797468	8
58065400	A	G	9.108	8.379e-20	ENSBTAG00000053131	0.293225	2.59078e-07	0.82619	0.797468	8
58065400	A	G	9.108	8.379e-20	ENSBTAG00000038903	0.765378	5.83874e-17	0.82619	0.797468	8
58065428	T	C	9.193	3.829e-20	ENSBTAG00000038903	0.765378	5.83874e-17	0.82619	0.797468	8
58065428	T	C	9.193	3.829e-20	ENSBTAG00000053131	0.293225	2.59078e-07	0.82619	0.797468	8
58065428	T	C	9.193	3.829e-20	ENSBTAG00000033523	0.291779	1.59375e-09	0.82619	0.797468	8
58065778	A	G	6.485	8.879e-11	ENSBTAG00000038903	0.404121	2.23808e-08	0.583333	0.613924	10
58065778	A	G	6.485	8.879e-11	ENSBTAG00000033523	0.248407	6.92813e-11	0.583333	0.613924	10
58065778	A	G	6.485	8.879e-11	ENSBTAG00000053131	0.242459	6.50707e-08	0.583333	0.613924	10
58065996	C	G	-6.518	7.102e-11	ENSBTAG00000053131	-0.242459	6.50707e-08	0.416667	0.386076	4
58065996	C	G	-6.518	7.102e-11	ENSBTAG00000033523	-0.248407	6.92813e-11	0.416667	0.386076	4
58065996	C	G	-6.518	7.102e-11	ENSBTAG00000038903	-0.404121	2.23808e-08	0.416667	0.386076	4
58066023	A	G	6.471	9.745e-11	ENSBTAG00000038903	0.404121	2.23808e-08	0.583333	0.613924	10
58066023	A	G	6.471	9.745e-11	ENSBTAG00000053131	0.242459	6.50707e-08	0.583333	0.613924	10
58066023	A	G	6.471	9.745e-11	ENSBTAG00000033523	0.248407	6.92813e-11	0.583333	0.613924	10
58066067	A	G	6.559	5.405e-11	ENSBTAG00000033523	0.248407	6.92813e-11	0.583333	0.613924	10
58066067	A	G	6.559	5.405e-11	ENSBTAG00000053131	0.242459	6.50707e-08	0.583333	0.613924	10
58066067	A	G	6.559	5.405e-11	ENSBTAG00000038903	0.404121	2.23808e-08	0.583333	0.613924	10
58066127	A	G	6.514	7.315e-11	ENSBTAG00000033523	0.248407	6.92813e-11	0.583333	0.613924	10
58066127	A	G	6.514	7.315e-11	ENSBTAG00000053131	0.242459	6.50707e-08	0.583333	0.613924	10
58066127	A	G	6.514	7.315e-11	ENSBTAG00000038903	0.404121	2.23808e-08	0.583333	0.613924	10
58066239	T	C	-6.483	9.001e-11	ENSBTAG00000053131	-0.242459	6.50707e-08	0.416667	0.386076	4
58066239	T	C	-6.483	9.001e-11	ENSBTAG00000038903	-0.404121	2.23808e-08	0.416667	0.386076	4
58066239	T	C	-6.483	9.001e-11	ENSBTAG00000033523	-0.248407	6.92813e-11	0.416667	0.386076	4
58066285	A	C	-6.525	6.808e-11	ENSBTAG00000033523	-0.248407	6.92813e-11	0.416667	0.386076	4
58066285	A	C	-6.525	6.808e-11	ENSBTAG00000038903	-0.404121	2.23808e-08	0.416667	0.386076	4
58066285	A	C	-6.525	6.808e-11	ENSBTAG00000053131	-0.242459	6.50707e-08	0.416667	0.386076	4
58066340	T	C	6.482	9.051e-11	ENSBTAG00000033523	0.248407	6.92813e-11	0.583333	0.613924	10
58066340	T	C	6.482	9.051e-11	ENSBTAG00000053131	0.242459	6.50707e-08	0.583333	0.613924	10
58066340	T	C	6.482	9.051e-11	ENSBTAG00000038903	0.404121	2.23808e-08	0.583333	0.613924	10
58066407	A	G	-6.499	8.071e-11	ENSBTAG00000053131	-0.242459	6.50707e-08	0.416667	0.386076	4
58066407	A	G	-6.499	8.071e-11	ENSBTAG00000033523	-0.248407	6.92813e-11	0.416667	0.386076	4
58066407	A	G	-6.499	8.071e-11	ENSBTAG00000038903	-0.404121	2.23808e-08	0.416667	0.386076	4
58067137	A	G	-6.523	6.901e-11	ENSBTAG00000038903	-0.404121	2.23808e-08	0.416667	0.386076	4
58067137	A	G	-6.523	6.901e-11	ENSBTAG00000033523	-0.248407	6.92813e-11	0.416667	0.386076	4
58067137	A	G	-6.523	6.901e-11	ENSBTAG00000053131	-0.242459	6.50707e-08	0.416667	0.386076	4
58067510	T	G	-9.279	1.716e-20	ENSBTAG00000038903	-0.900073	1.80073e-21	0.171429	0.158228	6
58067510	T	G	-9.279	1.716e-20	ENSBTAG00000053131	-0.36655	4.63745e-10	0.171429	0.158228	6
58067510	T	G	-9.279	1.716e-20	ENSBTAG00000033523	-0.328647	4.76913e-11	0.171429	0.158228	6
58067595	A	G	9.156	5.406e-20	ENSBTAG00000053131	0.293225	2.59078e-07	0.82619	0.797468	8
58067595	A	G	9.156	5.406e-20	ENSBTAG00000033523	0.291779	1.59375e-09	0.82619	0.797468	8
58067595	A	G	9.156	5.406e-20	ENSBTAG00000038903	0.765378	5.83874e-17	0.82619	0.797468	8
58067636	T	C	-9.045	1.492e-19	ENSBTAG00000033523	-0.291779	1.59375e-09	0.17381	0.202532	6
58067636	T	C	-9.045	1.492e-19	ENSBTAG00000053131	-0.293225	2.59078e-07	0.17381	0.202532	6
58067636	T	C	-9.045	1.492e-19	ENSBTAG00000038903	-0.765378	5.83874e-17	0.17381	0.202532	6
58067875	T	C	9.172	4.658e-20	ENSBTAG00000053131	0.293225	2.59078e-07	0.82619	0.797468	8
58067875	T	C	9.172	4.658e-20	ENSBTAG00000033523	0.291779	1.59375e-09	0.82619	0.797468	8
58067875	T	C	9.172	4.658e-20	ENSBTAG00000038903	0.765378	5.83874e-17	0.82619	0.797468	8
58068177	A	AAGTGAAGTG	-9.118	7.672e-20	ENSBTAG00000053131	-0.293225	2.59078e-07	0.17381	0.202532	6
58068177	A	AAGTGAAGTG	-9.118	7.672e-20	ENSBTAG00000033523	-0.291779	1.59375e-09	0.17381	0.202532	6
58068177	A	AAGTGAAGTG	-9.118	7.672e-20	ENSBTAG00000038903	-0.765378	5.83874e-17	0.17381	0.202532	6
58068261	T	C	9.197	3.676e-20	ENSBTAG00000038903	0.765378	5.83874e-17	0.82619	0.797468	8
58068261	T	C	9.197	3.676e-20	ENSBTAG00000053131	0.293225	2.59078e-07	0.82619	0.797468	8
58068261	T	C	9.197	3.676e-20	ENSBTAG00000033523	0.291779	1.59375e-09	0.82619	0.797468	8
58068274	A	G	7.378	1.607e-13	ENSBTAG00000033523	0.246709	6.91182e-08	0.77619	0.765823	4
58068274	A	G	7.378	1.607e-13	ENSBTAG00000038903	0.672401	7.20129e-15	0.77619	0.765823	4
58068449	A	C	-7.499	6.433e-14	ENSBTAG00000038903	-0.672401	7.20129e-15	0.22381	0.234177	10
58068449	A	C	-7.499	6.433e-14	ENSBTAG00000033523	-0.246709	6.91182e-08	0.22381	0.234177	10
58068472	T	C	8.877	6.899e-19	ENSBTAG00000053131	0.293225	2.59078e-07	0.82619	0.797468	8
58068472	T	C	8.877	6.899e-19	ENSBTAG00000033523	0.291779	1.59375e-09	0.82619	0.797468	8
58068472	T	C	8.877	6.899e-19	ENSBTAG00000038903	0.765378	5.83874e-17	0.82619	0.797468	8
58068489	A	G	7.344	2.078e-13	ENSBTAG00000033523	0.246709	6.91182e-08	0.77619	0.765823	4
58068489	A	G	7.344	2.078e-13	ENSBTAG00000038903	0.672401	7.20129e-15	0.77619	0.765823	4
58068507	A	G	9.224	2.857e-20	ENSBTAG00000053131	0.293225	2.59078e-07	0.82619	0.797468	8
58068507	A	G	9.224	2.857e-20	ENSBTAG00000038903	0.765378	5.83874e-17	0.82619	0.797468	8
58068507	A	G	9.224	2.857e-20	ENSBTAG00000033523	0.291779	1.59375e-09	0.82619	0.797468	8
58068735	A	T	-9.138	6.391e-20	ENSBTAG00000038903	-0.765378	5.83874e-17	0.17381	0.202532	6
58068735	A	T	-9.138	6.391e-20	ENSBTAG00000033523	-0.291779	1.59375e-09	0.17381	0.202532	6
58068735	A	T	-9.138	6.391e-20	ENSBTAG00000053131	-0.293225	2.59078e-07	0.17381	0.202532	6
58068762	A	T	9.114	7.944e-20	ENSBTAG00000053131	0.293225	2.59078e-07	0.82619	0.797468	8
58068762	A	T	9.114	7.944e-20	ENSBTAG00000033523	0.291779	1.59375e-09	0.82619	0.797468	8
58068762	A	T	9.114	7.944e-20	ENSBTAG00000038903	0.765378	5.83874e-17	0.82619	0.797468	8
58069018	A	G	9.076	1.128e-19	ENSBTAG00000038903	0.765378	5.83874e-17	0.82619	0.797468	8
58069018	A	G	9.076	1.128e-19	ENSBTAG00000053131	0.293225	2.59078e-07	0.82619	0.797468	8
58069018	A	G	9.076	1.128e-19	ENSBTAG00000033523	0.291779	1.59375e-09	0.82619	0.797468	8
58069129	A	G	9.117	7.724e-20	ENSBTAG00000033523	0.291779	1.59375e-09	0.82619	0.797468	8
58069129	A	G	9.117	7.724e-20	ENSBTAG00000053131	0.293225	2.59078e-07	0.82619	0.797468	8
58069129	A	G	9.117	7.724e-20	ENSBTAG00000038903	0.765378	5.83874e-17	0.82619	0.797468	8
58069529	C	G	-9.006	2.129e-19	ENSBTAG00000038903	-0.765378	5.83874e-17	0.17381	0.202532	6
58069529	C	G	-9.006	2.129e-19	ENSBTAG00000033523	-0.291779	1.59375e-09	0.17381	0.202532	6
58069529	C	G	-9.006	2.129e-19	ENSBTAG00000053131	-0.293225	2.59078e-07	0.17381	0.202532	6
58069631	A	G	9.147	5.832e-20	ENSBTAG00000038903	0.765378	5.83874e-17	0.82619	0.797468	8
58069631	A	G	9.147	5.832e-20	ENSBTAG00000053131	0.293225	2.59078e-07	0.82619	0.797468	8
58069631	A	G	9.147	5.832e-20	ENSBTAG00000033523	0.291779	1.59375e-09	0.82619	0.797468	8
58069828	T	G	9.098	9.24e-20	ENSBTAG00000038903	0.765378	5.83874e-17	0.82619	0.797468	8
58069828	T	G	9.098	9.24e-20	ENSBTAG00000033523	0.291779	1.59375e-09	0.82619	0.797468	8
58069828	T	G	9.098	9.24e-20	ENSBTAG00000053131	0.293225	2.59078e-07	0.82619	0.797468	8
58069833	T	C	-7.283	3.258e-13	ENSBTAG00000033523	-0.246709	6.91182e-08	0.22381	0.234177	10
58069833	T	C	-7.283	3.258e-13	ENSBTAG00000038903	-0.672401	7.20129e-15	0.22381	0.234177	10
58069910	T	C	9.095	9.475e-20	ENSBTAG00000053131	0.293225	2.59078e-07	0.82619	0.797468	8
58069910	T	C	9.095	9.475e-20	ENSBTAG00000033523	0.291779	1.59375e-09	0.82619	0.797468	8
58069910	T	C	9.095	9.475e-20	ENSBTAG00000038903	0.765378	5.83874e-17	0.82619	0.797468	8
58070033	A	C	8.971	2.95e-19	ENSBTAG00000053131	0.293225	2.59078e-07	0.82619	0.797468	8
58070033	A	C	8.971	2.95e-19	ENSBTAG00000038903	0.765378	5.83874e-17	0.82619	0.797468	8
58070033	A	C	8.971	2.95e-19	ENSBTAG00000033523	0.291779	1.59375e-09	0.82619	0.797468	8
58070151	C	G	9.025	1.801e-19	ENSBTAG00000053131	0.293225	2.59078e-07	0.82619	0.797468	8
58070151	C	G	9.025	1.801e-19	ENSBTAG00000038903	0.765378	5.83874e-17	0.82619	0.797468	8
58070151	C	G	9.025	1.801e-19	ENSBTAG00000033523	0.291779	1.59375e-09	0.82619	0.797468	8
58070179	T	G	-9.126	7.112e-20	ENSBTAG00000053131	-0.293225	2.59078e-07	0.17381	0.202532	6
58070179	T	G	-9.126	7.112e-20	ENSBTAG00000038903	-0.765378	5.83874e-17	0.17381	0.202532	6
58070179	T	G	-9.126	7.112e-20	ENSBTAG00000033523	-0.291779	1.59375e-09	0.17381	0.202532	6
58070186	T	C	-9.126	7.112e-20	ENSBTAG00000033523	-0.291779	1.59375e-09	0.17381	0.202532	6
58070186	T	C	-9.126	7.112e-20	ENSBTAG00000038903	-0.765378	5.83874e-17	0.17381	0.202532	6
58070186	T	C	-9.126	7.112e-20	ENSBTAG00000053131	-0.293225	2.59078e-07	0.17381	0.202532	6
58070207	T	C	-9.149	5.734e-20	ENSBTAG00000038903	-0.765378	5.83874e-17	0.17381	0.202532	6
58070207	T	C	-9.149	5.734e-20	ENSBTAG00000033523	-0.291779	1.59375e-09	0.17381	0.202532	6
58070207	T	C	-9.149	5.734e-20	ENSBTAG00000053131	-0.293225	2.59078e-07	0.17381	0.202532	6
58070329	A	G	-7.802	6.117e-15	ENSBTAG00000033523	-0.246709	6.91182e-08	0.22381	0.234177	10
58070329	A	G	-7.802	6.117e-15	ENSBTAG00000038903	-0.672401	7.20129e-15	0.22381	0.234177	10
58070338	T	C	-7.322	2.436e-13	ENSBTAG00000033523	-0.246709	6.91182e-08	0.22381	0.234177	10
58070338	T	C	-7.322	2.436e-13	ENSBTAG00000038903	-0.672401	7.20129e-15	0.22381	0.234177	10
58070402	A	T	-9.123	7.322e-20	ENSBTAG00000033523	-0.291779	1.59375e-09	0.17381	0.202532	6
58070402	A	T	-9.123	7.322e-20	ENSBTAG00000053131	-0.293225	2.59078e-07	0.17381	0.202532	6
58070402	A	T	-9.123	7.322e-20	ENSBTAG00000038903	-0.765378	5.83874e-17	0.17381	0.202532	6
58070600	T	C	-9.047	1.469e-19	ENSBTAG00000033523	-0.291779	1.59375e-09	0.17381	0.202532	6
58070600	T	C	-9.047	1.469e-19	ENSBTAG00000038903	-0.765378	5.83874e-17	0.17381	0.202532	6
58070600	T	C	-9.047	1.469e-19	ENSBTAG00000053131	-0.293225	2.59078e-07	0.17381	0.202532	6
58070601	T	G	9.047	1.476e-19	ENSBTAG00000033523	0.291779	1.59375e-09	0.82619	0.797468	8
58070601	T	G	9.047	1.476e-19	ENSBTAG00000038903	0.765378	5.83874e-17	0.82619	0.797468	8
58070601	T	G	9.047	1.476e-19	ENSBTAG00000053131	0.293225	2.59078e-07	0.82619	0.797468	8
58070819	A	G	-9.046	1.488e-19	ENSBTAG00000053131	-0.293225	2.59078e-07	0.17381	0.202532	6
58070819	A	G	-9.046	1.488e-19	ENSBTAG00000033523	-0.291779	1.59375e-09	0.17381	0.202532	6
58070819	A	G	-9.046	1.488e-19	ENSBTAG00000038903	-0.765378	5.83874e-17	0.17381	0.202532	6
58070855	A	G	8.979	2.736e-19	ENSBTAG00000053131	0.293225	2.59078e-07	0.82619	0.797468	8
58070855	A	G	8.979	2.736e-19	ENSBTAG00000033523	0.291779	1.59375e-09	0.82619	0.797468	8
58070855	A	G	8.979	2.736e-19	ENSBTAG00000038903	0.765378	5.83874e-17	0.82619	0.797468	8
58070915	T	C	8.909	5.149e-19	ENSBTAG00000053131	0.293225	2.59078e-07	0.82619	0.797468	8
58070915	T	C	8.909	5.149e-19	ENSBTAG00000038903	0.765378	5.83874e-17	0.82619	0.797468	8
58070915	T	C	8.909	5.149e-19	ENSBTAG00000033523	0.291779	1.59375e-09	0.82619	0.797468	8
58070972	C	G	-9.06	1.306e-19	ENSBTAG00000053131	-0.293225	2.59078e-07	0.17381	0.202532	6
58070972	C	G	-9.06	1.306e-19	ENSBTAG00000033523	-0.291779	1.59375e-09	0.17381	0.202532	6
58070972	C	G	-9.06	1.306e-19	ENSBTAG00000038903	-0.765378	5.83874e-17	0.17381	0.202532	6
58070986	A	G	-9.054	1.372e-19	ENSBTAG00000038903	-0.765378	5.83874e-17	0.17381	0.202532	6
58070986	A	G	-9.054	1.372e-19	ENSBTAG00000033523	-0.291779	1.59375e-09	0.17381	0.202532	6
58070986	A	G	-9.054	1.372e-19	ENSBTAG00000053131	-0.293225	2.59078e-07	0.17381	0.202532	6
58071021	A	G	-7.763	8.297e-15	ENSBTAG00000038903	-0.672401	7.20129e-15	0.22381	0.234177	10
58071021	A	G	-7.763	8.297e-15	ENSBTAG00000033523	-0.246709	6.91182e-08	0.22381	0.234177	10
58071024	A	G	9.054	1.373e-19	ENSBTAG00000038903	0.765378	5.83874e-17	0.82619	0.797468	8
58071024	A	G	9.054	1.373e-19	ENSBTAG00000033523	0.291779	1.59375e-09	0.82619	0.797468	8
58071024	A	G	9.054	1.373e-19	ENSBTAG00000053131	0.293225	2.59078e-07	0.82619	0.797468	8
58071042	T	C	-7.72	1.161e-14	ENSBTAG00000038903	-0.672401	7.20129e-15	0.22381	0.234177	10
58071042	T	C	-7.72	1.161e-14	ENSBTAG00000033523	-0.246709	6.91182e-08	0.22381	0.234177	10
58071130	T	C	5.813	6.123e-09	ENSBTAG00000033523	0.263529	1.19407e-08	0.807143	0.772152	7
58071130	T	C	5.813	6.123e-09	ENSBTAG00000038903	0.654174	6.8038e-14	0.807143	0.772152	7
58071163	T	C	7.775	7.555e-15	ENSBTAG00000038903	0.672401	7.20129e-15	0.77619	0.765823	4
58071163	T	C	7.775	7.555e-15	ENSBTAG00000033523	0.246709	6.91182e-08	0.77619	0.765823	4
58071198	T	C	9.001	2.234e-19	ENSBTAG00000053131	0.293225	2.59078e-07	0.82619	0.797468	8
58071198	T	C	9.001	2.234e-19	ENSBTAG00000033523	0.291779	1.59375e-09	0.82619	0.797468	8
58071198	T	C	9.001	2.234e-19	ENSBTAG00000038903	0.765378	5.83874e-17	0.82619	0.797468	8
58071240	T	TA	9.079	1.099e-19	ENSBTAG00000053131	0.293225	2.59078e-07	0.82619	0.797468	8
58071240	T	TA	9.079	1.099e-19	ENSBTAG00000038903	0.765378	5.83874e-17	0.82619	0.797468	8
58071240	T	TA	9.079	1.099e-19	ENSBTAG00000033523	0.291779	1.59375e-09	0.82619	0.797468	8
58071245	T	C	-9.075	1.132e-19	ENSBTAG00000053131	-0.293225	2.59078e-07	0.17381	0.202532	6
58071245	T	C	-9.075	1.132e-19	ENSBTAG00000038903	-0.765378	5.83874e-17	0.17381	0.202532	6
58071245	T	C	-9.075	1.132e-19	ENSBTAG00000033523	-0.291779	1.59375e-09	0.17381	0.202532	6
58071492	T	C	-9.052	1.4e-19	ENSBTAG00000033523	-0.291779	1.59375e-09	0.17381	0.202532	6
58071492	T	C	-9.052	1.4e-19	ENSBTAG00000038903	-0.765378	5.83874e-17	0.17381	0.202532	6
58071492	T	C	-9.052	1.4e-19	ENSBTAG00000053131	-0.293225	2.59078e-07	0.17381	0.202532	6
58071528	T	G	9.035	1.637e-19	ENSBTAG00000033523	0.291779	1.59375e-09	0.82619	0.797468	8
58071528	T	G	9.035	1.637e-19	ENSBTAG00000038903	0.765378	5.83874e-17	0.82619	0.797468	8
58071528	T	G	9.035	1.637e-19	ENSBTAG00000053131	0.293225	2.59078e-07	0.82619	0.797468	8
58071545	T	G	-9.045	1.492e-19	ENSBTAG00000053131	-0.293225	2.59078e-07	0.17381	0.202532	6
58071545	T	G	-9.045	1.492e-19	ENSBTAG00000038903	-0.765378	5.83874e-17	0.17381	0.202532	6
58071545	T	G	-9.045	1.492e-19	ENSBTAG00000033523	-0.291779	1.59375e-09	0.17381	0.202532	6
58071676	A	G	9.05	1.434e-19	ENSBTAG00000038903	0.765378	5.83874e-17	0.82619	0.797468	8
58071676	A	G	9.05	1.434e-19	ENSBTAG00000053131	0.293225	2.59078e-07	0.82619	0.797468	8
58071676	A	G	9.05	1.434e-19	ENSBTAG00000033523	0.291779	1.59375e-09	0.82619	0.797468	8
58071740	T	TAA	-9.085	1.037e-19	ENSBTAG00000033523	-0.291779	1.59375e-09	0.17381	0.202532	6
58071740	T	TAA	-9.085	1.037e-19	ENSBTAG00000053131	-0.293225	2.59078e-07	0.17381	0.202532	6
58071740	T	TAA	-9.085	1.037e-19	ENSBTAG00000038903	-0.765378	5.83874e-17	0.17381	0.202532	6
58071765	A	G	9.091	9.837e-20	ENSBTAG00000053131	0.293225	2.59078e-07	0.82619	0.797468	8
58071765	A	G	9.091	9.837e-20	ENSBTAG00000033523	0.291779	1.59375e-09	0.82619	0.797468	8
58071765	A	G	9.091	9.837e-20	ENSBTAG00000038903	0.765378	5.83874e-17	0.82619	0.797468	8
58071859	A	C	-9.076	1.124e-19	ENSBTAG00000053131	-0.293225	2.59078e-07	0.17381	0.202532	6
58071859	A	C	-9.076	1.124e-19	ENSBTAG00000038903	-0.765378	5.83874e-17	0.17381	0.202532	6
58071859	A	C	-9.076	1.124e-19	ENSBTAG00000033523	-0.291779	1.59375e-09	0.17381	0.202532	6
58071877	A	G	-7.306	2.749e-13	ENSBTAG00000038903	-0.672401	7.20129e-15	0.22381	0.234177	10
58071877	A	G	-7.306	2.749e-13	ENSBTAG00000033523	-0.246709	6.91182e-08	0.22381	0.234177	10
58071895	T	C	9.042	1.535e-19	ENSBTAG00000038903	0.765378	5.83874e-17	0.82619	0.797468	8
58071895	T	C	9.042	1.535e-19	ENSBTAG00000053131	0.293225	2.59078e-07	0.82619	0.797468	8
58071895	T	C	9.042	1.535e-19	ENSBTAG00000033523	0.291779	1.59375e-09	0.82619	0.797468	8
58071939	T	C	-9.083	1.055e-19	ENSBTAG00000053131	-0.293225	2.59078e-07	0.17381	0.202532	6
58071939	T	C	-9.083	1.055e-19	ENSBTAG00000038903	-0.765378	5.83874e-17	0.17381	0.202532	6
58071939	T	C	-9.083	1.055e-19	ENSBTAG00000033523	-0.291779	1.59375e-09	0.17381	0.202532	6
58071948	T	TAG	8.996	2.334e-19	ENSBTAG00000038903	0.765378	5.83874e-17	0.82619	0.797468	8
58071948	T	TAG	8.996	2.334e-19	ENSBTAG00000033523	0.291779	1.59375e-09	0.82619	0.797468	8
58071948	T	TAG	8.996	2.334e-19	ENSBTAG00000053131	0.293225	2.59078e-07	0.82619	0.797468	8
58071978	A	G	-7.801	6.132e-15	ENSBTAG00000038903	-0.672401	7.20129e-15	0.22381	0.234177	10
58071978	A	G	-7.801	6.132e-15	ENSBTAG00000033523	-0.246709	6.91182e-08	0.22381	0.234177	10
58071993	A	G	9.099	9.122e-20	ENSBTAG00000033523	0.291779	1.59375e-09	0.82619	0.797468	8
58071993	A	G	9.099	9.122e-20	ENSBTAG00000038903	0.765378	5.83874e-17	0.82619	0.797468	8
58071993	A	G	9.099	9.122e-20	ENSBTAG00000053131	0.293225	2.59078e-07	0.82619	0.797468	8
58072152	T	G	8.994	2.389e-19	ENSBTAG00000053131	0.293225	2.59078e-07	0.82619	0.797468	8
58072152	T	G	8.994	2.389e-19	ENSBTAG00000033523	0.291779	1.59375e-09	0.82619	0.797468	8
58072152	T	G	8.994	2.389e-19	ENSBTAG00000038903	0.765378	5.83874e-17	0.82619	0.797468	8
58072185	A	C	-7.659	1.87e-14	ENSBTAG00000038903	-0.672401	7.20129e-15	0.22381	0.234177	10
58072185	A	C	-7.659	1.87e-14	ENSBTAG00000033523	-0.246709	6.91182e-08	0.22381	0.234177	10
58072283	A	G	-9.029	1.736e-19	ENSBTAG00000033523	-0.291779	1.59375e-09	0.17381	0.202532	6
58072283	A	G	-9.029	1.736e-19	ENSBTAG00000038903	-0.765378	5.83874e-17	0.17381	0.202532	6
58072283	A	G	-9.029	1.736e-19	ENSBTAG00000053131	-0.293225	2.59078e-07	0.17381	0.202532	6
58072334	T	C	-7.704	1.319e-14	ENSBTAG00000033523	-0.246709	6.91182e-08	0.22381	0.234177	10
58072334	T	C	-7.704	1.319e-14	ENSBTAG00000038903	-0.672401	7.20129e-15	0.22381	0.234177	10
58072584	A	G	9.073	1.16e-19	ENSBTAG00000053131	0.36655	4.63745e-10	0.828571	0.841772	8
58072584	A	G	9.073	1.16e-19	ENSBTAG00000033523	0.328647	4.76913e-11	0.828571	0.841772	8
58072584	A	G	9.073	1.16e-19	ENSBTAG00000038903	0.900073	1.80073e-21	0.828571	0.841772	8
58072825	A	C	-7.66	1.865e-14	ENSBTAG00000038903	-0.672401	7.20129e-15	0.22381	0.234177	10
58072825	A	C	-7.66	1.865e-14	ENSBTAG00000033523	-0.246709	6.91182e-08	0.22381	0.234177	10
58072900	T	C	9.008	2.094e-19	ENSBTAG00000033523	0.291779	1.59375e-09	0.82619	0.797468	8
58072900	T	C	9.008	2.094e-19	ENSBTAG00000053131	0.293225	2.59078e-07	0.82619	0.797468	8
58072900	T	C	9.008	2.094e-19	ENSBTAG00000038903	0.765378	5.83874e-17	0.82619	0.797468	8
58073368	A	G	-7.416	1.203e-13	ENSBTAG00000033523	-0.246709	6.91182e-08	0.22381	0.234177	10
58073368	A	G	-7.416	1.203e-13	ENSBTAG00000038903	-0.672401	7.20129e-15	0.22381	0.234177	10
58073378	T	C	-7.906	2.659e-15	ENSBTAG00000038903	-0.765378	5.83874e-17	0.17381	0.202532	6
58073378	T	C	-7.906	2.659e-15	ENSBTAG00000053131	-0.293225	2.59078e-07	0.17381	0.202532	6
58073378	T	C	-7.906	2.659e-15	ENSBTAG00000033523	-0.291779	1.59375e-09	0.17381	0.202532	6
58073387	T	C	-7.689	1.482e-14	ENSBTAG00000053131	-0.293225	2.59078e-07	0.17381	0.202532	6
58073387	T	C	-7.689	1.482e-14	ENSBTAG00000038903	-0.765378	5.83874e-17	0.17381	0.202532	6
58073387	T	C	-7.689	1.482e-14	ENSBTAG00000033523	-0.291779	1.59375e-09	0.17381	0.202532	6
58073608	A	G	-7.657	1.898e-14	ENSBTAG00000033523	-0.291779	1.59375e-09	0.17381	0.202532	6
58073608	A	G	-7.657	1.898e-14	ENSBTAG00000053131	-0.293225	2.59078e-07	0.17381	0.202532	6
58073608	A	G	-7.657	1.898e-14	ENSBTAG00000038903	-0.765378	5.83874e-17	0.17381	0.202532	6
58073620	T	C	-7.645	2.092e-14	ENSBTAG00000033523	-0.291779	1.59375e-09	0.17381	0.202532	6
58073620	T	C	-7.645	2.092e-14	ENSBTAG00000053131	-0.293225	2.59078e-07	0.17381	0.202532	6
58073620	T	C	-7.645	2.092e-14	ENSBTAG00000038903	-0.765378	5.83874e-17	0.17381	0.202532	6
58073624	A	T	7.645	2.083e-14	ENSBTAG00000033523	0.291779	1.59375e-09	0.82619	0.797468	8
58073624	A	T	7.645	2.083e-14	ENSBTAG00000053131	0.293225	2.59078e-07	0.82619	0.797468	8
58073624	A	T	7.645	2.083e-14	ENSBTAG00000038903	0.765378	5.83874e-17	0.82619	0.797468	8
58073696	A	G	7.612	2.691e-14	ENSBTAG00000033523	0.291779	1.59375e-09	0.82619	0.797468	8
58073696	A	G	7.612	2.691e-14	ENSBTAG00000053131	0.293225	2.59078e-07	0.82619	0.797468	8
58073696	A	G	7.612	2.691e-14	ENSBTAG00000038903	0.765378	5.83874e-17	0.82619	0.797468	8
58073721	A	T	-8.999	2.27e-19	ENSBTAG00000053131	-0.293225	2.59078e-07	0.17381	0.202532	6
58073721	A	T	-8.999	2.27e-19	ENSBTAG00000033523	-0.291779	1.59375e-09	0.17381	0.202532	6
58073721	A	T	-8.999	2.27e-19	ENSBTAG00000038903	-0.765378	5.83874e-17	0.17381	0.202532	6
58073722	A	T	-7.708	1.275e-14	ENSBTAG00000033523	-0.279381	3.67771e-09	0.17381	0.202532	6
58073722	A	T	-7.708	1.275e-14	ENSBTAG00000038903	-0.731042	3.42633e-16	0.17381	0.202532	6
58073722	A	T	-7.708	1.275e-14	ENSBTAG00000053131	-0.283069	3.86103e-07	0.17381	0.202532	6
58073800	A	G	-7.525	5.271e-14	ENSBTAG00000038903	-0.765378	5.83874e-17	0.17381	0.202532	6
58073800	A	G	-7.525	5.271e-14	ENSBTAG00000053131	-0.293225	2.59078e-07	0.17381	0.202532	6
58073800	A	G	-7.525	5.271e-14	ENSBTAG00000033523	-0.291779	1.59375e-09	0.17381	0.202532	6
58073972	A	G	-9.151	5.646e-20	ENSBTAG00000038903	-0.900073	1.80073e-21	0.171429	0.158228	6
58073972	A	G	-9.151	5.646e-20	ENSBTAG00000033523	-0.328647	4.76913e-11	0.171429	0.158228	6
58073972	A	G	-9.151	5.646e-20	ENSBTAG00000053131	-0.36655	4.63745e-10	0.171429	0.158228	6
58074155	T	C	-7.577	3.537e-14	ENSBTAG00000038903	-0.672401	7.20129e-15	0.22381	0.234177	10
58074155	T	C	-7.577	3.537e-14	ENSBTAG00000033523	-0.246709	6.91182e-08	0.22381	0.234177	10
58074381	A	G	7.518	5.558e-14	ENSBTAG00000033523	0.291779	1.59375e-09	0.82619	0.797468	8
58074381	A	G	7.518	5.558e-14	ENSBTAG00000053131	0.293225	2.59078e-07	0.82619	0.797468	8
58074381	A	G	7.518	5.558e-14	ENSBTAG00000038903	0.765378	5.83874e-17	0.82619	0.797468	8
58074567	C	G	-8.954	3.423e-19	ENSBTAG00000038903	-0.765378	5.83874e-17	0.17381	0.202532	6
58074567	C	G	-8.954	3.423e-19	ENSBTAG00000033523	-0.291779	1.59375e-09	0.17381	0.202532	6
58074567	C	G	-8.954	3.423e-19	ENSBTAG00000053131	-0.293225	2.59078e-07	0.17381	0.202532	6
58074582	T	C	-7.436	1.04e-13	ENSBTAG00000053131	-0.293225	2.59078e-07	0.17381	0.202532	6
58074582	T	C	-7.436	1.04e-13	ENSBTAG00000038903	-0.765378	5.83874e-17	0.17381	0.202532	6
58074582	T	C	-7.436	1.04e-13	ENSBTAG00000033523	-0.291779	1.59375e-09	0.17381	0.202532	6
58076313	A	G	-8.966	3.061e-19	ENSBTAG00000053131	-0.293225	2.59078e-07	0.17381	0.202532	6
58076313	A	G	-8.966	3.061e-19	ENSBTAG00000033523	-0.291779	1.59375e-09	0.17381	0.202532	6
58076313	A	G	-8.966	3.061e-19	ENSBTAG00000038903	-0.765378	5.83874e-17	0.17381	0.202532	6
58076552	A	G	-7.808	5.823e-15	ENSBTAG00000038903	-0.765378	5.83874e-17	0.17381	0.202532	6
58076552	A	G	-7.808	5.823e-15	ENSBTAG00000053131	-0.293225	2.59078e-07	0.17381	0.202532	6
58076552	A	G	-7.808	5.823e-15	ENSBTAG00000033523	-0.291779	1.59375e-09	0.17381	0.202532	6
58078007	CT	C	-9.137	6.397e-20	ENSBTAG00000038903	-0.765378	5.83874e-17	0.17381	0.202532	6
58078007	CT	C	-9.137	6.397e-20	ENSBTAG00000033523	-0.291779	1.59375e-09	0.17381	0.202532	6
58078007	CT	C	-9.137	6.397e-20	ENSBTAG00000053131	-0.293225	2.59078e-07	0.17381	0.202532	6
58079154	A	G	9.279	1.713e-20	ENSBTAG00000053131	0.293225	2.59078e-07	0.82619	0.797468	8
58079154	A	G	9.279	1.713e-20	ENSBTAG00000033523	0.291779	1.59375e-09	0.82619	0.797468	8
58079154	A	G	9.279	1.713e-20	ENSBTAG00000038903	0.765378	5.83874e-17	0.82619	0.797468	8
58079183	A	G	8.938	3.959e-19	ENSBTAG00000053131	0.293225	2.59078e-07	0.82619	0.797468	8
58079183	A	G	8.938	3.959e-19	ENSBTAG00000033523	0.291779	1.59375e-09	0.82619	0.797468	8
58079183	A	G	8.938	3.959e-19	ENSBTAG00000038903	0.765378	5.83874e-17	0.82619	0.797468	8
58079585	T	G	-8.952	3.476e-19	ENSBTAG00000038903	-0.765378	5.83874e-17	0.17381	0.202532	6
58079585	T	G	-8.952	3.476e-19	ENSBTAG00000033523	-0.291779	1.59375e-09	0.17381	0.202532	6
58079585	T	G	-8.952	3.476e-19	ENSBTAG00000053131	-0.293225	2.59078e-07	0.17381	0.202532	6
58079616	A	G	-9.11	8.26e-20	ENSBTAG00000053131	-0.36655	4.63745e-10	0.171429	0.158228	6
58079616	A	G	-9.11	8.26e-20	ENSBTAG00000033523	-0.328647	4.76913e-11	0.171429	0.158228	6
58079616	A	G	-9.11	8.26e-20	ENSBTAG00000038903	-0.900073	1.80073e-21	0.171429	0.158228	6
58079849	A	G	7.468	8.145e-14	ENSBTAG00000038903	0.672401	7.20129e-15	0.77619	0.765823	4
58079849	A	G	7.468	8.145e-14	ENSBTAG00000033523	0.246709	6.91182e-08	0.77619	0.765823	4
58080166	A	T	7.58	3.458e-14	ENSBTAG00000033523	0.246709	6.91182e-08	0.77619	0.765823	4
58080166	A	T	7.58	3.458e-14	ENSBTAG00000038903	0.672401	7.20129e-15	0.77619	0.765823	4
58081768	T	C	8.991	2.451e-19	ENSBTAG00000033523	0.291779	1.59375e-09	0.82619	0.797468	8
58081768	T	C	8.991	2.451e-19	ENSBTAG00000053131	0.293225	2.59078e-07	0.82619	0.797468	8
58081768	T	C	8.991	2.451e-19	ENSBTAG00000038903	0.765378	5.83874e-17	0.82619	0.797468	8
58081849	C	G	9.025	1.801e-19	ENSBTAG00000038903	0.765378	5.83874e-17	0.82619	0.797468	8
58081849	C	G	9.025	1.801e-19	ENSBTAG00000033523	0.291779	1.59375e-09	0.82619	0.797468	8
58081849	C	G	9.025	1.801e-19	ENSBTAG00000053131	0.293225	2.59078e-07	0.82619	0.797468	8
58082413	A	C	7.262	3.819e-13	ENSBTAG00000038903	0.672401	7.20129e-15	0.77619	0.765823	4
58082413	A	C	7.262	3.819e-13	ENSBTAG00000033523	0.246709	6.91182e-08	0.77619	0.765823	4
58082660	A	G	9.036	1.631e-19	ENSBTAG00000038903	0.765378	5.83874e-17	0.82619	0.797468	8
58082660	A	G	9.036	1.631e-19	ENSBTAG00000033523	0.291779	1.59375e-09	0.82619	0.797468	8
58082660	A	G	9.036	1.631e-19	ENSBTAG00000053131	0.293225	2.59078e-07	0.82619	0.797468	8
58085875	T	C	-7.582	3.415e-14	ENSBTAG00000053131	-0.293225	2.59078e-07	0.17381	0.202532	6
58085875	T	C	-7.582	3.415e-14	ENSBTAG00000038903	-0.765378	5.83874e-17	0.17381	0.202532	6
58085875	T	C	-7.582	3.415e-14	ENSBTAG00000033523	-0.291779	1.59375e-09	0.17381	0.202532	6
58086845	A	G	9.111	8.135e-20	ENSBTAG00000038903	0.900073	1.80073e-21	0.828571	0.841772	8
58086845	A	G	9.111	8.135e-20	ENSBTAG00000053131	0.36655	4.63745e-10	0.828571	0.841772	8
58086845	A	G	9.111	8.135e-20	ENSBTAG00000033523	0.328647	4.76913e-11	0.828571	0.841772	8
58088070	C	G	-6.057	1.386e-09	ENSBTAG00000038903	-0.410036	2.40612e-08	0.466667	0.417722	8
58088070	C	G	-6.057	1.386e-09	ENSBTAG00000033523	-0.245021	2.21268e-10	0.466667	0.417722	8
58088070	C	G	-6.057	1.386e-09	ENSBTAG00000053131	-0.248558	4.68493e-08	0.466667	0.417722	8
58088196	T	G	-7.454	9.024e-14	ENSBTAG00000033523	-0.246709	6.91182e-08	0.22381	0.234177	10
58088196	T	G	-7.454	9.024e-14	ENSBTAG00000038903	-0.672401	7.20129e-15	0.22381	0.234177	10
58089915	A	G	-7.703	1.331e-14	ENSBTAG00000033523	-0.246709	6.91182e-08	0.22381	0.234177	10
58089915	A	G	-7.703	1.331e-14	ENSBTAG00000038903	-0.672401	7.20129e-15	0.22381	0.234177	10
58089938	T	G	-8.993	2.411e-19	ENSBTAG00000033523	-0.291779	1.59375e-09	0.17381	0.202532	6
58089938	T	G	-8.993	2.411e-19	ENSBTAG00000053131	-0.293225	2.59078e-07	0.17381	0.202532	6
58089938	T	G	-8.993	2.411e-19	ENSBTAG00000038903	-0.765378	5.83874e-17	0.17381	0.202532	6
58090121	C	G	-8.056	7.859e-16	ENSBTAG00000033523	-0.246709	6.91182e-08	0.22381	0.234177	10
58090121	C	G	-8.056	7.859e-16	ENSBTAG00000038903	-0.672401	7.20129e-15	0.22381	0.234177	10
58090674	T	C	5.694	1.242e-08	ENSBTAG00000033523	0.263529	1.19407e-08	0.807143	0.772152	7
58090674	T	C	5.694	1.242e-08	ENSBTAG00000038903	0.654174	6.8038e-14	0.807143	0.772152	7
58090814	T	C	8.897	5.722e-19	ENSBTAG00000033523	0.291779	1.59375e-09	0.82619	0.797468	8
58090814	T	C	8.897	5.722e-19	ENSBTAG00000038903	0.765378	5.83874e-17	0.82619	0.797468	8
58090814	T	C	8.897	5.722e-19	ENSBTAG00000053131	0.293225	2.59078e-07	0.82619	0.797468	8
58091041	G	GTC	8.937	3.996e-19	ENSBTAG00000038903	0.765378	5.83874e-17	0.82619	0.797468	8
58091041	G	GTC	8.937	3.996e-19	ENSBTAG00000033523	0.291779	1.59375e-09	0.82619	0.797468	8
58091041	G	GTC	8.937	3.996e-19	ENSBTAG00000053131	0.293225	2.59078e-07	0.82619	0.797468	8
58091545	T	C	7.711	1.249e-14	ENSBTAG00000033523	0.246709	6.91182e-08	0.77619	0.765823	4
58091545	T	C	7.711	1.249e-14	ENSBTAG00000038903	0.672401	7.20129e-15	0.77619	0.765823	4
58091668	A	G	8.972	2.909e-19	ENSBTAG00000038903	0.765378	5.83874e-17	0.82619	0.797468	8
58091668	A	G	8.972	2.909e-19	ENSBTAG00000033523	0.291779	1.59375e-09	0.82619	0.797468	8
58091668	A	G	8.972	2.909e-19	ENSBTAG00000053131	0.293225	2.59078e-07	0.82619	0.797468	8
58091897	A	G	-9.018	1.907e-19	ENSBTAG00000053131	-0.36655	4.63745e-10	0.171429	0.158228	6
58091897	A	G	-9.018	1.907e-19	ENSBTAG00000038903	-0.900073	1.80073e-21	0.171429	0.158228	6
58091897	A	G	-9.018	1.907e-19	ENSBTAG00000033523	-0.328647	4.76913e-11	0.171429	0.158228	6
58093088	A	G	8.862	7.883e-19	ENSBTAG00000033523	0.291779	1.59375e-09	0.82619	0.797468	8
58093088	A	G	8.862	7.883e-19	ENSBTAG00000053131	0.293225	2.59078e-07	0.82619	0.797468	8
58093088	A	G	8.862	7.883e-19	ENSBTAG00000038903	0.765378	5.83874e-17	0.82619	0.797468	8
58093873	T	C	8.958	3.319e-19	ENSBTAG00000053131	0.293225	2.59078e-07	0.82619	0.797468	8
58093873	T	C	8.958	3.319e-19	ENSBTAG00000033523	0.291779	1.59375e-09	0.82619	0.797468	8
58093873	T	C	8.958	3.319e-19	ENSBTAG00000038903	0.765378	5.83874e-17	0.82619	0.797468	8
58094052	A	G	9.056	1.354e-19	ENSBTAG00000053131	0.36655	4.63745e-10	0.828571	0.841772	8
58094052	A	G	9.056	1.354e-19	ENSBTAG00000038903	0.900073	1.80073e-21	0.828571	0.841772	8
58094052	A	G	9.056	1.354e-19	ENSBTAG00000033523	0.328647	4.76913e-11	0.828571	0.841772	8
58094729	T	C	8.956	3.363e-19	ENSBTAG00000033523	0.291779	1.59375e-09	0.82619	0.797468	8
58094729	T	C	8.956	3.363e-19	ENSBTAG00000038903	0.765378	5.83874e-17	0.82619	0.797468	8
58094729	T	C	8.956	3.363e-19	ENSBTAG00000053131	0.293225	2.59078e-07	0.82619	0.797468	8
58095115	T	C	8.997	2.321e-19	ENSBTAG00000053131	0.293225	2.59078e-07	0.82619	0.797468	8
58095115	T	C	8.997	2.321e-19	ENSBTAG00000033523	0.291779	1.59375e-09	0.82619	0.797468	8
58095115	T	C	8.997	2.321e-19	ENSBTAG00000038903	0.765378	5.83874e-17	0.82619	0.797468	8
58095652	T	C	9.106	8.531e-20	ENSBTAG00000038903	0.900073	1.80073e-21	0.828571	0.841772	8
58095652	T	C	9.106	8.531e-20	ENSBTAG00000033523	0.328647	4.76913e-11	0.828571	0.841772	8
58095652	T	C	9.106	8.531e-20	ENSBTAG00000053131	0.36655	4.63745e-10	0.828571	0.841772	8
58103138	T	G	-6.66	2.743e-11	ENSBTAG00000038903	-0.871045	2.74898e-20	0.17381	0.170886	5
58103138	T	G	-6.66	2.743e-11	ENSBTAG00000033523	-0.322063	1.03151e-10	0.17381	0.170886	5
58103138	T	G	-6.66	2.743e-11	ENSBTAG00000053131	-0.351135	2.18593e-09	0.17381	0.170886	5
58103805	G	GC	6.639	3.149e-11	ENSBTAG00000053131	0.351135	2.18593e-09	0.82619	0.829114	9
58103805	G	GC	6.639	3.149e-11	ENSBTAG00000038903	0.871045	2.74898e-20	0.82619	0.829114	9
58103805	G	GC	6.639	3.149e-11	ENSBTAG00000033523	0.322063	1.03151e-10	0.82619	0.829114	9
58107959	C	G	6.748	1.502e-11	ENSBTAG00000038903	0.871045	2.74898e-20	0.82619	0.829114	9
58107959	C	G	6.748	1.502e-11	ENSBTAG00000053131	0.351135	2.18593e-09	0.82619	0.829114	9
58107959	C	G	6.748	1.502e-11	ENSBTAG00000033523	0.322063	1.03151e-10	0.82619	0.829114	9
58107960	A	G	6.748	1.502e-11	ENSBTAG00000053131	0.351135	2.18593e-09	0.82619	0.829114	9
58107960	A	G	6.748	1.502e-11	ENSBTAG00000038903	0.871045	2.74898e-20	0.82619	0.829114	9
58107960	A	G	6.748	1.502e-11	ENSBTAG00000033523	0.322063	1.03151e-10	0.82619	0.829114	9
58109986	T	G	-6.679	2.407e-11	ENSBTAG00000033523	-0.322063	1.03151e-10	0.17381	0.170886	5
58109986	T	G	-6.679	2.407e-11	ENSBTAG00000038903	-0.871045	2.74898e-20	0.17381	0.170886	5
58109986	T	G	-6.679	2.407e-11	ENSBTAG00000053131	-0.351135	2.18593e-09	0.17381	0.170886	5
58111257	C	G	6.615	3.715e-11	ENSBTAG00000033523	0.322063	1.03151e-10	0.82619	0.829114	9
58111257	C	G	6.615	3.715e-11	ENSBTAG00000053131	0.351135	2.18593e-09	0.82619	0.829114	9
58111257	C	G	6.615	3.715e-11	ENSBTAG00000038903	0.871045	2.74898e-20	0.82619	0.829114	9
58117798	T	C	9.323	1.135e-20	ENSBTAG00000033523	0.328647	4.76913e-11	0.828571	0.841772	8
58117798	T	C	9.323	1.135e-20	ENSBTAG00000053131	0.36655	4.63745e-10	0.828571	0.841772	8
58117798	T	C	9.323	1.135e-20	ENSBTAG00000038903	0.900073	1.80073e-21	0.828571	0.841772	8
58117799	A	G	-9.323	1.136e-20	ENSBTAG00000033523	-0.328647	4.76913e-11	0.171429	0.158228	6
58117799	A	G	-9.323	1.136e-20	ENSBTAG00000038903	-0.900073	1.80073e-21	0.171429	0.158228	6
58117799	A	G	-9.323	1.136e-20	ENSBTAG00000053131	-0.36655	4.63745e-10	0.171429	0.158228	6
58118666	T	C	-6.612	3.779e-11	ENSBTAG00000038903	-0.871045	2.74898e-20	0.17381	0.170886	5
58118666	T	C	-6.612	3.779e-11	ENSBTAG00000053131	-0.351135	2.18593e-09	0.17381	0.170886	5
58118666	T	C	-6.612	3.779e-11	ENSBTAG00000033523	-0.322063	1.03151e-10	0.17381	0.170886	5
58119911	T	C	-9.049	1.437e-19	ENSBTAG00000033523	-0.328647	4.76913e-11	0.171429	0.158228	6
58119911	T	C	-9.049	1.437e-19	ENSBTAG00000053131	-0.36655	4.63745e-10	0.171429	0.158228	6
58119911	T	C	-9.049	1.437e-19	ENSBTAG00000038903	-0.900073	1.80073e-21	0.171429	0.158228	6
58122091	A	T	6.65	2.922e-11	ENSBTAG00000053131	0.351135	2.18593e-09	0.82619	0.829114	9
58122091	A	T	6.65	2.922e-11	ENSBTAG00000033523	0.322063	1.03151e-10	0.82619	0.829114	9
58122091	A	T	6.65	2.922e-11	ENSBTAG00000038903	0.871045	2.74898e-20	0.82619	0.829114	9
58124822	A	T	9.163	5.065e-20	ENSBTAG00000053131	0.36655	4.63745e-10	0.828571	0.841772	8
58124822	A	T	9.163	5.065e-20	ENSBTAG00000038903	0.900073	1.80073e-21	0.828571	0.841772	8
58124822	A	T	9.163	5.065e-20	ENSBTAG00000033523	0.328647	4.76913e-11	0.828571	0.841772	8
58135806	A	G	4.923	8.506e-07	ENSBTAG00000038903	0.679036	3.2498e-13	0.759524	0.841772	0
58147835	T	C	6.448	1.136e-10	ENSBTAG00000053131	0.346127	4.93684e-09	0.833333	0.829114	7
58147835	T	C	6.448	1.136e-10	ENSBTAG00000038903	0.85454	2.88e-19	0.833333	0.829114	7
58147835	T	C	6.448	1.136e-10	ENSBTAG00000033523	0.320509	1.78555e-10	0.833333	0.829114	7
58150364	T	C	-6.552	5.675e-11	ENSBTAG00000053131	-0.346127	4.93684e-09	0.166667	0.170886	7
58150364	T	C	-6.552	5.675e-11	ENSBTAG00000033523	-0.320509	1.78555e-10	0.166667	0.170886	7
58150364	T	C	-6.552	5.675e-11	ENSBTAG00000038903	-0.85454	2.88e-19	0.166667	0.170886	7
58153060	A	G	6.645	3.031e-11	ENSBTAG00000053131	0.346127	4.93684e-09	0.833333	0.829114	7
58153060	A	G	6.645	3.031e-11	ENSBTAG00000033523	0.320509	1.78555e-10	0.833333	0.829114	7
58153060	A	G	6.645	3.031e-11	ENSBTAG00000038903	0.85454	2.88e-19	0.833333	0.829114	7
58160758	G	GCC	-6.58	4.717e-11	ENSBTAG00000033523	-0.320509	1.78555e-10	0.166667	0.170886	7
58160758	G	GCC	-6.58	4.717e-11	ENSBTAG00000038903	-0.85454	2.88e-19	0.166667	0.170886	7
58160758	G	GCC	-6.58	4.717e-11	ENSBTAG00000053131	-0.346127	4.93684e-09	0.166667	0.170886	7
58165779	A	G	-5.586	2.323e-08	ENSBTAG00000033523	-0.320509	1.78555e-10	0.166667	0.170886	7
58165779	A	G	-5.586	2.323e-08	ENSBTAG00000053131	-0.346127	4.93684e-09	0.166667	0.170886	7
58165779	A	G	-5.586	2.323e-08	ENSBTAG00000038903	-0.85454	2.88e-19	0.166667	0.170886	7
58187219	A	T	-5.274	1.338e-07	ENSBTAG00000053131	-0.307404	9.85791e-10	0.252381	0.221519	7
58187219	A	T	-5.274	1.338e-07	ENSBTAG00000033523	-0.299668	2.34857e-12	0.252381	0.221519	7
58187219	A	T	-5.274	1.338e-07	ENSBTAG00000038903	-0.805888	1.30796e-23	0.252381	0.221519	7
58187500	A	G	5.403	6.548e-08	ENSBTAG00000053131	0.307404	9.85791e-10	0.747619	0.778481	7
58187500	A	G	5.403	6.548e-08	ENSBTAG00000033523	0.299668	2.34857e-12	0.747619	0.778481	7
58187500	A	G	5.403	6.548e-08	ENSBTAG00000038903	0.805888	1.30796e-23	0.747619	0.778481	7
58206634	A	G	-5.363	8.17e-08	ENSBTAG00000053131	-0.316204	3.22368e-10	0.254762	0.234177	7
58206634	A	G	-5.363	8.17e-08	ENSBTAG00000038903	-0.827829	7.69401e-25	0.254762	0.234177	7
58206634	A	G	-5.363	8.17e-08	ENSBTAG00000033523	-0.30838	5.31947e-13	0.254762	0.234177	7
58213698	A	G	5.397	6.771e-08	ENSBTAG00000033523	0.30838	5.31947e-13	0.745238	0.765823	7
58213698	A	G	5.397	6.771e-08	ENSBTAG00000038903	0.827829	7.69401e-25	0.745238	0.765823	7
58213698	A	G	5.397	6.771e-08	ENSBTAG00000053131	0.316204	3.22368e-10	0.745238	0.765823	7
58215377	T	C	5.422	5.897e-08	ENSBTAG00000033523	0.30838	5.31947e-13	0.745238	0.765823	7
58215377	T	C	5.422	5.897e-08	ENSBTAG00000038903	0.827829	7.69401e-25	0.745238	0.765823	7
58215377	T	C	5.422	5.897e-08	ENSBTAG00000053131	0.316204	3.22368e-10	0.745238	0.765823	7
58215942	T	C	-5.309	1.101e-07	ENSBTAG00000033523	-0.30838	5.31947e-13	0.254762	0.234177	7
58215942	T	C	-5.309	1.101e-07	ENSBTAG00000038903	-0.827829	7.69401e-25	0.254762	0.234177	7
58215942	T	C	-5.309	1.101e-07	ENSBTAG00000053131	-0.316204	3.22368e-10	0.254762	0.234177	7
58217687	T	G	-5.477	4.328e-08	ENSBTAG00000033523	-0.30838	5.31947e-13	0.254762	0.234177	7
58217687	T	G	-5.477	4.328e-08	ENSBTAG00000053131	-0.316204	3.22368e-10	0.254762	0.234177	7
58217687	T	G	-5.477	4.328e-08	ENSBTAG00000038903	-0.827829	7.69401e-25	0.254762	0.234177	7
58218799	T	C	-5.151	2.59e-07	ENSBTAG00000033523	-0.30838	5.31947e-13	0.254762	0.234177	7
58218799	T	C	-5.151	2.59e-07	ENSBTAG00000038903	-0.827829	7.69401e-25	0.254762	0.234177	7
58218799	T	C	-5.151	2.59e-07	ENSBTAG00000053131	-0.316204	3.22368e-10	0.254762	0.234177	7
58218803	A	G	5.028	4.96e-07	ENSBTAG00000053131	0.316204	3.22368e-10	0.745238	0.765823	7
58218803	A	G	5.028	4.96e-07	ENSBTAG00000038903	0.827829	7.69401e-25	0.745238	0.765823	7
58218803	A	G	5.028	4.96e-07	ENSBTAG00000033523	0.30838	5.31947e-13	0.745238	0.765823	7
58218890	T	C	-5.457	4.836e-08	ENSBTAG00000033523	-0.30838	5.31947e-13	0.254762	0.234177	7
58218890	T	C	-5.457	4.836e-08	ENSBTAG00000038903	-0.827829	7.69401e-25	0.254762	0.234177	7
58218890	T	C	-5.457	4.836e-08	ENSBTAG00000053131	-0.316204	3.22368e-10	0.254762	0.234177	7
58306003	A	G	5.462	4.709e-08	ENSBTAG00000047761	0.283931	4.0516e-09	0.707143	0.740506	14
58307614	T	G	-5.484	4.153e-08	ENSBTAG00000047761	-0.283931	4.0516e-09	0.292857	0.259494	0
58307764	T	C	5.487	4.077e-08	ENSBTAG00000047761	0.283931	4.0516e-09	0.707143	0.740506	14
58316596	T	C	-5.462	4.711e-08	ENSBTAG00000047761	-0.283931	4.0516e-09	0.292857	0.259494	0
58317532	T	C	-5.35	8.784e-08	ENSBTAG00000047761	-0.283931	4.0516e-09	0.292857	0.259494	0
58318137	A	G	5.903	3.569e-09	ENSBTAG00000050420	-0.265454	6.34368e-07	0.528571	0.544304	6
58318137	A	G	5.903	3.569e-09	ENSBTAG00000017651	-0.165966	4.70937e-08	0.528571	0.544304	6
58318244	T	C	-5.195	2.049e-07	ENSBTAG00000017651	0.174356	8.35966e-09	0.42381	0.424051	4
58318285	A	G	5.181	2.202e-07	ENSBTAG00000017651	-0.174356	8.35966e-09	0.57619	0.575949	10
58318287	A	G	5.181	2.204e-07	ENSBTAG00000017651	-0.174356	8.35966e-09	0.57619	0.575949	10
58318310	T	C	-5.128	2.925e-07	ENSBTAG00000017651	0.174356	8.35966e-09	0.42381	0.424051	4
58318330	A	G	5.158	2.498e-07	ENSBTAG00000017651	-0.174356	8.35966e-09	0.57619	0.575949	10
58320790	A	G	-5.392	6.957e-08	ENSBTAG00000047761	-0.283931	4.0516e-09	0.292857	0.259494	0
58322542	T	C	5.496	3.874e-08	ENSBTAG00000047761	0.283931	4.0516e-09	0.707143	0.740506	14
58324398	A	G	5.438	5.396e-08	ENSBTAG00000038903	0.562798	2.15253e-14	0.409524	0.512658	4
58324398	A	G	5.438	5.396e-08	ENSBTAG00000033523	0.327002	4.81907e-17	0.409524	0.512658	4
58324398	A	G	5.438	5.396e-08	ENSBTAG00000053131	0.329843	6.63323e-13	0.409524	0.512658	4
58324485	T	G	5.458	4.805e-08	ENSBTAG00000053131	0.329843	6.63323e-13	0.409524	0.512658	4
58324485	T	G	5.458	4.805e-08	ENSBTAG00000038903	0.562798	2.15253e-14	0.409524	0.512658	4
58324485	T	G	5.458	4.805e-08	ENSBTAG00000033523	0.327002	4.81907e-17	0.409524	0.512658	4
58325056	T	C	5.47	4.493e-08	ENSBTAG00000033523	0.327002	4.81907e-17	0.590476	0.487342	4
58325056	T	C	5.47	4.493e-08	ENSBTAG00000038903	0.562798	2.15253e-14	0.590476	0.487342	4
58325056	T	C	5.47	4.493e-08	ENSBTAG00000053131	0.329843	6.63323e-13	0.590476	0.487342	4
58325095	T	C	-5.45	5.033e-08	ENSBTAG00000033523	-0.233688	2.29169e-09	0.290476	0.35443	6
58325095	T	C	-5.45	5.033e-08	ENSBTAG00000038903	-0.467908	1.22864e-10	0.290476	0.35443	6
58325095	T	C	-5.45	5.033e-08	ENSBTAG00000017651	0.219989	2.33123e-11	0.290476	0.35443	6
58325095	T	C	-5.45	5.033e-08	ENSBTAG00000053131	-0.282834	7.55271e-10	0.290476	0.35443	6
58325325	A	G	-5.463	4.677e-08	ENSBTAG00000017651	0.219989	2.33123e-11	0.709524	0.64557	6
58325325	A	G	-5.463	4.677e-08	ENSBTAG00000038903	-0.467908	1.22864e-10	0.709524	0.64557	6
58325325	A	G	-5.463	4.677e-08	ENSBTAG00000033523	-0.233688	2.29169e-09	0.709524	0.64557	6
58325325	A	G	-5.463	4.677e-08	ENSBTAG00000053131	-0.282834	7.55271e-10	0.709524	0.64557	6
58325340	T	C	-5.438	5.378e-08	ENSBTAG00000038903	-0.467908	1.22864e-10	0.709524	0.64557	6
58325340	T	C	-5.438	5.378e-08	ENSBTAG00000053131	-0.282834	7.55271e-10	0.709524	0.64557	6
58325340	T	C	-5.438	5.378e-08	ENSBTAG00000033523	-0.233688	2.29169e-09	0.709524	0.64557	6
58325340	T	C	-5.438	5.378e-08	ENSBTAG00000017651	0.219989	2.33123e-11	0.709524	0.64557	6
58325401	A	G	5.536	3.098e-08	ENSBTAG00000053131	0.329843	6.63323e-13	0.409524	0.512658	4
58325401	A	G	5.536	3.098e-08	ENSBTAG00000038903	0.562798	2.15253e-14	0.409524	0.512658	4
58325401	A	G	5.536	3.098e-08	ENSBTAG00000033523	0.327002	4.81907e-17	0.409524	0.512658	4
58325439	T	G	-5.454	4.938e-08	ENSBTAG00000017651	0.219989	2.33123e-11	0.709524	0.64557	6
58325439	T	G	-5.454	4.938e-08	ENSBTAG00000053131	-0.282834	7.55271e-10	0.709524	0.64557	6
58325439	T	G	-5.454	4.938e-08	ENSBTAG00000033523	-0.233688	2.29169e-09	0.709524	0.64557	6
58325439	T	G	-5.454	4.938e-08	ENSBTAG00000038903	-0.467908	1.22864e-10	0.709524	0.64557	6
58325478	A	G	-5.554	2.785e-08	ENSBTAG00000033523	-0.233688	2.29169e-09	0.290476	0.35443	6
58325478	A	G	-5.554	2.785e-08	ENSBTAG00000017651	0.219989	2.33123e-11	0.290476	0.35443	6
58325478	A	G	-5.554	2.785e-08	ENSBTAG00000053131	-0.282834	7.55271e-10	0.290476	0.35443	6
58325478	A	G	-5.554	2.785e-08	ENSBTAG00000038903	-0.467908	1.22864e-10	0.290476	0.35443	6
58325493	A	G	-5.496	3.886e-08	ENSBTAG00000053131	-0.282834	7.55271e-10	0.709524	0.64557	6
58325493	A	G	-5.496	3.886e-08	ENSBTAG00000033523	-0.233688	2.29169e-09	0.709524	0.64557	6
58325493	A	G	-5.496	3.886e-08	ENSBTAG00000017651	0.219989	2.33123e-11	0.709524	0.64557	6
58325493	A	G	-5.496	3.886e-08	ENSBTAG00000038903	-0.467908	1.22864e-10	0.709524	0.64557	6
58325580	T	C	-5.385	7.228e-08	ENSBTAG00000033523	-0.233688	2.29169e-09	0.709524	0.64557	6
58325580	T	C	-5.385	7.228e-08	ENSBTAG00000038903	-0.467908	1.22864e-10	0.709524	0.64557	6
58325580	T	C	-5.385	7.228e-08	ENSBTAG00000053131	-0.282834	7.55271e-10	0.709524	0.64557	6
58325580	T	C	-5.385	7.228e-08	ENSBTAG00000017651	0.219989	2.33123e-11	0.709524	0.64557	6
58325584	A	G	5.389	7.08e-08	ENSBTAG00000033523	0.233688	2.29169e-09	0.290476	0.35443	8
58325584	A	G	5.389	7.08e-08	ENSBTAG00000017651	-0.219989	2.33123e-11	0.290476	0.35443	8
58325584	A	G	5.389	7.08e-08	ENSBTAG00000053131	0.282834	7.55271e-10	0.290476	0.35443	8
58325584	A	G	5.389	7.08e-08	ENSBTAG00000038903	0.467908	1.22864e-10	0.290476	0.35443	8
58325986	A	G	-5.386	7.187e-08	ENSBTAG00000017651	0.219989	2.33123e-11	0.709524	0.64557	6
58325986	A	G	-5.386	7.187e-08	ENSBTAG00000038903	-0.467908	1.22864e-10	0.709524	0.64557	6
58325986	A	G	-5.386	7.187e-08	ENSBTAG00000033523	-0.233688	2.29169e-09	0.709524	0.64557	6
58325986	A	G	-5.386	7.187e-08	ENSBTAG00000053131	-0.282834	7.55271e-10	0.709524	0.64557	6
58326030	C	G	5.337	9.461e-08	ENSBTAG00000053131	0.329843	6.63323e-13	0.409524	0.512658	4
58326030	C	G	5.337	9.461e-08	ENSBTAG00000033523	0.327002	4.81907e-17	0.409524	0.512658	4
58326030	C	G	5.337	9.461e-08	ENSBTAG00000038903	0.562798	2.15253e-14	0.409524	0.512658	4
58326264	A	T	5.403	6.549e-08	ENSBTAG00000038903	0.562798	2.15253e-14	0.590476	0.487342	4
58326264	A	T	5.403	6.549e-08	ENSBTAG00000053131	0.329843	6.63323e-13	0.590476	0.487342	4
58326264	A	T	5.403	6.549e-08	ENSBTAG00000033523	0.327002	4.81907e-17	0.590476	0.487342	4
58326280	A	G	-5.434	5.497e-08	ENSBTAG00000038903	-0.562798	2.15253e-14	0.409524	0.512658	10
58326280	A	G	-5.434	5.497e-08	ENSBTAG00000053131	-0.329843	6.63323e-13	0.409524	0.512658	10
58326280	A	G	-5.434	5.497e-08	ENSBTAG00000033523	-0.327002	4.81907e-17	0.409524	0.512658	10
58326311	A	G	5.457	4.833e-08	ENSBTAG00000053131	0.329843	6.63323e-13	0.590476	0.487342	4
58326311	A	G	5.457	4.833e-08	ENSBTAG00000033523	0.327002	4.81907e-17	0.590476	0.487342	4
58326311	A	G	5.457	4.833e-08	ENSBTAG00000038903	0.562798	2.15253e-14	0.590476	0.487342	4
58326653	A	T	5.444	5.211e-08	ENSBTAG00000047761	0.283931	4.0516e-09	0.707143	0.740506	14
58327688	A	G	-5.236	1.644e-07	ENSBTAG00000047761	-0.231337	9.07084e-07	0.361905	0.360759	5
58328251	A	G	-5.437	5.417e-08	ENSBTAG00000017651	0.219989	2.33123e-11	0.290476	0.35443	6
58328251	A	G	-5.437	5.417e-08	ENSBTAG00000053131	-0.282834	7.55271e-10	0.290476	0.35443	6
58328251	A	G	-5.437	5.417e-08	ENSBTAG00000033523	-0.233688	2.29169e-09	0.290476	0.35443	6
58328251	A	G	-5.437	5.417e-08	ENSBTAG00000038903	-0.467908	1.22864e-10	0.290476	0.35443	6
58328337	A	G	5.487	4.078e-08	ENSBTAG00000047761	0.283931	4.0516e-09	0.707143	0.740506	14
58328404	T	C	-5.44	5.335e-08	ENSBTAG00000017651	0.219989	2.33123e-11	0.290476	0.35443	6
58328404	T	C	-5.44	5.335e-08	ENSBTAG00000053131	-0.282834	7.55271e-10	0.290476	0.35443	6
58328404	T	C	-5.44	5.335e-08	ENSBTAG00000038903	-0.467908	1.22864e-10	0.290476	0.35443	6
58328404	T	C	-5.44	5.335e-08	ENSBTAG00000033523	-0.233688	2.29169e-09	0.290476	0.35443	6
58328666	T	C	5.459	4.779e-08	ENSBTAG00000033523	0.233688	2.29169e-09	0.709524	0.64557	8
58328666	T	C	5.459	4.779e-08	ENSBTAG00000053131	0.282834	7.55271e-10	0.709524	0.64557	8
58328666	T	C	5.459	4.779e-08	ENSBTAG00000017651	-0.219989	2.33123e-11	0.709524	0.64557	8
58328666	T	C	5.459	4.779e-08	ENSBTAG00000038903	0.467908	1.22864e-10	0.709524	0.64557	8
58328755	T	C	-5.26	1.44e-07	ENSBTAG00000017651	0.164034	6.69591e-08	0.519048	0.481013	6
58328769	T	C	-5.262	1.425e-07	ENSBTAG00000017651	0.164034	6.69591e-08	0.519048	0.481013	6
58328801	A	G	-5.141	2.732e-07	ENSBTAG00000017651	0.164034	6.69591e-08	0.519048	0.481013	6
58328876	T	C	-5.24	1.61e-07	ENSBTAG00000017651	0.164034	6.69591e-08	0.519048	0.481013	6
58328916	T	C	5.236	1.641e-07	ENSBTAG00000017651	-0.164034	6.69591e-08	0.480952	0.518987	8
58329147	T	C	5.236	1.641e-07	ENSBTAG00000017651	-0.164034	6.69591e-08	0.480952	0.518987	8
58329157	T	C	-5.228	1.713e-07	ENSBTAG00000017651	0.164034	6.69591e-08	0.519048	0.481013	6
58329168	T	C	-5.225	1.74e-07	ENSBTAG00000017651	0.164034	6.69591e-08	0.519048	0.481013	6
58329233	T	C	-5.225	1.743e-07	ENSBTAG00000017651	0.164034	6.69591e-08	0.519048	0.481013	6
58329234	A	G	5.225	1.743e-07	ENSBTAG00000017651	-0.164034	6.69591e-08	0.480952	0.518987	8
58329544	A	G	5.221	1.776e-07	ENSBTAG00000017651	-0.164034	6.69591e-08	0.480952	0.518987	8
58329596	T	C	-5.281	1.286e-07	ENSBTAG00000017651	0.164034	6.69591e-08	0.519048	0.481013	6
58329750	A	C	-5.211	1.878e-07	ENSBTAG00000017651	0.164034	6.69591e-08	0.519048	0.481013	6
58329793	A	G	5.249	1.533e-07	ENSBTAG00000017651	-0.164034	6.69591e-08	0.480952	0.518987	8
58329919	A	G	-5.122	3.031e-07	ENSBTAG00000017651	0.164034	6.69591e-08	0.519048	0.481013	6
58329922	A	G	-5.122	3.015e-07	ENSBTAG00000017651	0.164034	6.69591e-08	0.519048	0.481013	6
58330129	T	G	5.223	1.765e-07	ENSBTAG00000017651	-0.164034	6.69591e-08	0.480952	0.518987	8
58330180	T	C	-5.183	2.187e-07	ENSBTAG00000017651	0.164034	6.69591e-08	0.519048	0.481013	6
58330323	A	G	5.188	2.121e-07	ENSBTAG00000017651	-0.164034	6.69591e-08	0.480952	0.518987	8
58330372	T	G	5.211	1.881e-07	ENSBTAG00000017651	-0.164034	6.69591e-08	0.480952	0.518987	8
58330815	A	G	-5.188	2.13e-07	ENSBTAG00000017651	0.164034	6.69591e-08	0.519048	0.481013	6
58330867	T	C	-5.275	1.329e-07	ENSBTAG00000017651	0.164034	6.69591e-08	0.519048	0.481013	6
58331345	T	C	5.2	1.996e-07	ENSBTAG00000017651	-0.164034	6.69591e-08	0.480952	0.518987	8
58331489	T	G	5.261	1.43e-07	ENSBTAG00000017651	-0.164034	6.69591e-08	0.480952	0.518987	8
58331501	A	T	-5.22	1.784e-07	ENSBTAG00000017651	0.164034	6.69591e-08	0.519048	0.481013	6
58331635	A	C	5.124	2.992e-07	ENSBTAG00000017651	-0.164034	6.69591e-08	0.480952	0.518987	8
58332608	T	C	-5.216	1.831e-07	ENSBTAG00000017651	0.164034	6.69591e-08	0.519048	0.481013	6
58334941	A	G	-5.235	1.646e-07	ENSBTAG00000017651	0.164034	6.69591e-08	0.519048	0.481013	6
58339503	A	G	5.548	2.897e-08	ENSBTAG00000047761	0.283931	4.0516e-09	0.707143	0.740506	14
58341607	A	G	5.349	8.821e-08	ENSBTAG00000053131	0.282834	7.55271e-10	0.290476	0.35443	8
58341607	A	G	5.349	8.821e-08	ENSBTAG00000017651	-0.219989	2.33123e-11	0.290476	0.35443	8
58341607	A	G	5.349	8.821e-08	ENSBTAG00000038903	0.467908	1.22864e-10	0.290476	0.35443	8
58341607	A	G	5.349	8.821e-08	ENSBTAG00000033523	0.233688	2.29169e-09	0.290476	0.35443	8
58345019	T	C	5.346	9.003e-08	ENSBTAG00000053131	0.282834	7.55271e-10	0.290476	0.35443	8
58345019	T	C	5.346	9.003e-08	ENSBTAG00000038903	0.467908	1.22864e-10	0.290476	0.35443	8
58345019	T	C	5.346	9.003e-08	ENSBTAG00000017651	-0.219989	2.33123e-11	0.290476	0.35443	8
58345019	T	C	5.346	9.003e-08	ENSBTAG00000033523	0.233688	2.29169e-09	0.290476	0.35443	8
58345593	A	G	-5.366	8.044e-08	ENSBTAG00000047761	-0.283931	4.0516e-09	0.292857	0.259494	0
58351860	A	G	-5.348	8.905e-08	ENSBTAG00000047761	-0.283931	4.0516e-09	0.292857	0.259494	0
58353753	A	G	5.3	1.159e-07	ENSBTAG00000047761	0.283931	4.0516e-09	0.707143	0.740506	14
58355128	T	C	5.489	4.04e-08	ENSBTAG00000047761	0.283931	4.0516e-09	0.707143	0.740506	14
58361127	A	G	5.249	1.528e-07	ENSBTAG00000047761	0.283931	4.0516e-09	0.707143	0.740506	14
58363706	G	GT	5.361	8.296e-08	ENSBTAG00000047761	0.283931	4.0516e-09	0.707143	0.740506	14
58474742	T	C	5.353	8.627e-08	ENSBTAG00000017651	-0.169573	2.21176e-08	0.611905	0.607595	10
58474745	A	G	-5.353	8.664e-08	ENSBTAG00000017651	0.169573	2.21176e-08	0.388095	0.392405	4
58475018	T	C	5.248	1.538e-07	ENSBTAG00000017651	-0.169573	2.21176e-08	0.611905	0.607595	10
58475606	C	G	-5.245	1.561e-07	ENSBTAG00000017651	0.169573	2.21176e-08	0.388095	0.392405	4
58477548	T	G	5.212	1.869e-07	ENSBTAG00000017651	-0.169573	2.21176e-08	0.611905	0.607595	10
58566976	A	G	-4.974	6.545e-07	ENSBTAG00000047761	-0.258744	7.41921e-08	0.311905	0.303797	0
58578791	T	C	5.334	9.613e-08	ENSBTAG00000047761	0.258744	7.41921e-08	0.688095	0.696203	14
58660228	A	G	-5.676	1.375e-08	ENSBTAG00000047761	-0.276882	3.732e-08	0.254762	0.272152	0
58660738	T	C	5.681	1.336e-08	ENSBTAG00000047761	0.276882	3.732e-08	0.745238	0.727848	14
58663007	T	C	5.714	1.106e-08	ENSBTAG00000047761	0.274357	4.72283e-08	0.745238	0.721519	14
58663940	A	G	-5.631	1.787e-08	ENSBTAG00000047761	-0.276882	3.732e-08	0.254762	0.272152	0
58664115	A	T	-5.676	1.38e-08	ENSBTAG00000047761	-0.276882	3.732e-08	0.254762	0.272152	0
58664568	A	T	-5.731	9.986e-09	ENSBTAG00000047761	-0.276882	3.732e-08	0.254762	0.272152	0
58665839	T	C	-5.526	3.274e-08	ENSBTAG00000047761	-0.245723	5.1324e-07	0.311905	0.367089	1
58665839	T	C	-5.526	3.274e-08	ENSBTAG00000015899	0.168477	6.44998e-10	0.311905	0.367089	1
58666772	C	G	-5.533	3.14e-08	ENSBTAG00000015899	0.168477	6.44998e-10	0.311905	0.367089	1
58666772	C	G	-5.533	3.14e-08	ENSBTAG00000047761	-0.245723	5.1324e-07	0.311905	0.367089	1
58666948	A	G	-5.649	1.612e-08	ENSBTAG00000047761	-0.276882	3.732e-08	0.254762	0.272152	0
58667240	CTG	C	-5.675	1.387e-08	ENSBTAG00000015899	0.141863	2.82454e-07	0.257143	0.335443	0
58667240	CTG	C	-5.675	1.387e-08	ENSBTAG00000047761	-0.263609	9.77415e-08	0.257143	0.335443	0
58669564	A	G	-5.69	1.272e-08	ENSBTAG00000015899	0.168477	6.44998e-10	0.311905	0.367089	1
58669564	A	G	-5.69	1.272e-08	ENSBTAG00000047761	-0.245723	5.1324e-07	0.311905	0.367089	1
58672622	T	G	-5.469	4.536e-08	ENSBTAG00000015899	0.168477	6.44998e-10	0.311905	0.367089	1
58672622	T	G	-5.469	4.536e-08	ENSBTAG00000047761	-0.245723	5.1324e-07	0.311905	0.367089	1
58672898	A	G	5.468	4.545e-08	ENSBTAG00000015899	-0.168477	6.44998e-10	0.688095	0.632911	13
58672898	A	G	5.468	4.545e-08	ENSBTAG00000047761	0.245723	5.1324e-07	0.688095	0.632911	13
58675185	T	C	-5.671	1.422e-08	ENSBTAG00000047761	-0.276882	3.732e-08	0.254762	0.272152	0
58676515	A	G	-5.408	6.385e-08	ENSBTAG00000015899	0.168477	6.44998e-10	0.311905	0.367089	1
58676515	A	G	-5.408	6.385e-08	ENSBTAG00000047761	-0.245723	5.1324e-07	0.311905	0.367089	1
58676833	A	G	5.593	2.234e-08	ENSBTAG00000015899	-0.168477	6.44998e-10	0.688095	0.632911	13
58676833	A	G	5.593	2.234e-08	ENSBTAG00000047761	0.245723	5.1324e-07	0.688095	0.632911	13
58677575	T	C	5.657	1.54e-08	ENSBTAG00000047761	0.276882	3.732e-08	0.745238	0.727848	14
58679352	A	G	5.432	5.582e-08	ENSBTAG00000047761	0.245723	5.1324e-07	0.688095	0.632911	13
58679352	A	G	5.432	5.582e-08	ENSBTAG00000015899	-0.168477	6.44998e-10	0.688095	0.632911	13
58681067	T	C	5.7	1.196e-08	ENSBTAG00000047761	0.276882	3.732e-08	0.745238	0.727848	14
58681187	T	C	-5.445	5.192e-08	ENSBTAG00000047761	-0.245723	5.1324e-07	0.311905	0.367089	1
58681187	T	C	-5.445	5.192e-08	ENSBTAG00000015899	0.168477	6.44998e-10	0.311905	0.367089	1
58682230	C	G	5.635	1.755e-08	ENSBTAG00000047761	0.276882	3.732e-08	0.745238	0.727848	14
58685228	T	C	5.685	1.309e-08	ENSBTAG00000047761	0.276882	3.732e-08	0.745238	0.727848	14
58688362	A	T	5.558	2.722e-08	ENSBTAG00000047761	0.276882	3.732e-08	0.745238	0.727848	14
58690944	A	T	5.6	2.142e-08	ENSBTAG00000047761	0.276882	3.732e-08	0.745238	0.727848	14
58691862	T	C	-5.75	8.949e-09	ENSBTAG00000047761	-0.245723	5.1324e-07	0.311905	0.367089	1
58691862	T	C	-5.75	8.949e-09	ENSBTAG00000015899	0.168477	6.44998e-10	0.311905	0.367089	1
58695889	T	C	5.621	1.901e-08	ENSBTAG00000015899	-0.168477	6.44998e-10	0.688095	0.632911	13
58695889	T	C	5.621	1.901e-08	ENSBTAG00000047761	0.245723	5.1324e-07	0.688095	0.632911	13
58695910	T	G	5.51	3.594e-08	ENSBTAG00000015899	-0.168477	6.44998e-10	0.688095	0.632911	13
58695910	T	G	5.51	3.594e-08	ENSBTAG00000047761	0.245723	5.1324e-07	0.688095	0.632911	13
58703880	T	C	5.723	1.048e-08	ENSBTAG00000047761	0.276882	3.732e-08	0.745238	0.727848	14
58705091	A	C	-5.61	2.024e-08	ENSBTAG00000047761	-0.276882	3.732e-08	0.254762	0.272152	0
58706191	A	G	5.541	3.007e-08	ENSBTAG00000047761	0.276882	3.732e-08	0.745238	0.727848	14
58707837	T	C	5.24	1.603e-07	ENSBTAG00000047761	0.276882	3.732e-08	0.745238	0.727848	14
58708960	T	C	-5.575	2.481e-08	ENSBTAG00000047761	-0.276882	3.732e-08	0.254762	0.272152	0
58719502	C	G	-5.353	8.673e-08	ENSBTAG00000047761	-0.272892	7.48089e-08	0.254762	0.272152	0
58719857	A	G	5.379	7.51e-08	ENSBTAG00000047761	0.272892	7.48089e-08	0.745238	0.727848	14
58722235	T	G	5.455	4.895e-08	ENSBTAG00000047761	0.272892	7.48089e-08	0.745238	0.727848	14
58727254	T	C	-4.935	8e-07	ENSBTAG00000038903	-0.441372	8.49056e-11	0.411905	0.468354	5
58727254	T	C	-4.935	8e-07	ENSBTAG00000033523	-0.198628	4.159e-08	0.411905	0.468354	5
58727254	T	C	-4.935	8e-07	ENSBTAG00000053131	-0.251347	3.64633e-09	0.411905	0.468354	5
58727254	T	C	-4.935	8e-07	ENSBTAG00000017651	0.183195	1.77387e-09	0.411905	0.468354	5
58735393	A	G	4.95	7.431e-07	ENSBTAG00000038903	0.441372	8.49056e-11	0.588095	0.531646	9
58735393	A	G	4.95	7.431e-07	ENSBTAG00000017651	-0.183195	1.77387e-09	0.588095	0.531646	9
58735393	A	G	4.95	7.431e-07	ENSBTAG00000053131	0.251347	3.64633e-09	0.588095	0.531646	9
58735393	A	G	4.95	7.431e-07	ENSBTAG00000033523	0.198628	4.159e-08	0.588095	0.531646	9
58737687	C	G	-5.483	4.171e-08	ENSBTAG00000047761	-0.272892	7.48089e-08	0.254762	0.272152	0
59002817	A	C	5.011	5.422e-07	ENSBTAG00000047761	0.301379	6.63884e-09	0.757143	0.753165	14
59266926	T	C	5.442	5.272e-08	ENSBTAG00000038903	-0.36779	2.11432e-07	0.554762	0.626582	7
59304636	T	C	-6.562	5.302e-11	ENSBTAG00000038903	0.36779	2.11432e-07	0.445238	0.373418	7
59307303	T	G	-5.243	1.579e-07	ENSBTAG00000038903	0.383103	6.75613e-08	0.447619	0.386076	6
59307655	A	G	-5.244	1.575e-07	ENSBTAG00000038903	0.383103	6.75613e-08	0.447619	0.386076	6
59310987	T	C	5.241	1.598e-07	ENSBTAG00000038903	-0.383103	6.75613e-08	0.552381	0.613924	8
59320222	A	C	-6.64	3.138e-11	ENSBTAG00000038903	0.374406	1.21568e-07	0.442857	0.373418	8
59321037	T	C	-6.816	9.349e-12	ENSBTAG00000038903	0.374406	1.21568e-07	0.442857	0.373418	8
59331869	T	C	-5.622	1.893e-08	ENSBTAG00000038903	0.374406	1.21568e-07	0.442857	0.373418	8
60118754	C	G	5.089	3.602e-07	NLRP12	-0.9329	3.56442e-09	0.354762	0.316456	6
60118867	A	C	5.072	3.936e-07	NLRP12	-0.9329	3.56442e-09	0.354762	0.316456	6
60118937	T	TG	5.054	4.325e-07	NLRP12	-0.9329	3.56442e-09	0.354762	0.316456	6
60119209	A	G	5.011	5.421e-07	NLRP12	-0.9329	3.56442e-09	0.354762	0.316456	6
60119305	T	C	-4.991	6.011e-07	NLRP12	0.9329	3.56442e-09	0.645238	0.683544	8
60124322	A	G	4.941	7.788e-07	NLRP12	-0.9329	3.56442e-09	0.354762	0.316456	6

[truncated: 2 more sheets: chr18_eeQTL, chr18_sQTL]
