# Supplementary material for: Using expression data to fine map QTL associated with fertility in dairy cattle
Source: Genet Sel Evol. 2024 Jun 6;56:42. doi: 10.1186/s12711-024-00912-8 (PMC11154999; doi:10.1186/s12711-024-00912-8)
Supplement: Supplementary file 8 — Additional file 8: Table S7. Title: Genes associated with geQTL on chromosome 18. Description: The diagonal shows the number of variants that were significantly associated with the expression of the gene and with CI, the off-diagonal shows how many of these variants overlapped between a pair of genes. [file 12711_2024_912_MOESM8_ESM.xlsx]

## Sheet: Sheet1
gene	FLT3LG	SLC6A16	POLD1	C18H19orf81	ENSBTAG00000037537	SYT3	ZNF350	ENSBTAG00000050420	ENSBTAG00000019227	ENSBTAG00000038903	ENSBTAG00000033523	ENSBTAG00000053131	ENSBTAG00000017651	ENSBTAG00000047761	ENSBTAG00000015899	ENSBTAG00000011052	NLRP12
FLT3LG	42
SLC6A16	42	42
POLD1	0	0	50
C18H19orf81	0	0	0	20
ENSBTAG00000037537	0	0	43	2	53
SYT3	0	0	43	2	53	53
ZNF350	0	0	0	0	0	0	3
ENSBTAG00000050420	0	0	0	0	0	0	2	6
ENSBTAG00000019227	0	0	0	0	0	0	2	3	3
ENSBTAG00000038903	0	0	0	0	0	0	2	4	2	320
ENSBTAG00000033523	0	0	0	0	0	0	2	2	2	273	274
ENSBTAG00000053131	0	0	0	0	0	0	2	2	2	217	217	217
ENSBTAG00000017651	0	0	0	0	0	0	0	1	0	16	16	16	55
ENSBTAG00000047761	0	0	0	0	0	0	0	0	0	0	0	0	0	56
ENSBTAG00000015899	0	0	0	0	0	0	0	0	0	0	0	0	0	13	13
ENSBTAG00000011052	0	0	0	0	0	0	0	0	0	0	0	0	0	0	0	1
NLRP12	0	0	0	0	0	0	0	0	0	0	0	0	0	0	0	0	6
